# Supplementary material for: 4-(6-Benzyl-7-oxo-1,2,3,4,5,5a,5a1,6,7,7a,8,12b-dodeca­hydro­benzo[f]cyclo­octa­[cd]isoindol-8-yl)benzonitrile
Source: Acta Crystallogr Sect E Struct Rep Online. 2013 Mar 16;69(Pt 4):o550. doi: 10.1107/S1600536813006880 (PMC3629602; doi:10.1107/S1600536813006880)
Supplement: Supplementary file 1 [file e-69-0o550-sup1.cif]

##############################################################################
#                                                                            #
# This CIF contains the data in a paper accepted for publication in          #
# Acta Crystallographica Section E. It conforms to the requirements of       #
# Notes for Authors for Acta Crystallographica Section E, and has been       #
# peer reviewed under the auspices of the IUCr Commission on Journals.       #
#                                                                            #
# Full details of the Crystallographic Information File format               #
# are given in the paper "The Crystallographic Information File (CIF):       #
# a New Standard Archive File for Crystallography" by S. R. Hall, F. H.      #
# Allen and I. D. Brown [Acta Cryst. (1991), A47, 655-685].                  #
#                                                                            #
# The current version of the core CIF dictionary is obtainable from          #
# ftp://ftp.iucr.org/pub/cif_core.dic.                                       #
#                                                                            #
# Software is freely available for graphical display of the structure(s)     #
# in this CIF. For information consult the CIF software page                 #
# http://www.iucr.org/resources/cif/software.                                #
#                                                                            #
# This file may be used for bona fide research purposes within the           #
# scientific community so long as proper attribution is given to the journal # 
# article from which it was obtained.                                        #
#                                                                            #
##############################################################################
data_global
_audit_creation_method     'from IUCr template'
_journal_date_recd_electronic     2013-03-09
_journal_date_accepted     2013-03-12
_journal_name_full     'Acta Crystallographica, Section E'
_journal_year     2013
_journal_volume     69
_journal_issue      4
_journal_page_first     o550
_journal_page_last     o550
_journal_paper_category     QO
_journal_paper_doi     10.1107/S1600536813006880
_journal_coeditor_code     IS5255
_publ_contact_author_name     'Hu, Yi-Min'
_publ_contact_author_address
;
School of Chemistry and Materials Science,
Anhui Normal University,
Wuhu,
Anhui 241000,
People's Republic of China
;
_publ_contact_author_email     yiminhu@yahoo.cn
_publ_contact_author_fax     ?
_publ_contact_author_phone     ?
_publ_section_title
;\
4-(6-Benzyl-7-oxo-1,2,3,4,5,5a,5a^1^,6,7,7a,8,12b-dodecahydrobenzo[<i>f</i>]\
cycloocta[<i>cd</i>]isoindol-8-yl)benzonitrile
;
loop_
    _publ_author_name
    _publ_author_address
    'Zhang, Yu-Long '
;
School of Chemistry and Materials Science,
Anhui Normal University,
Wuhu,
Anhui 241000,
People's Republic of China
;
    'Hu, Yi-Min'
;
School of Chemistry and Materials Science,
Anhui Normal University,
Wuhu,
Anhui 241000,
People's Republic of China
;
data_I
_audit_creation_method     SHELXL-97
_chemical_name_systematic
;\
4-[3-Benzyl-2-oxo-3-azatetracyclo[8.7.1.0^4,18^.0^11,16^]octadeca-\
11(16),12,14-trien-17-yl]benzonitrile
;
_chemical_name_common
;
4-(6-Benzyl-7-oxo-1,2,3,4,5,5a,5a^1^,6,7,7a,8,12b-dodecahydrobenzo\
[<i>f</i>]cycloocta[<i>cd</i>]isoindol-8-yl)benzonitrile
;
_chemical_formula_moiety     'C31 H30 N2 O'
_chemical_formula_sum     'C31 H30 N2 O'
_chemical_formula_iupac     'C31 H30 N2 O'
_chemical_formula_weight     446.57
_chemical_melting_point     ?
_shelx_space_group_comment
;
The symmetry employed for this shelxl refinement is uniquely defined
by the following loop, which should always be used as a source of
symmetry information in preference to the above space-group names.
They are only intended as comments.
;
_space_group_crystal_system     monoclinic
_space_group_name_H-M_alt     'P 21/c'
_space_group_name_Hall     '-P 2ybc'
loop_
    _space_group_symop_operation_xyz
    'x, y, z'
    '-x, y+1/2, -z+1/2'
    '-x, -y, -z'
    'x, -y-1/2, z-1/2'
_cell_length_a     10.0270(11)
_cell_length_b     11.2196(13)
_cell_length_c     21.445(2)
_cell_angle_alpha     90
_cell_angle_beta     102.9120(10)
_cell_angle_gamma     90
_cell_volume     2351.5(5)
_cell_formula_units_Z     4
_cell_measurement_reflns_used     3715
_cell_measurement_theta_min     2.12
_cell_measurement_theta_max     23.71
_cell_measurement_temperature     291(2)
_exptl_crystal_description     block
_exptl_crystal_colour     colourless
_exptl_crystal_size_max     0.260
_exptl_crystal_size_mid     0.220
_exptl_crystal_size_min     0.200
_exptl_crystal_density_diffrn     1.261
_exptl_crystal_density_meas     ?
_exptl_crystal_density_method     ?
_exptl_crystal_F_000     952
_exptl_absorpt_coefficient_mu     0.076
_exptl_absorpt_correction_type     multi-scan
_exptl_absorpt_process_details     '(SADABS; Bruker, 2000)'
_shelx_estimated_absorpt_T_min     0.981
_shelx_estimated_absorpt_T_max     0.985
_exptl_absorpt_correction_T_min     0.9805
_exptl_absorpt_correction_T_max     0.9850
_exptl_special_details     ?
_diffrn_ambient_temperature     291(2)
_diffrn_radiation_type     'MoK\a'
_diffrn_radiation_wavelength     0.71073
_diffrn_radiation_source     'sealed tube'
_diffrn_radiation_monochromator     'graphite'
_diffrn_measurement_device_type     'Bruker SMART APEX CCD'
_diffrn_measurement_method     '\f and \w scans'
_diffrn_reflns_number     19941
_diffrn_reflns_av_R_equivalents     0.0244
_diffrn_reflns_theta_min     1.949
_diffrn_reflns_theta_max     27.570
_diffrn_reflns_theta_full     25.242
_diffrn_measured_fraction_theta_max     0.996
_diffrn_measured_fraction_theta_full     1.000
_diffrn_reflns_limit_h_min     -13
_diffrn_reflns_limit_h_max     11
_diffrn_reflns_limit_k_min     -14
_diffrn_reflns_limit_k_max     14
_diffrn_reflns_limit_l_min     -27
_diffrn_reflns_limit_l_max     27
_refine_special_details     ?
_reflns_number_total     5413
_reflns_number_gt     4118
_reflns_threshold_expression     I>2\s(I)
_refine_ls_structure_factor_coef     Fsqd
_refine_ls_matrix_type     full
_refine_ls_R_factor_all     0.0616
_refine_ls_R_factor_gt     0.0463
_refine_ls_wR_factor_gt     0.1166
_refine_ls_wR_factor_ref     0.1278
_refine_ls_goodness_of_fit_ref     1.038
_refine_ls_restrained_S_all     1.038
_refine_ls_number_reflns     5413
_refine_ls_number_parameters     308
_refine_ls_number_restraints     0
_refine_ls_hydrogen_treatment     constr
_refine_ls_weighting_scheme     calc
_refine_ls_weighting_details
;
 w=1/[\s^2^(Fo^2^)+(0.0539P)^2^+0.5346P]
 where P=(Fo^2^+2Fc^2^)/3
;
_atom_sites_solution_hydrogens     geom
_atom_sites_solution_primary     direct
_atom_sites_solution_secondary     difmap
_refine_ls_shift/su_max     0.000
_refine_ls_shift/su_mean     0.000
_refine_diff_density_max     0.232
_refine_diff_density_min     -0.182
_refine_ls_extinction_method     'SHELXL97 (Sheldrick, 2008)'
_refine_ls_extinction_coef     0.0045(9)
_refine_ls_extinction_expression
                                  'Fc^*^=kFc[1+0.001xFc^2^\l^3^/sin(2\q)]^-1/4^'
loop_
    _atom_type_symbol
    _atom_type_description
    _atom_type_scat_dispersion_real
    _atom_type_scat_dispersion_imag
    _atom_type_scat_source
    'C' 'C' 0.0033 0.0016
                         'International Tables Vol C Tables 4.2.6.8 and 6.1.1.4'
    'H' 'H' 0.0000 0.0000
                         'International Tables Vol C Tables 4.2.6.8 and 6.1.1.4'
    'N' 'N' 0.0061 0.0033
                         'International Tables Vol C Tables 4.2.6.8 and 6.1.1.4'
    'O' 'O' 0.0106 0.0060
                         'International Tables Vol C Tables 4.2.6.8 and 6.1.1.4'
_computing_data_collection     'SMART (Bruker, 2000)'
_computing_cell_refinement     'SAINT (Bruker, 2000)'
_computing_data_reduction     'SAINT (Bruker, 2000)'
_computing_structure_solution     'SHELXS97 (Sheldrick, 2008)'
_computing_structure_refinement     'SHELXL97 (Sheldrick, 2008)'
_computing_molecular_graphics     'SHELXTL (Sheldrick, 2008)'
_computing_publication_material     'SHELXTL (Sheldrick, 2008)'
loop_
    _atom_site_type_symbol
    _atom_site_label
    _atom_site_fract_x
    _atom_site_fract_y
    _atom_site_fract_z
    _atom_site_U_iso_or_equiv
    _atom_site_adp_type
    _atom_site_calc_flag
    _atom_site_occupancy
    _atom_site_disorder_assembly
    _atom_site_disorder_group
    C C1 0.31111(17) 0.90193(14) 0.37306(8) 0.0602(4) Uani d 1 . .
    H H1 0.2667 0.8293 0.3738 0.072 Uiso calc 1 . .
    C C2 0.24286(19) 0.99559(15) 0.33757(9) 0.0678(5) Uani d 1 . .
    H H2 0.1537 0.9853 0.3140 0.081 Uiso calc 1 . .
    C C3 0.3070(2) 1.10362(15) 0.33714(8) 0.0669(5) Uani d 1 . .
    H H3 0.2611 1.1668 0.3136 0.080 Uiso calc 1 . .
    C C4 0.4377(2) 1.11816(15) 0.37124(8) 0.0663(5) Uani d 1 . .
    H H4 0.4807 1.1916 0.3711 0.080 Uiso calc 1 . .
    C C5 0.50674(18) 1.02485(14) 0.40593(7) 0.0571(4) Uani d 1 . .
    H H5 0.5964 1.0357 0.4286 0.069 Uiso calc 1 . .
    C C6 0.44428(15) 0.91508(12) 0.40739(7) 0.0471(3) Uani d 1 . .
    C C7 0.52446(15) 0.81721(13) 0.44731(7) 0.0516(4) Uani d 1 . .
    H H7A 0.6166 0.8170 0.4402 0.062 Uiso calc 1 . .
    H H7B 0.5310 0.8355 0.4921 0.062 Uiso calc 1 . .
    C C8 0.47447(14) 0.63044(12) 0.37700(6) 0.0419(3) Uani d 1 . .
    H H8 0.4309 0.6764 0.3391 0.050 Uiso calc 1 . .
    C C9 0.62199(15) 0.60282(15) 0.37396(7) 0.0547(4) Uani d 1 . .
    H H9A 0.6612 0.5507 0.4094 0.066 Uiso calc 1 . .
    H H9B 0.6738 0.6766 0.3799 0.066 Uiso calc 1 . .
    C C10 0.64000(18) 0.54450(16) 0.31205(8) 0.0635(4) Uani d 1 . .
    H H10A 0.7367 0.5447 0.3121 0.076 Uiso calc 1 . .
    H H10B 0.5941 0.5937 0.2765 0.076 Uiso calc 1 . .
    C C11 0.5869(2) 0.41688(16) 0.29973(9) 0.0690(5) Uani d 1 . .
    H H11A 0.6509 0.3730 0.2806 0.083 Uiso calc 1 . .
    H H11B 0.5875 0.3801 0.3407 0.083 Uiso calc 1 . .
    C C12 0.4439(2) 0.40138(15) 0.25704(8) 0.0683(5) Uani d 1 . .
    H H12A 0.4540 0.3974 0.2131 0.082 Uiso calc 1 . .
    H H12B 0.4097 0.3245 0.2670 0.082 Uiso calc 1 . .
    C C13 0.33303(18) 0.49374(14) 0.25950(7) 0.0580(4) Uani d 1 . .
    H H13A 0.2574 0.4798 0.2232 0.070 Uiso calc 1 . .
    H H13B 0.3699 0.5719 0.2538 0.070 Uiso calc 1 . .
    C C14 0.27571(15) 0.49744(12) 0.31984(6) 0.0460(3) Uani d 1 . .
    H H14 0.2353 0.4191 0.3239 0.055 Uiso calc 1 . .
    C C15 0.38769(13) 0.51737(11) 0.38128(6) 0.0391(3) Uani d 1 . .
    H H15 0.4489 0.4482 0.3872 0.047 Uiso calc 1 . .
    C C16 0.33156(13) 0.53197(12) 0.44200(6) 0.0406(3) Uani d 1 . .
    H H16 0.3689 0.4681 0.4720 0.049 Uiso calc 1 . .
    C C17 0.38781(13) 0.65000(13) 0.47065(6) 0.0450(3) Uani d 1 . .
    C C18 0.17476(13) 0.53146(13) 0.43172(7) 0.0453(3) Uani d 1 . .
    H H18 0.1529 0.5725 0.4685 0.054 Uiso calc 1 . .
    C C19 0.11444(14) 0.60591(13) 0.37323(8) 0.0507(4) Uani d 1 . .
    C C20 0.16338(15) 0.58891(13) 0.31758(7) 0.0507(4) Uani d 1 . .
    C C21 0.10974(18) 0.65907(16) 0.26432(9) 0.0703(5) Uani d 1 . .
    H H21 0.1408 0.6488 0.2269 0.084 Uiso calc 1 . .
    C C22 0.0109(2) 0.74376(19) 0.26639(13) 0.0890(7) Uani d 1 . .
    H H22 -0.0241 0.7898 0.2304 0.107 Uiso calc 1 . .
    C C23 -0.03587(19) 0.76050(17) 0.32073(14) 0.0881(7) Uani d 1 . .
    H H23 -0.1027 0.8176 0.3216 0.106 Uiso calc 1 . .
    C C24 0.01611(16) 0.69246(15) 0.37492(10) 0.0688(5) Uani d 1 . .
    H H24 -0.0148 0.7048 0.4122 0.083 Uiso calc 1 . .
    C C25 0.11027(13) 0.40779(13) 0.42908(6) 0.0441(3) Uani d 1 . .
    C C26 0.18459(16) 0.30341(14) 0.43995(9) 0.0601(4) Uani d 1 . .
    H H26 0.2795 0.3070 0.4474 0.072 Uiso calc 1 . .
    C C27 0.12197(17) 0.19377(15) 0.44006(9) 0.0638(4) Uani d 1 . .
    H H27 0.1746 0.1249 0.4480 0.077 Uiso calc 1 . .
    C C28 -0.01900(16) 0.18671(15) 0.42841(7) 0.0542(4) Uani d 1 . .
    C C29 -0.09470(17) 0.28951(17) 0.41747(10) 0.0696(5) Uani d 1 . .
    H H29 -0.1896 0.2857 0.4097 0.083 Uiso calc 1 . .
    C C30 -0.03091(16) 0.39835(16) 0.41795(9) 0.0640(4) Uani d 1 . .
    H H30 -0.0838 0.4672 0.4106 0.077 Uiso calc 1 . .
    C C31 -0.08463(18) 0.07266(18) 0.42638(9) 0.0673(5) Uani d 1 . .
    N N1 0.46710(11) 0.69837(10) 0.43443(5) 0.0433(3) Uani d 1 . .
    N N2 -0.13830(19) -0.01797(17) 0.42320(10) 0.0922(6) Uani d 1 . .
    O O1 0.36647(12) 0.69285(11) 0.52002(5) 0.0644(3) Uani d 1 . .
loop_
    _atom_site_aniso_label
    _atom_site_aniso_U_11
    _atom_site_aniso_U_22
    _atom_site_aniso_U_33
    _atom_site_aniso_U_12
    _atom_site_aniso_U_13
    _atom_site_aniso_U_23
    C1 0.0559(9) 0.0417(8) 0.0776(11) -0.0027(7) 0.0031(8) 0.0007(7)
    C2 0.0631(10) 0.0535(10) 0.0794(12) 0.0063(8) -0.0001(9) 0.0033(8)
    C3 0.0878(13) 0.0482(9) 0.0634(10) 0.0093(9) 0.0141(9) 0.0054(7)
    C4 0.0908(13) 0.0451(9) 0.0639(10) -0.0122(9) 0.0191(9) 0.0016(7)
    C5 0.0640(10) 0.0516(9) 0.0544(8) -0.0130(7) 0.0106(7) -0.0045(7)
    C6 0.0526(8) 0.0411(7) 0.0471(7) -0.0036(6) 0.0102(6) -0.0070(6)
    C7 0.0495(8) 0.0442(8) 0.0555(8) -0.0061(6) -0.0004(6) -0.0057(6)
    C8 0.0455(7) 0.0393(7) 0.0382(6) -0.0019(5) 0.0038(5) 0.0030(5)
    C9 0.0480(8) 0.0619(10) 0.0555(8) -0.0054(7) 0.0146(7) 0.0011(7)
    C10 0.0635(10) 0.0703(11) 0.0631(10) -0.0019(8) 0.0278(8) 0.0019(8)
    C11 0.0844(13) 0.0600(10) 0.0724(11) 0.0088(9) 0.0387(10) -0.0005(8)
    C12 0.1055(15) 0.0502(9) 0.0566(9) -0.0090(9) 0.0340(10) -0.0083(7)
    C13 0.0795(11) 0.0511(9) 0.0393(7) -0.0151(8) 0.0047(7) -0.0010(6)
    C14 0.0545(8) 0.0376(7) 0.0409(7) -0.0072(6) 0.0003(6) 0.0021(5)
    C15 0.0404(7) 0.0355(6) 0.0392(6) 0.0019(5) 0.0043(5) 0.0033(5)
    C16 0.0365(6) 0.0431(7) 0.0394(6) 0.0023(5) 0.0027(5) 0.0048(5)
    C17 0.0376(7) 0.0508(8) 0.0425(7) 0.0027(6) 0.0004(5) -0.0019(6)
    C18 0.0375(7) 0.0472(8) 0.0497(7) 0.0024(6) 0.0069(6) -0.0027(6)
    C19 0.0364(7) 0.0407(7) 0.0673(9) 0.0001(6) -0.0047(6) 0.0016(6)
    C20 0.0464(8) 0.0426(8) 0.0527(8) -0.0058(6) -0.0113(6) 0.0043(6)
    C21 0.0655(10) 0.0621(10) 0.0660(10) -0.0076(8) -0.0222(8) 0.0158(8)
    C22 0.0660(12) 0.0685(13) 0.1081(17) 0.0023(10) -0.0324(12) 0.0303(12)
    C23 0.0484(10) 0.0549(11) 0.143(2) 0.0107(8) -0.0176(12) 0.0156(12)
    C24 0.0421(8) 0.0520(9) 0.1047(14) 0.0058(7) 0.0003(8) 0.0016(9)
    C25 0.0382(7) 0.0522(8) 0.0423(7) 0.0001(6) 0.0096(5) 0.0011(6)
    C26 0.0398(8) 0.0537(9) 0.0840(11) -0.0010(7) 0.0076(7) 0.0076(8)
    C27 0.0518(9) 0.0540(10) 0.0843(12) 0.0005(7) 0.0126(8) 0.0082(8)
    C28 0.0518(9) 0.0606(10) 0.0515(8) -0.0116(7) 0.0146(7) 0.0023(7)
    C29 0.0383(8) 0.0788(12) 0.0914(13) -0.0076(8) 0.0141(8) 0.0062(10)
    C30 0.0410(8) 0.0610(10) 0.0895(12) 0.0039(7) 0.0136(8) 0.0065(9)
    C31 0.0589(10) 0.0736(12) 0.0691(11) -0.0160(9) 0.0136(8) 0.0043(9)
    N1 0.0432(6) 0.0403(6) 0.0433(6) -0.0021(5) 0.0033(5) -0.0012(5)
    N2 0.0827(12) 0.0817(12) 0.1097(14) -0.0295(10) 0.0162(10) 0.0052(10)
    O1 0.0637(7) 0.0772(8) 0.0538(6) -0.0109(6) 0.0160(5) -0.0209(6)
_geom_special_details
;
All e.s.d.'s (except the e.s.d. in the dihedral angle between two l.s. planes)
are estimated using the full covariance matrix. The cell e.s.d.'s are taken
into account individually in the estimation of e.s.d.'s in distances, angles
and torsion angles; correlations between e.s.d.'s in cell parameters are only
used when they are defined by crystal symmetry. An approximate (isotropic)
treatment of cell e.s.d.'s is used for estimating e.s.d.'s involving l.s.
planes.
;
loop_
    _geom_bond_atom_site_label_1
    _geom_bond_atom_site_label_2
    _geom_bond_site_symmetry_2
    _geom_bond_distance
    _geom_bond_publ_flag
    C1 C6 . 1.381(2) ?
    C1 C2 . 1.385(2) ?
    C1 H1 . 0.9300 ?
    C2 C3 . 1.373(2) ?
    C2 H2 . 0.9300 ?
    C3 C4 . 1.360(3) ?
    C3 H3 . 0.9300 ?
    C4 C5 . 1.378(2) ?
    C4 H4 . 0.9300 ?
    C5 C6 . 1.385(2) ?
    C5 H5 . 0.9300 ?
    C6 C7 . 1.509(2) ?
    C7 N1 . 1.4539(17) ?
    C7 H7A . 0.9700 ?
    C7 H7B . 0.9700 ?
    C8 N1 . 1.4642(17) ?
    C8 C9 . 1.527(2) ?
    C8 C15 . 1.5526(18) ?
    C8 H8 . 0.9800 ?
    C9 C10 . 1.526(2) ?
    C9 H9A . 0.9700 ?
    C9 H9B . 0.9700 ?
    C10 C11 . 1.530(2) ?
    C10 H10A . 0.9700 ?
    C10 H10B . 0.9700 ?
    C11 C12 . 1.528(3) ?
    C11 H11A . 0.9700 ?
    C11 H11B . 0.9700 ?
    C12 C13 . 1.530(2) ?
    C12 H12A . 0.9700 ?
    C12 H12B . 0.9700 ?
    C13 C14 . 1.529(2) ?
    C13 H13A . 0.9700 ?
    C13 H13B . 0.9700 ?
    C14 C20 . 1.517(2) ?
    C14 C15 . 1.5445(18) ?
    C14 H14 . 0.9800 ?
    C15 C16 . 1.5384(18) ?
    C15 H15 . 0.9800 ?
    C16 C17 . 1.5147(19) ?
    C16 C18 . 1.5380(18) ?
    C16 H16 . 0.9800 ?
    C17 O1 . 1.2243(17) ?
    C17 N1 . 1.3438(18) ?
    C18 C19 . 1.516(2) ?
    C18 C25 . 1.527(2) ?
    C18 H18 . 0.9800 ?
    C19 C24 . 1.390(2) ?
    C19 C20 . 1.401(2) ?
    C20 C21 . 1.392(2) ?
    C21 C22 . 1.381(3) ?
    C21 H21 . 0.9300 ?
    C22 C23 . 1.363(3) ?
    C22 H22 . 0.9300 ?
    C23 C24 . 1.391(3) ?
    C23 H23 . 0.9300 ?
    C24 H24 . 0.9300 ?
    C25 C26 . 1.380(2) ?
    C25 C30 . 1.386(2) ?
    C26 C27 . 1.381(2) ?
    C26 H26 . 0.9300 ?
    C27 C28 . 1.382(2) ?
    C27 H27 . 0.9300 ?
    C28 C29 . 1.372(2) ?
    C28 C31 . 1.435(2) ?
    C29 C30 . 1.378(2) ?
    C29 H29 . 0.9300 ?
    C30 H30 . 0.9300 ?
    C31 N2 . 1.145(2) ?
loop_
    _geom_angle_atom_site_label_1
    _geom_angle_atom_site_label_2
    _geom_angle_atom_site_label_3
    _geom_angle_site_symmetry_1
    _geom_angle_site_symmetry_3
    _geom_angle
    _geom_angle_publ_flag
    C6 C1 C2 . . 120.80(15) ?
    C6 C1 H1 . . 119.6 ?
    C2 C1 H1 . . 119.6 ?
    C3 C2 C1 . . 119.92(17) ?
    C3 C2 H2 . . 120.0 ?
    C1 C2 H2 . . 120.0 ?
    C4 C3 C2 . . 119.90(16) ?
    C4 C3 H3 . . 120.1 ?
    C2 C3 H3 . . 120.1 ?
    C3 C4 C5 . . 120.45(16) ?
    C3 C4 H4 . . 119.8 ?
    C5 C4 H4 . . 119.8 ?
    C4 C5 C6 . . 120.82(16) ?
    C4 C5 H5 . . 119.6 ?
    C6 C5 H5 . . 119.6 ?
    C1 C6 C5 . . 118.10(14) ?
    C1 C6 C7 . . 123.63(13) ?
    C5 C6 C7 . . 118.26(13) ?
    N1 C7 C6 . . 114.93(11) ?
    N1 C7 H7A . . 108.5 ?
    C6 C7 H7A . . 108.5 ?
    N1 C7 H7B . . 108.5 ?
    C6 C7 H7B . . 108.5 ?
    H7A C7 H7B . . 107.5 ?
    N1 C8 C9 . . 111.91(11) ?
    N1 C8 C15 . . 103.97(10) ?
    C9 C8 C15 . . 113.44(12) ?
    N1 C8 H8 . . 109.1 ?
    C9 C8 H8 . . 109.1 ?
    C15 C8 H8 . . 109.1 ?
    C8 C9 C10 . . 115.35(13) ?
    C8 C9 H9A . . 108.4 ?
    C10 C9 H9A . . 108.4 ?
    C8 C9 H9B . . 108.4 ?
    C10 C9 H9B . . 108.4 ?
    H9A C9 H9B . . 107.5 ?
    C9 C10 C11 . . 116.56(14) ?
    C9 C10 H10A . . 108.2 ?
    C11 C10 H10A . . 108.2 ?
    C9 C10 H10B . . 108.2 ?
    C11 C10 H10B . . 108.2 ?
    H10A C10 H10B . . 107.3 ?
    C12 C11 C10 . . 116.98(15) ?
    C12 C11 H11A . . 108.1 ?
    C10 C11 H11A . . 108.1 ?
    C12 C11 H11B . . 108.1 ?
    C10 C11 H11B . . 108.1 ?
    H11A C11 H11B . . 107.3 ?
    C13 C12 C11 . . 119.60(14) ?
    C13 C12 H12A . . 107.4 ?
    C11 C12 H12A . . 107.4 ?
    C13 C12 H12B . . 107.4 ?
    C11 C12 H12B . . 107.4 ?
    H12A C12 H12B . . 107.0 ?
    C12 C13 C14 . . 117.47(13) ?
    C12 C13 H13A . . 107.9 ?
    C14 C13 H13A . . 107.9 ?
    C12 C13 H13B . . 107.9 ?
    C14 C13 H13B . . 107.9 ?
    H13A C13 H13B . . 107.2 ?
    C20 C14 C13 . . 114.09(12) ?
    C20 C14 C15 . . 108.81(11) ?
    C13 C14 C15 . . 112.75(12) ?
    C20 C14 H14 . . 106.9 ?
    C13 C14 H14 . . 106.9 ?
    C15 C14 H14 . . 106.9 ?
    C16 C15 C14 . . 113.81(11) ?
    C16 C15 C8 . . 106.19(10) ?
    C14 C15 C8 . . 112.22(10) ?
    C16 C15 H15 . . 108.1 ?
    C14 C15 H15 . . 108.1 ?
    C8 C15 H15 . . 108.1 ?
    C17 C16 C18 . . 109.72(11) ?
    C17 C16 C15 . . 105.24(11) ?
    C18 C16 C15 . . 115.71(11) ?
    C17 C16 H16 . . 108.6 ?
    C18 C16 H16 . . 108.6 ?
    C15 C16 H16 . . 108.6 ?
    O1 C17 N1 . . 125.56(14) ?
    O1 C17 C16 . . 124.95(13) ?
    N1 C17 C16 . . 109.47(12) ?
    C19 C18 C25 . . 112.51(11) ?
    C19 C18 C16 . . 108.83(11) ?
    C25 C18 C16 . . 114.81(11) ?
    C19 C18 H18 . . 106.7 ?
    C25 C18 H18 . . 106.7 ?
    C16 C18 H18 . . 106.7 ?
    C24 C19 C20 . . 120.18(15) ?
    C24 C19 C18 . . 121.17(16) ?
    C20 C19 C18 . . 118.61(12) ?
    C21 C20 C19 . . 118.50(16) ?
    C21 C20 C14 . . 123.84(16) ?
    C19 C20 C14 . . 117.64(12) ?
    C22 C21 C20 . . 120.7(2) ?
    C22 C21 H21 . . 119.6 ?
    C20 C21 H21 . . 119.6 ?
    C23 C22 C21 . . 120.58(18) ?
    C23 C22 H22 . . 119.7 ?
    C21 C22 H22 . . 119.7 ?
    C22 C23 C24 . . 120.17(19) ?
    C22 C23 H23 . . 119.9 ?
    C24 C23 H23 . . 119.9 ?
    C23 C24 C19 . . 119.8(2) ?
    C23 C24 H24 . . 120.1 ?
    C19 C24 H24 . . 120.1 ?
    C26 C25 C30 . . 117.17(14) ?
    C26 C25 C18 . . 123.84(12) ?
    C30 C25 C18 . . 118.93(13) ?
    C25 C26 C27 . . 121.84(14) ?
    C25 C26 H26 . . 119.1 ?
    C27 C26 H26 . . 119.1 ?
    C28 C27 C26 . . 119.86(16) ?
    C28 C27 H27 . . 120.1 ?
    C26 C27 H27 . . 120.1 ?
    C29 C28 C27 . . 119.17(15) ?
    C29 C28 C31 . . 120.80(15) ?
    C27 C28 C31 . . 120.02(16) ?
    C28 C29 C30 . . 120.38(15) ?
    C28 C29 H29 . . 119.8 ?
    C30 C29 H29 . . 119.8 ?
    C29 C30 C25 . . 121.58(16) ?
    C29 C30 H30 . . 119.2 ?
    C25 C30 H30 . . 119.2 ?
    N2 C31 C28 . . 178.3(2) ?
    C17 N1 C7 . . 121.37(12) ?
    C17 N1 C8 . . 115.06(11) ?
    C7 N1 C8 . . 123.02(11) ?
loop_
    _geom_torsion_atom_site_label_1
    _geom_torsion_atom_site_label_2
    _geom_torsion_atom_site_label_3
    _geom_torsion_atom_site_label_4
    _geom_torsion_site_symmetry_1
    _geom_torsion_site_symmetry_2
    _geom_torsion_site_symmetry_3
    _geom_torsion_site_symmetry_4
    _geom_torsion
    _geom_torsion_publ_flag
    C6 C1 C2 C3 . . . . -1.1(3) ?
    C1 C2 C3 C4 . . . . 0.4(3) ?
    C2 C3 C4 C5 . . . . 0.5(3) ?
    C3 C4 C5 C6 . . . . -0.7(3) ?
    C2 C1 C6 C5 . . . . 0.8(2) ?
    C2 C1 C6 C7 . . . . 179.66(16) ?
    C4 C5 C6 C1 . . . . 0.1(2) ?
    C4 C5 C6 C7 . . . . -178.82(15) ?
    C1 C6 C7 N1 . . . . 15.7(2) ?
    C5 C6 C7 N1 . . . . -165.47(13) ?
    N1 C8 C9 C10 . . . . -173.41(12) ?
    C15 C8 C9 C10 . . . . 69.34(16) ?
    C8 C9 C10 C11 . . . . -68.4(2) ?
    C9 C10 C11 C12 . . . . 96.45(19) ?
    C10 C11 C12 C13 . . . . -34.8(2) ?
    C11 C12 C13 C14 . . . . -70.43(19) ?
    C12 C13 C14 C20 . . . . -178.28(13) ?
    C12 C13 C14 C15 . . . . 56.94(17) ?
    C20 C14 C15 C16 . . . . 47.53(15) ?
    C13 C14 C15 C16 . . . . 175.15(11) ?
    C20 C14 C15 C8 . . . . -73.10(14) ?
    C13 C14 C15 C8 . . . . 54.52(15) ?
    N1 C8 C15 C16 . . . . 1.84(12) ?
    C9 C8 C15 C16 . . . . 123.64(12) ?
    N1 C8 C15 C14 . . . . 126.78(11) ?
    C9 C8 C15 C14 . . . . -111.42(13) ?
    C14 C15 C16 C17 . . . . -124.53(11) ?
    C8 C15 C16 C17 . . . . -0.57(13) ?
    C14 C15 C16 C18 . . . . -3.23(16) ?
    C8 C15 C16 C18 . . . . 120.72(12) ?
    C18 C16 C17 O1 . . . . 55.37(17) ?
    C15 C16 C17 O1 . . . . -179.50(13) ?
    C18 C16 C17 N1 . . . . -126.19(12) ?
    C15 C16 C17 N1 . . . . -1.06(14) ?
    C17 C16 C18 C19 . . . . 76.27(14) ?
    C15 C16 C18 C19 . . . . -42.59(15) ?
    C17 C16 C18 C25 . . . . -156.63(11) ?
    C15 C16 C18 C25 . . . . 84.51(14) ?
    C25 C18 C19 C24 . . . . 100.26(16) ?
    C16 C18 C19 C24 . . . . -131.34(14) ?
    C25 C18 C19 C20 . . . . -82.02(16) ?
    C16 C18 C19 C20 . . . . 46.38(17) ?
    C24 C19 C20 C21 . . . . -1.0(2) ?
    C18 C19 C20 C21 . . . . -178.74(13) ?
    C24 C19 C20 C14 . . . . 176.99(13) ?
    C18 C19 C20 C14 . . . . -0.76(19) ?
    C13 C14 C20 C21 . . . . 3.8(2) ?
    C15 C14 C20 C21 . . . . 130.65(14) ?
    C13 C14 C20 C19 . . . . -174.06(12) ?
    C15 C14 C20 C19 . . . . -47.21(16) ?
    C19 C20 C21 C22 . . . . 0.2(2) ?
    C14 C20 C21 C22 . . . . -177.63(15) ?
    C20 C21 C22 C23 . . . . 0.2(3) ?
    C21 C22 C23 C24 . . . . 0.2(3) ?
    C22 C23 C24 C19 . . . . -1.0(3) ?
    C20 C19 C24 C23 . . . . 1.4(2) ?
    C18 C19 C24 C23 . . . . 179.09(15) ?
    C19 C18 C25 C26 . . . . 130.18(15) ?
    C16 C18 C25 C26 . . . . 5.0(2) ?
    C19 C18 C25 C30 . . . . -52.81(18) ?
    C16 C18 C25 C30 . . . . -178.00(13) ?
    C30 C25 C26 C27 . . . . -0.2(2) ?
    C18 C25 C26 C27 . . . . 176.86(15) ?
    C25 C26 C27 C28 . . . . 0.6(3) ?
    C26 C27 C28 C29 . . . . -0.6(3) ?
    C26 C27 C28 C31 . . . . 177.93(16) ?
    C27 C28 C29 C30 . . . . 0.1(3) ?
    C31 C28 C29 C30 . . . . -178.38(17) ?
    C28 C29 C30 C25 . . . . 0.3(3) ?
    C26 C25 C30 C29 . . . . -0.3(3) ?
    C18 C25 C30 C29 . . . . -177.49(16) ?
    O1 C17 N1 C7 . . . . -7.3(2) ?
    C16 C17 N1 C7 . . . . 174.23(11) ?
    O1 C17 N1 C8 . . . . -179.09(13) ?
    C16 C17 N1 C8 . . . . 2.48(15) ?
    C6 C7 N1 C17 . . . . -96.92(16) ?
    C6 C7 N1 C8 . . . . 74.16(17) ?
    C9 C8 N1 C17 . . . . -125.55(13) ?
    C15 C8 N1 C17 . . . . -2.75(14) ?
    C9 C8 N1 C7 . . . . 62.85(16) ?
    C15 C8 N1 C7 . . . . -174.34(11) ?
loop_
    _geom_hbond_atom_site_label_D
    _geom_hbond_atom_site_label_H
    _geom_hbond_atom_site_label_A
    _geom_hbond_site_symmetry_A
    _geom_hbond_distance_DH
    _geom_hbond_distance_HA
    _geom_hbond_distance_DA
    _geom_hbond_angle_DHA
    C29 H29 O1 3_566 0.93 2.58 3.301(2) 134
_shelx_hkl_checksum     197
_shelx_hkl_file
;
  -1   0   0  994.22   22.92
  -1   0   0 1047.56   23.38
   2   0   0 4609.21  100.73
  -2   0   0 4691.84  102.30
  -2   0   0 4604.53  100.89
  -3   0   0   69.08    2.08
   3   0   0   70.98    1.77
  -3   0   0   69.67    1.84
  -4   0   0  981.26   22.15
   4   0   0  991.09   21.40
  -4   0   0 1006.79   21.63
   5   0   0   19.50    0.84
  -5   0   0   20.31    0.93
  -5   0   0   20.82    1.21
  -6   0   0  310.62    7.20
   6   0   0  307.04    7.02
  -6   0   0  298.47    7.76
  -7   0   0   30.29    1.71
  -7   0   0   33.84    1.41
  -8   0   0  159.78    4.98
  -9   0   0   11.51    1.36
 -10   0   0   17.70    1.64
 -11   0   0   29.93    2.18
 -12   0   0    9.54    1.63
   0  -1   0   -1.31    0.10
   0  -1   0   -1.84    0.05
  -1  -1   0  302.36    7.08
  -1   1   0  317.78    7.12
   1  -1   0  305.12    6.95
  -1  -1   0  308.67    7.01
  -2   1   0    0.86    0.19
  -2  -1   0    0.96    0.27
   2  -1   0    0.78    0.25
  -2  -1   0    1.24    0.31
  -2   1   0    1.64    0.34
  -3  -1   0  887.39   20.35
  -3   1   0  925.37   20.00
   3  -1   0  917.39   19.86
   3   1   0  917.98   20.33
  -3  -1   0  940.43   20.07
  -3   1   0  928.14   20.41
  -4  -1   0   87.96    2.67
  -4  -1   0   88.59    2.48
   4  -1   0   88.66    2.41
   4   1   0   90.02    2.15
  -4   1   0   91.03    2.27
  -4   1   0   94.11    2.74
  -5   1   0    8.31    0.59
   5   1   0    7.06    0.46
   5  -1   0    7.27    0.67
  -5  -1   0    6.82    0.68
  -5   1   0    7.69    0.86
  -5  -1   0    6.22    0.76
  -6  -1   0   10.68    1.04
  -6   1   0   12.99    1.13
   6  -1   0   11.94    0.83
   6   1   0   12.33    0.65
  -6  -1   0   13.72    0.93
  -6   1   0   13.43    0.80
  -7  -1   0   -0.02    0.48
  -7  -1   0    0.21    0.41
   7  -1   0    0.21    0.36
  -7   1   0    0.01    0.33
  -7   1   0    0.10    0.50
  -8   1   0    2.07    0.74
  -8  -1   0    2.79    0.64
  -8  -1   0    2.26    0.82
  -9   1   0   14.37    1.50
  -9  -1   0   13.66    1.41
 -10  -1   0   -0.17    0.72
 -10   1   0   -0.67    0.71
 -11   1   0   12.00    1.68
 -11  -1   0    9.85    1.56
 -12  -1   0    0.09    0.99
 -12   1   0   -0.49    0.91
   0  -2   0 1217.15   27.86
   0  -2   0 1346.91   28.79
  -1  -2   0 2976.49   65.69
  -1  -2   0 2738.00   65.11
  -1   2   0 3260.75   66.99
   1  -2   0 3046.42   67.03
   1  -2   0 3079.93   65.61
  -2  -2   0 4318.04   93.25
  -2   2   0 4433.66   94.29
  -2  -2   0 4042.23   93.83
   2  -2   0 4306.46   92.23
   3  -2   0   34.97    1.28
  -3  -2   0   36.97    1.33
  -3   2   0   36.68    1.38
   3  -2   0   36.32    0.95
  -3  -2   0   35.08    1.34
  -4  -2   0  634.69   14.83
   4  -2   0  664.17   14.47
   4  -2   0  658.75   14.27
  -4   2   0  658.85   14.91
  -4  -2   0  649.15   14.59
   5  -2   0  136.46    3.61
  -5  -2   0  133.24    3.84
  -5   2   0  132.41    3.19
  -5  -2   0  136.35    3.66
  -6  -2   0   15.11    1.20
  -6   2   0   16.40    0.76
   6  -2   0   14.46    0.99
  -6  -2   0   15.72    1.01
  -6   2   0   15.03    1.19
  -7   2   0    0.74    0.60
   7  -2   0    0.46    0.43
  -7  -2   0   -0.07    0.40
  -7  -2   0   -0.40    0.50
  -8   2   0    8.41    1.18
  -8  -2   0    8.25    0.99
  -8  -2   0    7.05    1.15
  -9   2   0   20.26    1.65
  -9  -2   0   17.29    1.37
  -9  -2   0   16.71    1.56
 -10   2   0    9.43    1.40
 -10  -2   0   11.27    1.44
 -11  -2   0    6.77    1.36
 -11   2   0   11.25    1.62
 -12   2   0    9.44    1.61
 -12  -2   0    8.64    1.65
   0  -3   0   -0.02    0.17
   0  -3   0    0.37    0.22
   0  -3   0    0.16    0.15
  -1  -3   0  206.42    4.90
  -1  -3   0  207.72    4.74
   1  -3   0  209.19    4.72
   1  -3   0  203.99    4.89
  -2  -3   0  841.81   18.57
   2  -3   0  848.07   18.55
  -2  -3   0  839.65   18.26
  -2  -3   0  857.54   18.70
  -2   3   0  851.33   18.74
   2  -3   0  827.98   18.43
  -3  -3   0   30.04    1.24
  -3   3   0   32.29    1.30
   3   3   0   29.79    0.80
   3  -3   0   28.57    1.25
  -3  -3   0   30.46    1.24
  -4  -3   0   21.11    1.11
  -4  -3   0   20.00    1.15
   4  -3   0   20.12    0.61
   4  -3   0   19.19    1.06
  -4   3   0   20.32    1.15
   5  -3   0    0.10    0.35
  -5   3   0   -0.32    0.38
  -5  -3   0    0.19    0.39
  -5  -3   0   -0.32    0.32
   5  -3   0    0.23    0.18
  -6   3   0   -0.31    0.42
   6  -3   0   -0.09    0.41
  -6  -3   0    0.39    0.45
  -6  -3   0    0.61    0.51
  -7  -3   0   88.81    3.21
  -7  -3   0   90.03    3.00
   7  -3   0   90.34    2.94
  -7   3   0   85.67    3.21
   8  -3   0   41.45    1.93
  -8  -3   0   40.35    1.96
  -8  -3   0   39.46    2.17
  -8   3   0   39.35    2.18
  -9  -3   0    7.00    1.02
  -9   3   0   10.18    1.39
  -9  -3   0    5.12    1.14
 -10  -3   0    0.58    0.68
 -10   3   0    1.21    0.84
 -10  -3   0    0.44    0.87
 -11   3   0    1.86    0.98
 -11  -3   0   -0.79    0.77
 -12  -3   0    3.67    1.28
 -12   3   0    3.21    1.22
   0  -4   0    8.97    0.59
   0  -4   0    9.34    0.66
   0  -4   0    8.98    0.55
   1  -4   0  667.96   14.36
  -1  -4   0  654.07   14.55
  -1  -4   0  658.64   14.54
   1  -4   0  661.87   14.51
   1  -4   0  627.49   14.53
  -2   4   0  515.10   11.75
   2  -4   0  513.85   11.69
   2  -4   0  524.95   11.36
  -2  -4   0  513.95   11.34
  -2  -4   0  514.12   11.71
   3  -4   0  258.83    6.30
  -3   4   0  253.12    6.29
  -3  -4   0  258.58    6.25
   3   4   0  251.94    5.70
  -3  -4   0  254.67    6.28
   3  -4   0  256.96    5.74
  -4  -4   0  215.53    5.70
  -4   4   0  229.20    5.82
   4  -4   0  231.19    5.76
  -4  -4   0  225.41    5.75
  -5  -4   0   24.77    1.39
  -5   4   0   24.13    1.44
  -5  -4   0   24.56    1.37
   5  -4   0   23.35    1.31
  -6  -4   0   99.93    3.26
   6  -4   0   98.08    3.23
  -6   4   0  102.78    3.41
  -6  -4   0  101.53    3.38
  -7  -4   0   33.04    1.79
  -7  -4   0   38.33    2.05
  -7   4   0   34.28    1.96
   7  -4   0   36.29    1.87
   8  -4   0    3.74    0.94
  -8  -4   0    2.86    0.95
  -8  -4   0    4.12    0.91
  -8   4   0    4.83    1.10
  -9   4   0   13.81    1.54
  -9  -4   0   15.51    1.47
  -9  -4   0   14.76    1.63
 -10  -4   0   10.24    1.30
 -10   4   0    9.76    1.50
 -10  -4   0   10.31    1.51
 -11   4   0    0.96    0.95
 -11  -4   0    0.93    1.06
 -12  -4   0   13.95    1.94
 -12   4   0   14.58    1.85
   0  -5   0   -0.92    0.26
   0  -5   0   -0.93    0.27
   0  -5   0   -1.34    0.22
  -1  -5   0   11.63    0.80
  -1  -5   0   12.35    0.72
   1  -5   0   10.45    0.69
   1  -5   0    9.22    0.80
   1  -5   0    8.40    0.72
  -2  -5   0    0.82    0.29
  -2  -5   0    1.69    0.52
  -2   5   0    1.55    0.48
  -2  -5   0    2.08    0.41
   2  -5   0    2.04    0.57
   2  -5   0    1.99    0.36
   3  -5   0   24.89    1.35
  -3  -5   0   24.97    1.31
  -3  -5   0   24.81    1.22
   3  -5   0   25.66    0.86
  -3  -5   0   22.83    0.97
  -3   5   0   25.66    1.30
  -4  -5   0   80.48    2.56
   4  -5   0   77.22    2.63
  -4  -5   0   70.20    2.52
  -4   5   0   73.94    2.55
   4   5   0   73.52    1.87
   5  -5   0   -0.19    0.50
  -5  -5   0    1.10    0.53
  -5   5   0    0.46    0.51
  -5  -5   0    0.59    0.48
   6  -5   0    3.79    0.77
  -6  -5   0    2.03    0.69
  -6  -5   0    3.57    0.77
  -6   5   0    3.66    0.85
   7  -5   0   32.95    1.86
  -7  -5   0   30.27    1.83
  -7   5   0   34.73    2.02
  -7  -5   0   31.51    1.96
   8  -5   0   -0.71    0.66
  -8  -5   0   -0.08    0.71
  -8   5   0   -1.26    0.67
  -8  -5   0    0.54    0.76
  -9  -5   0   40.16    2.40
   9  -5   0   39.52    2.20
  -9   5   0   40.29    2.37
  -9  -5   0   43.49    2.29
 -10  -5   0    2.20    1.01
 -10   5   0    2.33    1.00
 -10  -5   0    0.19    0.72
 -11   5   0   21.36    2.15
 -11  -5   0   22.71    2.17
 -11  -5   0   22.30    1.95
   0  -6   0   55.14    1.86
   0  -6   0   55.36    1.95
   0  -6   0   54.01    1.76
  -1  -6   0  156.09    4.17
  -1  -6   0  158.99    4.27
  -1  -6   0  167.38    4.14
   1  -6   0  161.25    4.08
   1  -6   0  162.31    4.13
   1  -6   0  160.40    4.37
   2  -6   0  177.49    4.90
  -2  -6   0  181.37    4.56
  -2  -6   0  178.93    4.83
  -2  -6   0  184.15    4.67
   2  -6   0  186.45    4.44
  -2   6   0  184.21    4.73
   3  -6   0   17.01    1.25
  -3  -6   0   16.11    0.86
  -3  -6   0   16.02    1.12
  -3   6   0   15.61    1.07
   3  -6   0   15.88    0.75
   4  -6   0   19.14    1.30
  -4   6   0   18.69    1.25
  -4  -6   0   19.64    1.20
  -4  -6   0   17.75    1.30
  -5  -6   0    1.24    0.62
   5  -6   0   -0.02    0.56
  -5   6   0    1.90    0.68
  -5  -6   0    1.75    0.59
  -6  -6   0   24.95    1.75
  -6   6   0   24.99    1.67
  -6  -6   0   29.62    1.71
   6  -6   0   25.69    1.76
   7  -6   0   28.05    1.82
  -7  -6   0   27.20    1.73
  -7  -6   0   28.82    1.83
  -7   6   0   23.92    1.82
  -8  -6   0   69.16    2.98
   8  -6   0   74.64    3.04
  -8   6   0   73.73    3.19
  -8  -6   0   69.57    3.06
  -9   6   0   13.05    1.62
  -9  -6   0   13.78    1.52
   9  -6   0   16.49    1.60
  -9  -6   0   13.61    1.49
 -10  -6   0    1.24    0.89
 -10   6   0   -0.72    0.80
 -10  -6   0    1.26    0.80
 -11   6   0    0.17    0.90
 -11  -6   0    0.28    0.97
 -11  -6   0    0.11    0.89
   0  -7   0    0.78    0.36
   0  -7   0   -0.39    0.35
   0  -7   0    0.12    0.41
   1  -7   0   17.01    0.97
  -1  -7   0   16.22    1.08
  -1  -7   0   16.61    0.99
   1  -7   0   16.14    1.21
  -1  -7   0   14.67    1.08
   1  -7   0   16.18    1.01
  -2  -7   0  164.62    4.33
   2  -7   0  164.86    4.11
  -2  -7   0  160.67    4.28
  -2  -7   0  161.53    4.52
   2  -7   0  157.33    4.60
  -2   7   0  157.43    4.34
  -3  -7   0   30.30    1.33
  -3   7   0   29.78    1.49
   3  -7   0   32.95    1.77
  -3  -7   0   29.43    1.63
  -3  -7   0   33.16    1.50
  -4   7   0   -0.66    0.42
  -4  -7   0   -0.15    0.47
   4  -7   0   -0.71    0.49
  -4  -7   0    0.14    0.41
   5  -7   0    6.60    1.06
  -5  -7   0    7.59    0.98
  -5   7   0    5.67    0.93
  -5  -7   0    7.21    1.03
   6  -7   0   65.45    2.82
  -6  -7   0   66.01    2.78
  -6  -7   0   69.19    2.76
  -6   7   0   67.01    2.80
   7  -7   0    1.29    0.73
  -7   7   0    0.43    0.76
  -7  -7   0    0.03    0.69
  -7  -7   0    0.71    0.73
  -8  -7   0    0.42    0.70
  -8  -7   0    0.05    0.66
  -8   7   0    1.36    0.85
   8  -7   0    1.11    0.73
  -9   7   0    0.35    0.86
  -9  -7   0   -0.86    0.68
  -9  -7   0    1.51    0.84
   9  -7   0   -0.09    0.80
 -10  -7   0    2.52    0.97
  10  -7   0    2.01    1.01
 -10  -7   0    3.53    1.10
 -10   7   0    1.47    1.08
 -11  -7   0   -0.68    0.92
 -11   7   0    0.68    1.08
 -11  -7   0    0.18    0.93
   0  -8   0    0.56    0.42
   0  -8   0   -0.94    0.43
   0  -8   0   -0.80    0.47
   1  -8   0    9.37    0.93
  -1  -8   0    9.47    0.87
  -1  -8   0    8.99    1.02
  -1  -8   0    8.39    0.94
   1  -8   0    7.63    1.00
   1  -8   0   10.00    0.85
  -2  -8   0   68.70    2.38
   2  -8   0   65.15    2.16
   2  -8   0   67.08    2.66
  -2   8   0   65.68    2.33
  -2  -8   0   69.74    2.34
  -2  -8   0   59.73    2.46
  -3  -8   0   37.09    1.67
   3  -8   0   35.12    1.95
  -3  -8   0   35.60    1.82
  -3   8   0   34.44    1.67
   4  -8   0   13.42    1.29
  -4  -8   0   12.17    1.20
  -4   8   0   11.63    1.12
   5  -8   0    6.44    1.08
  -5  -8   0    5.03    1.01
  -5   8   0    4.80    0.92
  -5  -8   0    8.34    1.07
  -6  -8   0    5.00    0.98
  -6  -8   0    4.56    0.94
   6  -8   0    4.65    1.02
  -6   8   0    2.80    0.86
  -7  -8   0    4.13    0.98
  -7  -8   0    5.55    1.06
   7  -8   0    6.05    1.15
  -7   8   0    6.44    1.13
  -8   8   0   -0.79    0.71
   8  -8   0   -0.55    0.71
  -8  -8   0    0.77    0.81
  -8  -8   0    0.81    0.81
   9  -8   0    7.07    1.37
  -9  -8   0    7.57    1.32
  -9   8   0    4.19    1.14
  -9  -8   0    8.06    1.36
 -10   8   0    1.12    1.05
  10  -8   0    3.78    1.19
 -10  -8   0    0.02    0.92
 -10  -8   0    1.14    1.06
   0  -9   0    0.43    0.51
   0  -9   0    0.41    0.58
   0  -9   0   -0.43    0.53
  -1  -9   0    4.22    0.71
   1  -9   0    2.32    0.69
   1  -9   0    4.50    0.73
  -1  -9   0    4.16    0.86
   1  -9   0    4.28    0.94
  -1  -9   0    3.73    0.81
  -2  -9   0    0.71    0.59
  -2  -9   0    0.81    0.67
  -2   9   0    0.64    0.54
   2  -9   0   -0.50    0.62
  -2  -9   0    0.59    0.56
  -3   9   0   19.36    1.33
   3  -9   0   19.20    1.57
  -3  -9   0   20.19    1.46
  -3  -9   0   20.26    1.34
  -4  -9   0   15.62    1.46
   4  -9   0   17.54    1.54
  -4  -9   0   18.57    1.35
  -4   9   0   16.35    1.33
   5  -9   0   28.99    1.95
  -5   9   0   24.00    1.68
  -5  -9   0   25.89    1.83
  -6   9   0   -0.84    0.64
  -6  -9   0    0.22    0.69
   6  -9   0    0.03    0.72
  -7   9   0    9.61    1.35
  -7  -9   0    5.36    1.19
   7  -9   0    6.36    1.23
   8  -9   0    8.41    1.47
  -8  -9   0    7.06    1.34
  -8   9   0    8.68    1.42
  -9  -9   0    2.14    1.09
   9  -9   0    1.97    1.10
 -10  -9   0    7.81    1.48
  10  -9   0    6.95    1.48
   0 -10   0  755.97   17.61
   0 -10   0  747.72   17.37
  -1 -10   0   11.04    1.35
   1 -10   0    9.51    1.38
  -1 -10   0   10.89    1.31
   2 -10   0   -0.72    0.65
  -2 -10   0    1.24    0.67
  -2 -10   0   -0.07    0.69
   3 -10   0    2.36    0.91
  -3 -10   0    4.55    0.96
   4 -10   0    0.11    0.68
  -4 -10   0   -0.29    0.64
   5 -10   0   11.82    1.48
  -5 -10   0   14.97    1.48
  -6 -10   0   -0.55    0.63
   6 -10   0    0.10    0.79
  -7 -10   0   19.65    1.79
   7 -10   0   22.71    1.96
   8 -10   0   -0.13    1.03
  -8 -10   0    0.66    0.90
   9 -10   0    8.52    1.60
  -9 -10   0    4.94    1.37
   0 -11   0   -0.40    0.62
   0 -11   0    0.64    0.72
  -1 -11   0    0.48    0.71
  -1 -11   0    0.45    0.71
   1 -11   0    1.08    0.87
  -2 -11   0   -0.11    0.68
   2 -11   0   -0.19    0.66
  -3 -11   0    0.76    0.76
   3 -11   0    0.62    0.77
  -4 -11   0    8.73    1.27
   4 -11   0    5.87    1.21
  -5 -11   0    0.83    0.78
   5 -11   0    0.88    0.85
   6 -11   0    4.09    1.23
  -6 -11   0    1.28    0.93
   7 -11   0   11.05    1.72
  -7 -11   0    8.22    1.50
   8 -11   0   -0.03    1.00
  -8 -11   0   -1.68    0.86
   0 -12   0   18.12    1.82
  -1 -12   0    6.09    1.25
   1 -12   0    5.15    1.18
  -1 -12   0    6.88    1.16
  -2 -12   0    4.47    1.04
   2 -12   0    4.67    1.18
   3 -12   0    8.93    1.51
  -3 -12   0    9.57    1.35
   4 -12   0    0.76    0.94
  -4 -12   0    0.52    0.86
   5 -12   0    0.02    0.93
  -5 -12   0    0.98    0.84
  -6 -12   0   15.66    1.84
   6 -12   0   11.80    1.77
  -7 -12   0    8.17    1.55
   7 -12   0   14.34    2.00
   0 -13   0    0.27    0.93
   1 -13   0    1.87    1.12
   2 -13   0   -0.07    0.96
  -2 -13   0   -0.93    0.73
  -3 -13   0    1.14    0.91
   3 -13   0   -0.33    0.94
  -4 -13   0    0.79    1.06
   4 -13   0    1.70    1.18
  -5 -13   0    4.82    1.32
   5 -13   0    6.40    1.51
   1 -14   0   -0.07    1.12
   2 -14   0    7.01    1.54
  -3 -14   0    0.41    0.97
   3 -14   0    0.08    1.12
 -12   0   1   -1.52    0.72
 -11   0   1    0.64    0.85
 -10   0   1   -0.38    0.71
  -9   0   1   -0.36    0.62
  -8   0   1   -0.50    0.57
  -7   0   1   -0.14    0.54
  -7   0   1    0.26    0.37
  -6   0   1    0.88    0.43
   6   0  -1    0.88    0.39
  -6   0   1    0.22    0.54
   5   0  -1    0.28    0.23
  -5   0   1    0.26    0.35
  -5   0   1    0.31    0.28
  -4   0   1   -0.13    0.33
  -4   0   1   -0.19    0.22
   4   0  -1   -0.33    0.19
   3   0  -1   -1.95    0.18
  -3   0   1   -1.77    0.20
  -3   0   1   -1.92    0.28
  -2   0   1   -0.21    0.16
  -2   0   1   -0.32    0.12
   2   0  -1    0.03    0.12
  -1   0   1   -1.06    0.13
  -1   0   1   -1.19    0.09
   1   0  -1   -0.87    0.10
  -1   0  -1   -0.07    0.07
  -1   0  -1   -0.09    0.10
  -1   0  -1   -0.09    0.08
  -2   0  -1   -2.07    0.19
  -2   0  -1   -2.57    0.21
   2   0   1   -2.15    0.16
   3   0   1   -0.63    0.17
  -3   0  -1   -0.62    0.18
  -3   0  -1    0.27    0.29
  -4   0  -1    0.01    0.26
  -4   0  -1    0.11    0.32
   4   0   1   -0.07    0.23
  -5   0  -1    0.77    0.43
  -5   0  -1   -0.01    0.27
   5   0   1   -0.08    0.24
  -6   0  -1   -0.28    0.45
  -6   0  -1    0.38    0.39
   6   0   1   -0.49    0.29
  -7   0  -1   -0.19    0.37
  -7   0  -1   -0.34    0.44
  -8   0  -1    0.29    0.66
  -9   0  -1    0.35    0.66
 -10   0  -1    0.77    0.78
 -11   0  -1   -0.19    0.84
 -12   0  -1   -0.30    0.86
 -12  -1   1    1.79    1.01
 -12   1   1    2.33    1.07
 -11  -1   1    3.10    1.10
 -11   1   1    1.52    0.99
 -10   1   1   15.69    1.59
 -10  -1   1   17.41    1.63
  -9   1   1   22.46    1.76
  -9  -1   1   20.72    1.64
  -8  -1   1   27.88    1.41
  -8   1   1   25.10    1.71
  -8  -1   1   28.31    1.75
  -7  -1   1   59.51    2.45
  -7   1   1   58.30    1.85
  -7   1   1   54.14    2.42
  -7  -1   1   58.83    2.07
   7  -1  -1   61.63    2.01
  -6  -1   1  280.73    7.40
  -6   1   1  296.38    6.74
   6  -1  -1  289.07    6.84
  -6  -1   1  291.74    6.98
   6   1  -1  295.51    6.57
  -5   1   1  670.37   14.60
  -5   1   1  667.56   15.33
  -5  -1   1  664.74   15.28
   5   1  -1  656.07   14.41
   5  -1  -1  667.14   14.64
  -5  -1   1  663.14   14.82
  -4  -1   1  606.62   13.43
   4  -1  -1  593.13   13.26
  -4   1   1  605.67   13.81
   4   1  -1  596.78   13.11
  -4   1   1  616.89   13.24
  -4  -1   1  604.76   13.77
   3   1  -1  126.79    2.86
   3  -1  -1  122.80    3.05
  -3  -1   1  125.18    3.11
  -3   1   1  125.53    2.90
  -3   1   1  126.13    3.31
  -3  -1   1  122.18    3.25
  -2  -1   1 2600.53   53.13
  -2  -1   1 2308.69   53.24
  -2   1   1 2256.24   52.71
   2   1  -1 2520.65   54.49
   2  -1  -1 2460.34   52.57
  -1  -1   1  360.75    8.26
  -1   1   1  384.14    8.42
   1  -1  -1  371.75    8.21
   1   1  -1  374.61    8.39
   0  -1   1 1371.54   32.81
   0  -1  -1 1415.06   32.28
   0  -1  -1 1517.36   33.26
   0  -1   1 1576.16   32.61
  -1  -1  -1  360.44    7.94
   1  -1   1  358.70    7.89
  -1  -1  -1  350.41    8.03
   1  -1   1  354.93    8.02
  -1   1  -1  363.37    8.05
   2  -1   1  695.22   15.21
  -2  -1  -1  688.90   15.54
   2  -1   1  696.39   15.33
  -2  -1  -1  717.71   15.35
  -2   1  -1  705.81   15.56
  -3   1  -1 1296.19   28.91
  -3  -1  -1 1310.87   29.41
  -3   1  -1 1356.03   29.45
  -3  -1  -1 1373.28   29.63
  -3  -1  -1 1357.61   29.02
   3  -1   1 1342.11   28.75
  -4  -1  -1 1025.34   22.02
  -4   1  -1 1007.61   22.46
  -4   1  -1  989.20   21.81
  -4  -1  -1  991.27   22.43
   4  -1   1 1014.03   21.78
  -5   1  -1   74.67    2.55
   5  -1   1   74.95    2.18
   5   1   1   75.38    1.89
  -5   1  -1   72.14    2.04
  -5  -1  -1   72.39    2.24
  -5  -1  -1   73.58    2.51
  -6   1  -1   28.35    1.12
  -6   1  -1   21.79    1.45
  -6  -1  -1   23.66    1.41
   6  -1   1   22.24    1.12
  -6  -1  -1   23.90    1.21
  -7   1  -1    4.56    0.56
  -7   1  -1    5.77    0.91
   7  -1   1    6.63    0.75
  -7  -1  -1    4.53    0.67
  -7  -1  -1    4.04    0.81
  -8  -1  -1   12.57    1.05
  -8  -1  -1   13.44    1.38
  -8   1  -1   11.26    1.25
  -9   1  -1    3.90    0.98
  -9  -1  -1    3.12    0.93
 -10   1  -1    1.89    0.89
 -10  -1  -1    1.93    0.89
 -11   1  -1   19.27    1.85
 -11  -1  -1   23.05    2.07
 -12   1  -1   -0.64    0.92
 -12  -1  -1   -0.81    0.81
 -12  -2   1    4.61    1.30
 -12   2   1    4.69    1.29
 -11  -2   1   29.16    2.18
 -11   2   1   24.06    2.01
 -10  -2   1   -1.16    0.60
 -10   2   1   -0.05    0.66
  -9  -2   1   42.18    1.98
  -9  -2   1   44.55    2.38
  -9   2   1   41.16    2.32
   8  -2  -1   55.79    2.12
  -8  -2   1   54.74    2.17
  -8   2   1   55.94    2.60
  -8  -2   1   52.79    2.51
  -7  -2   1    2.44    0.59
   7  -2  -1    3.05    0.60
  -7  -2   1    3.26    0.74
  -7   2   1    3.12    0.79
  -6  -2   1   33.75    1.50
  -6   2   1   32.13    1.73
   6  -2  -1   35.61    1.47
  -6  -2   1   33.77    1.66
  -6   2   1   33.59    1.11
   5   2  -1   28.28    0.78
  -5  -2   1   27.74    1.40
  -5  -2   1   29.31    1.30
  -5   2   1   26.70    0.87
  -5   2   1   28.90    1.44
   5  -2  -1   28.00    1.23
  -4  -2   1  515.49   11.81
   4  -2  -1  526.83   11.71
  -4   2   1  532.36   12.15
  -4   2   1  510.99   11.50
   4   2  -1  528.37   11.69
  -4  -2   1  524.83   12.05
  -3   2   1  508.42   11.57
  -3  -2   1  493.39   11.45
  -3  -2   1  507.47   11.34
   3  -2  -1  509.66   11.24
   3   2  -1  506.81   11.30
   2  -2  -1   80.52    2.13
  -2  -2   1   72.49    2.07
   2   2  -1   81.75    1.88
  -2  -2   1   79.70    2.15
  -2   2   1   80.26    2.21
   1  -2  -1 1289.67   27.34
  -1  -2   1 1285.22   27.46
  -1  -2   1 1283.75   28.01
   1  -2  -1 1256.95   28.20
   1  -2  -1 1266.61   27.85
  -1  -2   1 1260.64   27.55
   0  -2  -1 1220.43   26.83
   0  -2  -1 1269.83   26.36
   0  -2   1 1273.46   26.21
   0  -2   1 1189.15   26.69
   0  -2  -1 1083.09   26.31
   0  -2   1 1275.94   27.62
   1  -2   1   78.36    2.11
  -1  -2  -1   79.43    2.10
  -1  -2  -1   79.66    2.09
   1  -2   1   81.26    1.94
  -1  -2  -1   79.85    1.93
  -1   2  -1   83.37    2.06
  -2  -2  -1   61.23    1.80
  -2   2  -1   63.71    1.82
  -2  -2  -1   62.27    1.80
   2  -2   1   59.55    1.77
   2  -2   1   60.97    1.52
   3  -2   1  953.40   20.80
  -3   2  -1  952.24   21.25
  -3  -2  -1  947.77   21.26
   3  -2   1  959.20   20.84
  -3  -2  -1  974.08   21.00
   4  -2   1    0.59    0.21
  -4  -2  -1    0.17    0.29
  -4   2  -1    0.37    0.34
  -4  -2  -1    0.32    0.33
   4  -2   1    0.34    0.27
  -5  -2  -1   21.28    1.08
   5  -2   1   18.07    1.00
   5  -2   1   18.48    0.79
  -5  -2  -1   17.24    1.12
  -5   2  -1   16.49    1.14
  -6  -2  -1  100.16    3.32
   6  -2   1  100.29    2.97
  -6  -2  -1   98.96    3.02
  -6   2  -1  103.44    3.37
   7  -2   1   13.49    1.06
  -7   2  -1   13.77    1.32
  -7  -2  -1   12.72    1.22
  -7  -2  -1   16.77    1.15
  -8  -2  -1   46.49    2.33
  -8  -2  -1   47.09    2.04
  -8   2  -1   48.15    2.35
  -9  -2  -1   68.21    2.61
  -9  -2  -1   64.38    2.95
  -9   2  -1   64.70    2.99
 -10  -2  -1    4.07    1.11
 -10   2  -1    4.41    1.10
 -11  -2  -1    3.29    1.12
 -11   2  -1    5.71    1.27
 -12   2  -1    4.20    1.31
 -12  -2  -1    1.85    1.14
 -12   3   1    1.60    1.05
 -12  -3   1    3.23    1.17
 -11   3   1    1.55    0.97
 -11  -3   1    0.33    0.94
 -10  -3   1    0.17    0.66
 -10  -3   1    0.67    0.81
 -10   3   1   -0.41    0.66
  -9  -3   1   48.16    2.20
  -9  -3   1   43.23    2.39
  -9   3   1   45.66    2.53
  -8   3   1   88.82    3.44
  -8  -3   1   88.00    3.06
   8  -3  -1   94.43    3.10
  -8  -3   1   91.17    3.44
  -7  -3   1   37.07    1.74
   7  -3  -1   40.69    1.79
  -7  -3   1   37.96    1.92
  -7   3   1   35.53    1.99
   6  -3  -1    9.73    0.94
  -6   3   1    9.48    1.09
  -6  -3   1   12.28    0.96
  -6  -3   1   10.29    0.99
  -5  -3   1   62.23    2.09
  -5   3   1   56.09    2.17
  -5  -3   1   52.71    2.04
   5  -3  -1   56.31    2.00
  -4   3   1   47.34    1.83
  -4  -3   1   43.59    1.70
  -4  -3   1   46.86    1.71
   4  -3  -1   46.20    1.68
   3  -3  -1  529.50   11.82
  -3   3   1  530.50   12.08
  -3  -3   1  535.44   11.92
  -3  -3   1  521.52   11.95
   3   3  -1  515.65   11.48
  -2   3   1   98.94    2.70
   2   3  -1  100.14    2.37
  -2  -3   1   96.83    2.67
   2  -3  -1   97.31    2.67
   2  -3  -1  100.09    2.32
   1  -3  -1  218.30    4.94
  -1  -3   1  209.04    5.10
   1  -3  -1  216.54    5.11
  -1  -3   1  222.01    5.03
   1  -3  -1  219.02    5.11
   0  -3   1  517.29   11.29
   0  -3  -1  522.67   11.25
   0  -3  -1  516.93   11.31
   0  -3   1  509.63   11.30
   0  -3   1  518.11   11.36
   0  -3  -1  480.56   11.38
  -1  -3  -1  237.62    5.60
   1  -3   1  237.21    5.42
  -1   3  -1  244.83    5.56
   1  -3   1  237.44    5.61
  -1  -3  -1  238.96    5.41
  -1  -3  -1  240.45    5.61
  -2  -3  -1 1208.18   26.83
  -2  -3  -1 1223.84   26.32
   2  -3   1 1228.66   26.52
  -2  -3  -1 1230.48   26.61
   2  -3   1 1200.40   26.40
  -2   3  -1 1235.42   26.82
  -3  -3  -1   11.58    0.79
  -3  -3  -1    9.53    0.75
   3  -3   1   11.47    0.84
   3  -3   1    9.33    0.47
  -3   3  -1   10.50    0.82
  -4   3  -1  188.38    4.95
   4  -3   1  190.40    4.32
  -4  -3  -1  190.47    4.87
  -4  -3  -1  189.39    4.97
   4  -3   1  187.67    4.83
  -5   3  -1  171.83    4.73
   5  -3   1  168.16    4.51
   5  -3   1  168.93    3.95
  -5  -3  -1  165.80    4.53
  -5  -3  -1  176.97    4.77
  -6  -3  -1    5.27    0.85
  -6  -3  -1    4.59    0.73
   6  -3   1    5.21    0.74
  -6   3  -1    5.10    0.85
  -7  -3  -1   20.25    1.50
  -7   3  -1   20.89    1.58
   7  -3   1   20.26    1.34
  -7  -3  -1   20.29    1.38
  -8  -3  -1    2.59    0.73
  -8   3  -1    1.42    0.79
   8  -3   1    1.63    0.67
  -8  -3  -1    2.38    0.92
  -9  -3  -1    7.39    1.29
  -9   3  -1    9.56    1.35
  -9  -3  -1    9.88    1.17
 -10  -3  -1    6.35    1.32
 -10   3  -1    6.75    1.22
 -10  -3  -1    7.28    1.12
 -11  -3  -1   16.14    1.87
 -11   3  -1   15.56    1.83
 -12   3  -1   -0.42    0.92
 -12  -3  -1   -0.15    1.06
 -12  -4   1    8.05    1.58
 -12   4   1   10.85    1.72
 -11   4   1    5.68    1.39
 -11  -4   1    6.85    1.40
 -10  -4   1    7.63    1.16
 -10   4   1    8.49    1.37
 -10  -4   1    5.69    1.20
  -9   4   1  117.34    4.36
   9  -4  -1  125.93    4.03
  -9  -4   1  120.59    4.34
  -9  -4   1  113.85    3.94
  -8  -4   1  118.08    3.84
  -8  -4   1  123.36    4.19
  -8   4   1  113.12    4.11
   8  -4  -1  118.27    3.86
  -7  -4   1    1.51    0.71
  -7  -4   1    1.41    0.69
  -7   4   1    0.87    0.71
   7  -4  -1    1.83    0.69
   6  -4  -1  182.51    4.99
  -6  -4   1  178.84    5.12
  -6  -4   1  176.97    4.97
  -6   4   1  185.65    5.25
  -5  -4   1   71.79    2.48
   5  -4  -1   70.08    2.43
  -5   4   1   70.03    2.55
  -5  -4   1   73.89    2.51
  -4  -4   1  177.46    4.75
   4   4  -1  179.55    4.06
  -4   4   1  180.54    4.84
  -4  -4   1  184.41    4.75
   4  -4  -1  178.73    4.72
   3  -4  -1 1133.39   25.03
  -3   4   1 1165.87   25.49
   3   4  -1 1132.18   24.62
  -3  -4   1 1156.55   25.23
   2  -4  -1    0.49    0.20
  -2  -4   1    0.57    0.25
  -2  -4   1    0.33    0.27
  -2  -4   1    0.02    0.32
  -2   4   1    0.51    0.34
   2  -4  -1    0.46    0.33
   1  -4  -1  227.70    5.51
   1  -4  -1  233.60    5.32
  -1  -4   1  229.58    5.36
   1  -4  -1  226.90    5.46
  -1  -4   1  233.94    5.52
   0  -4   1   22.48    0.80
   0  -4   1   19.81    0.88
   0  -4  -1   19.77    0.88
   0  -4  -1   19.64    0.90
   0  -4   1   19.75    0.95
  -1  -4  -1   84.94    2.36
  -1  -4  -1   86.75    2.43
   1  -4   1   88.10    2.25
   1  -4   1   86.11    2.26
   1  -4   1   84.99    2.49
  -1  -4  -1   84.22    2.28
   2  -4   1 1677.84   35.89
  -2  -4  -1 1683.53   36.41
  -2   4  -1 1659.80   36.37
  -2  -4  -1 1654.41   35.58
  -2  -4  -1 1667.36   36.11
   2  -4   1 1636.61   35.85
   3  -4   1 1024.03   21.92
  -3   4  -1 1008.11   22.46
   3  -4   1  998.93   22.17
  -3  -4  -1 1016.88   22.49
  -3  -4  -1  995.73   22.30
  -3  -4  -1 1008.55   21.76
  -4  -4  -1  106.71    3.21
  -4  -4  -1  105.84    3.18
   4  -4   1  107.49    3.20
  -4   4  -1  105.59    3.20
   4  -4   1  110.26    2.55
   5  -4   1   60.94    2.21
  -5   4  -1   56.28    2.21
  -5  -4  -1   56.03    2.22
  -5  -4  -1   57.62    2.16
   6  -4   1   11.43    1.08
  -6   4  -1   12.42    1.28
  -6  -4  -1   11.44    1.18
  -6  -4  -1    9.88    1.09
  -7  -4  -1  266.29    7.37
   7  -4   1  272.93    7.08
  -7   4  -1  269.82    7.39
  -7  -4  -1  275.75    7.13
  -8  -4  -1  138.61    4.66
  -8  -4  -1  130.97    4.29
  -8   4  -1  147.44    4.76
   8  -4   1  142.62    4.38
  -9   4  -1    2.16    0.91
  -9  -4  -1    1.21    0.85
  -9  -4  -1    2.70    0.82
 -10  -4  -1    7.87    1.37
 -10  -4  -1   12.09    1.39
 -10   4  -1   12.93    1.62
 -11  -4  -1   32.66    2.40
 -11   4  -1   30.71    2.40
 -12   4  -1   -0.06    1.01
 -12  -4  -1    0.97    1.06
 -12  -5   1    4.36    1.41
 -12   5   1    4.75    1.39
 -11  -5   1    8.35    1.54
 -11   5   1    7.76    1.48
 -11  -5   1    8.07    1.36
 -10   5   1    0.04    0.86
 -10  -5   1    1.20    0.83
 -10  -5   1    0.43    0.82
   9  -5  -1    0.08    0.72
  -9   5   1    0.49    0.86
  -9  -5   1    0.08    0.67
  -9  -5   1    0.60    0.77
  -8  -5   1  336.54    8.86
  -8   5   1  342.95    9.25
   8  -5  -1  351.56    8.91
  -8  -5   1  345.44    9.17
   7  -5  -1  169.19    4.85
  -7  -5   1  155.88    4.77
  -7  -5   1  153.12    4.87
  -7   5   1  163.70    5.04
   6  -5  -1   11.48    1.14
  -6  -5   1   10.28    1.06
  -6   5   1   10.63    1.18
  -6  -5   1    9.84    1.07
  -5  -5   1    2.00    0.56
  -5   5   1    0.90    0.54
  -5  -5   1    0.56    0.49
   5  -5  -1    0.76    0.54
   4  -5  -1   82.83    2.75
  -4   5   1   84.16    2.77
  -4  -5   1   81.64    2.74
  -4  -5   1   84.50    2.64
   4   5  -1   82.39    2.09
  -3  -5   1  139.40    3.89
  -3   5   1  138.16    3.84
   3  -5  -1  135.09    3.87
   3   5  -1  137.04    3.35
   3  -5  -1  140.88    3.24
  -2  -5   1  411.05    9.41
  -2  -5   1  407.19    9.57
  -2  -5   1  403.28    9.22
   2  -5  -1  416.26    9.14
   2  -5  -1  405.96    9.55
  -1  -5   1 1656.11   36.84
   1  -5  -1 1711.35   36.97
  -1  -5   1 1730.90   37.41
  -1  -5   1 1735.52   37.23
   1  -5  -1 1742.16   37.05
   0  -5  -1   85.38    2.53
   0  -5   1   89.88    2.37
   0  -5   1   88.77    2.61
   0  -5  -1   89.02    2.50
   0  -5   1   91.27    2.51
   1  -5   1   31.20    1.20
   1  -5   1   32.66    1.16
   1  -5   1   30.26    1.38
  -1  -5  -1   32.85    1.32
  -2  -5  -1 2213.29   47.62
  -2  -5  -1 2178.34   46.96
  -2  -5  -1 2237.36   48.00
   2  -5   1 2150.14   47.29
  -2   5  -1 2189.72   47.95
   2  -5   1 2228.93   47.33
  -3  -5  -1  381.36    9.22
  -3  -5  -1  386.32    8.64
  -3  -5  -1  392.11    9.24
   3  -5   1  391.53    8.65
   3  -5   1  388.26    9.25
  -3   5  -1  387.21    9.18
   4  -5   1   19.91    1.28
  -4  -5  -1   20.67    1.27
  -4   5  -1   19.63    1.25
  -4  -5  -1   26.43    1.36
  -5  -5  -1   62.00    2.40
   5  -5   1   62.16    2.43
  -5  -5  -1   65.67    2.44
  -5   5  -1   66.24    2.49
  -6  -5  -1   20.16    1.42
   6  -5   1   19.37    1.45
  -6   5  -1   19.39    1.54
  -6  -5  -1   21.00    1.51
  -7   5  -1   49.66    2.47
  -7  -5  -1   49.06    2.27
   7  -5   1   50.71    2.34
  -7  -5  -1   44.84    2.35
  -8  -5  -1   20.70    1.66
  -8  -5  -1   18.82    1.53
   8  -5   1   23.17    1.68
  -8   5  -1   23.11    1.76
  -9  -5  -1   -0.38    0.68
   9  -5   1    0.22    0.68
  -9   5  -1   -0.07    0.74
  -9  -5  -1    0.03    0.72
 -10  -5  -1    2.96    0.96
 -10  -5  -1    0.95    0.97
 -10   5  -1    0.93    0.87
 -11   5  -1   56.38    3.15
 -11  -5  -1   61.84    3.02
 -11  -5  -1   61.32    3.33
 -11  -6   1    0.37    0.88
 -11   6   1   -0.99    0.92
 -11  -6   1    0.22    0.91
 -10  -6   1    2.10    0.95
 -10  -6   1    1.77    0.91
 -10   6   1    1.11    0.95
  -9   6   1    1.54    0.87
   9  -6  -1    1.78    0.83
  -9  -6   1    3.08    0.93
  -9  -6   1    2.36    0.88
   8  -6  -1   20.72    1.67
  -8  -6   1   19.16    1.65
  -8   6   1   19.45    1.76
  -8  -6   1   19.30    1.63
  -7  -6   1    4.14    0.92
   7  -6  -1    3.95    0.96
  -7  -6   1    5.43    0.98
  -7   6   1    4.52    1.03
   6  -6  -1   -0.65    0.57
  -6  -6   1   -0.45    0.64
  -6  -6   1    1.48    0.65
  -6   6   1   -0.67    0.53
  -5  -6   1    7.85    1.01
  -5   6   1    8.85    1.08
   5  -6  -1   10.98    1.20
  -4   6   1   57.20    2.18
  -4  -6   1   54.74    2.19
   4  -6  -1   55.96    2.27
   3  -6  -1  272.60    6.12
   3  -6  -1  270.28    6.86
  -3   6   1  260.71    6.72
  -3  -6   1  282.90    6.64
   3   6  -1  260.68    6.22
  -3  -6   1  263.80    6.78
   2  -6  -1   21.51    1.10
   2  -6  -1   20.57    1.26
  -2  -6   1   23.87    1.13
  -2  -6   1   23.72    1.31
   2  -6  -1   21.99    1.00
  -2  -6   1   23.97    1.08
  -1  -6   1   54.29    1.73
  -1  -6   1   54.68    1.92
   1  -6  -1   52.74    2.00
  -1  -6   1   53.94    1.94
   1  -6  -1   55.37    1.78
   0  -6   1   -0.33    0.30
   0  -6  -1   -0.25    0.23
   0  -6  -1   -0.11    0.33
   0  -6   1   -0.42    0.23
   0  -6   1   -0.31    0.32
   0  -6  -1   -0.62    0.28
  -1  -6  -1  142.32    3.90
   1  -6   1  143.72    3.69
   1  -6   1  143.43    4.02
   1  -6   1  143.38    3.72
   2  -6   1   30.05    1.50
  -2  -6  -1   28.13    1.42
   2  -6   1   31.38    1.18
  -2   6  -1   28.37    1.29
  -2  -6  -1   29.25    1.23
  -3  -6  -1    0.83    0.48
  -3   6  -1    2.45    0.53
  -3  -6  -1    2.49    0.43
   3  -6   1    2.17    0.59
   3  -6   1    2.54    0.37
  -3  -6  -1    1.78    0.52
  -4  -6  -1    7.27    0.91
  -4  -6  -1    7.31    0.88
   4  -6   1    6.02    0.89
  -4   6  -1    6.37    0.83
   5  -6   1  130.88    4.12
  -5  -6  -1  130.93    4.05
  -5  -6  -1  126.44    4.04
  -5   6  -1  134.19    4.06
  -6  -6  -1   73.63    2.93
  -6   6  -1   69.37    2.81
   6  -6   1   72.37    2.91
  -6  -6  -1   74.47    2.87
  -7   6  -1   -0.39    0.68
  -7  -6  -1   -0.16    0.68
  -7  -6  -1   -1.26    0.51
   7  -6   1   -0.06    0.66
   8  -6   1   18.96    1.59
  -8  -6  -1   15.96    1.56
  -8   6  -1   16.70    1.68
  -8  -6  -1   19.20    1.67
  -9  -6  -1    3.23    0.96
  -9   6  -1    2.34    0.98
   9  -6   1    3.27    0.95
  -9  -6  -1    4.44    1.11
 -10  -6  -1    0.62    0.87
 -10  -6  -1   -0.53    0.76
 -10   6  -1    0.26    0.94
 -11  -6  -1    0.96    0.99
 -11  -6  -1    0.93    0.93
 -11   6  -1    0.96    1.06
 -11  -7   1    4.89    1.31
 -11  -7   1    5.68    1.39
 -11   7   1    6.19    1.40
 -10  -7   1    4.40    1.18
 -10   7   1    4.05    1.23
  10  -7  -1    5.25    1.24
 -10  -7   1    4.69    1.10
  -9  -7   1    1.13    0.86
  -9   7   1    4.30    1.13
  -9  -7   1    2.73    0.96
   9  -7  -1    1.75    0.91
   8  -7  -1   -0.34    0.59
  -8  -7   1    0.32    0.72
  -8  -7   1   -0.16    0.68
  -8   7   1    0.29    0.69
  -7  -7   1   12.23    1.26
   7  -7  -1   12.22    1.39
  -7  -7   1    9.95    1.30
  -7   7   1   14.85    1.52
  -6  -7   1   -1.71    0.61
   6  -7  -1   -0.13    0.69
  -6  -7   1    1.19    0.65
  -6   7   1    0.49    0.72
  -5   7   1    9.22    1.14
  -5  -7   1    8.70    1.11
  -5  -7   1   10.53    1.01
   5  -7  -1   10.01    1.22
   4  -7  -1   26.33    1.58
  -4  -7   1   24.68    1.35
  -4   7   1   25.60    1.46
  -4  -7   1   25.30    1.56
  -3  -7   1   11.87    1.05
  -3   7   1   11.56    0.99
  -3  -7   1    9.99    0.86
   3  -7  -1   11.13    1.10
   2  -7  -1  187.15    4.51
  -2  -7   1  174.46    4.89
  -2  -7   1  179.62    4.69
  -2  -7   1  179.49    4.63
   2  -7  -1  175.61    4.99
  -1  -7   1  170.80    4.74
  -1  -7   1  180.77    4.54
  -1  -7   1  177.77    4.76
   1  -7  -1  184.33    4.60
   1  -7  -1  176.97    4.88
   1  -7  -1  179.13    4.66
   0  -7  -1   24.31    1.18
   0  -7   1   22.04    1.21
   0  -7  -1   23.34    1.23
   0  -7   1   22.96    1.35
   0  -7   1   22.16    1.07
   0  -7  -1   22.98    1.28
  -1  -7  -1   10.24    0.83
  -1  -7  -1    7.85    0.83
   1  -7   1    8.45    0.79
  -1  -7  -1    8.97    0.87
   1  -7   1    6.44    0.85
   1  -7   1    8.52    0.70
   2  -7   1   73.13    2.69
  -2  -7  -1   74.84    2.40
  -2  -7  -1   73.60    2.61
  -2   7  -1   74.84    2.40
   2  -7   1   75.44    2.27
  -3   7  -1  122.29    3.59
   3  -7   1  119.51    3.86
  -3  -7  -1  123.11    3.76
  -3  -7  -1  128.13    3.35
  -3  -7  -1  119.50    3.60
  -4  -7  -1   12.88    1.11
  -4   7  -1   11.98    1.10
   4  -7   1   14.05    1.25
  -4  -7  -1   13.01    1.22
  -5   7  -1   25.00    1.64
  -5  -7  -1   27.22    1.70
  -5  -7  -1   28.48    1.64
   5  -7   1   28.37    1.83
  -6  -7  -1   62.27    2.75
   6  -7   1   63.92    2.80
  -6  -7  -1   63.56    2.67
  -6   7  -1   67.07    2.77
   7  -7   1    1.23    0.77
  -7   7  -1    2.00    0.82
  -7  -7  -1    1.11    0.78
  -7  -7  -1    2.39    0.87
   8  -7   1    2.74    0.92
  -8  -7  -1    3.56    0.94
  -8   7  -1    1.79    0.92
  -8  -7  -1    3.03    0.94
  -9   7  -1    5.01    1.17
  -9  -7  -1    8.30    1.33
   9  -7   1    7.21    1.33
  -9  -7  -1    7.85    1.38
 -10   7  -1    0.86    0.97
 -10  -7  -1    0.63    0.95
 -10  -7  -1    2.01    0.95
 -11   7  -1    0.08    1.01
 -11  -7  -1   -0.44    0.97
 -11  -7  -1   -0.31    0.85
 -10   8   1    0.19    0.96
 -10  -8   1   -0.31    0.83
  10  -8  -1    0.70    0.91
 -10  -8   1   -1.67    0.69
  -9  -8   1    2.91    1.09
  -9   8   1    4.00    1.16
   9  -8  -1    3.70    1.07
  -9  -8   1    2.88    1.02
  -8  -8   1    2.08    0.91
  -8  -8   1    2.57    0.89
   8  -8  -1    2.65    0.98
  -8   8   1    3.45    1.01
   7  -8  -1    4.92    1.12
  -7  -8   1    5.67    1.13
  -7  -8   1    3.87    0.92
  -7   8   1    5.26    1.12
  -6   8   1    1.35    0.73
   6  -8  -1    0.07    0.66
  -6  -8   1    0.62    0.68
  -6  -8   1    0.39    0.61
   5  -8  -1   18.27    1.59
  -5   8   1   20.17    1.50
  -5  -8   1   18.28    1.49
  -4  -8   1    9.38    1.02
  -4  -8   1    7.31    1.03
  -4   8   1    8.77    1.07
   4  -8  -1    8.95    1.16
  -3  -8   1   11.91    1.18
   3  -8  -1   11.58    1.18
  -3  -8   1   12.35    1.03
  -3   8   1   13.18    1.10
  -2  -8   1    1.51    0.53
   2  -8  -1    1.78    0.47
  -2  -8   1    1.37    0.64
  -2  -8   1    1.76    0.50
   2  -8  -1    3.03    0.76
   2  -8  -1    2.46    0.59
  -1  -8   1    1.34    0.59
  -1  -8   1    1.25    0.58
   1  -8  -1    2.03    0.55
   1  -8  -1    2.81    0.59
  -1  -8   1    1.45    0.48
   1  -8  -1    2.09    0.70
   0  -8  -1   98.21    3.25
   0  -8  -1   96.83    3.09
   0  -8   1   96.53    2.87
   0  -8   1   99.34    3.10
   0  -8   1   98.97    3.32
   0  -8  -1  100.20    3.01
   1  -8   1  191.76    5.40
  -1  -8  -1  187.51    5.18
  -1  -8  -1  189.87    5.06
   1  -8   1  194.43    5.02
  -1  -8  -1  190.14    5.16
   1  -8   1  192.93    4.94
   2  -8   1  138.24    3.64
  -2   8  -1  129.21    3.76
  -2  -8  -1  127.34    3.96
  -2  -8  -1  133.88    3.80
  -2  -8  -1  132.80    3.84
   2  -8   1  126.27    4.12
  -3   8  -1    1.47    0.57
  -3  -8  -1    2.38    0.70
   3  -8   1    1.82    0.74
  -4  -8  -1    6.26    0.92
  -4  -8  -1    5.86    0.95
   4  -8   1    6.26    1.03
  -4   8  -1    6.83    0.93
  -5  -8  -1   38.82    1.95
   5  -8   1   38.58    2.14
  -5  -8  -1   36.91    2.01
  -5   8  -1   35.77    1.94
  -6  -8  -1    4.55    1.01
   6  -8   1    7.20    1.17
  -6  -8  -1    4.64    0.98
  -6   8  -1    6.07    1.04
  -7  -8  -1   -0.73    0.65
   7  -8   1    0.04    0.69
  -7   8  -1    0.06    0.69
  -7  -8  -1    0.56    0.69
   8  -8   1    1.52    0.92
  -8  -8  -1    0.54    0.80
  -8   8  -1    1.15    0.83
  -8  -8  -1    0.65    0.81
  -9   8  -1   14.13    1.77
  -9  -8  -1   10.42    1.48
   9  -8   1   15.29    1.67
  -9  -8  -1   13.98    1.73
 -10  -8  -1    7.37    1.52
 -10   8  -1    5.36    1.37
  10  -8   1    8.40    1.53
 -10  -8  -1    8.98    1.49
  10  -9  -1    4.60    1.33
 -10   9   1    2.94    1.26
 -10  -9   1    4.67    1.32
  -9  -9   1    5.54    1.26
  -9   9   1    4.71    1.27
   9  -9  -1    4.33    1.31
  -8   9   1    4.84    1.19
  -8  -9   1    4.58    1.17
   8  -9  -1    3.80    1.17
  -7  -9   1    3.70    1.01
  -7   9   1    3.46    1.01
   7  -9  -1    3.74    1.03
  -6  -9   1    0.17    0.65
   6  -9  -1    0.31    0.70
  -6   9   1    0.20    0.69
  -5   9   1    1.50    0.75
  -5  -9   1    1.16    0.81
   5  -9  -1    1.78    0.89
  -4  -9   1   -0.39    0.57
   4  -9  -1    0.99    0.73
  -4   9   1   -0.55    0.53
  -3  -9   1    3.79    0.87
   3  -9  -1    3.93    0.98
  -3   9   1    3.56    0.76
   2  -9  -1   44.56    2.19
  -2  -9   1   31.98    1.72
  -2  -9   1   43.46    2.02
  -1  -9   1   14.62    1.33
   1  -9  -1   12.71    1.15
   1  -9  -1   15.63    1.20
   1  -9  -1   13.26    1.33
  -1  -9   1   11.51    1.24
   0  -9  -1   12.31    1.14
   0  -9   1   10.19    1.19
   0  -9  -1    9.85    1.15
   0  -9  -1   12.90    1.18
   0  -9   1   15.34    1.24
   1  -9   1   25.71    1.72
   1  -9   1   25.64    1.51
  -1  -9  -1   26.88    1.64
  -1  -9  -1   27.16    1.53
  -1  -9  -1   25.76    1.60
  -2  -9  -1   26.85    1.65
  -2  -9  -1   33.27    1.71
   2  -9   1   32.97    1.95
  -2  -9  -1   29.70    1.60
  -3  -9  -1    3.71    0.83
  -3  -9  -1    4.61    0.84
   3  -9   1    2.16    0.80
   4  -9   1   -0.82    0.58
  -4  -9  -1   -0.07    0.31
  -4  -9  -1   -0.15    0.61
   5  -9   1   22.82    1.79
  -5  -9  -1   22.41    1.74
  -5  -9  -1   22.42    1.59
  -6  -9  -1   10.13    1.30
   6  -9   1    6.51    1.23
  -6  -9  -1    8.57    1.29
  -7  -9  -1    0.01    0.74
  -7  -9  -1   -0.77    0.67
   7  -9   1   -0.07    0.80
  -8  -9  -1   11.99    1.60
  -8  -9  -1   11.90    1.63
   8  -9   1   11.55    1.65
  -9  -9  -1    4.07    1.21
   9  -9   1    4.42    1.21
  -9  -9  -1    4.85    1.25
  -9 -10   1    3.70    1.22
   9 -10  -1    4.35    1.38
  -8 -10   1    0.51    0.91
   8 -10  -1    0.40    1.02
   7 -10  -1    1.38    0.87
  -7 -10   1    1.33    0.86
  -6 -10   1    1.03    0.83
   6 -10  -1    1.28    0.87
   5 -10  -1   -0.58    0.64
  -5 -10   1   -0.23    0.67
  -4 -10   1    0.27    0.71
   4 -10  -1   -0.40    0.68
   3 -10  -1    3.49    0.96
  -3 -10   1    4.24    0.94
  -2 -10   1   20.28    1.59
   2 -10  -1   18.95    1.66
   1 -10  -1   22.24    1.76
  -1 -10   1   20.35    1.69
  -1 -10   1   20.02    1.66
   0 -10   1   19.69    1.62
   0 -10  -1   17.96    1.56
   0 -10  -1   20.24    1.83
   0 -10   1   19.60    1.84
   1 -10   1  288.27    7.93
  -1 -10  -1  283.51    7.58
  -1 -10  -1  296.48    7.71
  -2 -10  -1    2.62    0.83
   2 -10   1    1.15    0.83
   3 -10   1   38.11    2.27
  -3 -10  -1   40.54    2.11
  -4 -10  -1    0.33    0.72
   4 -10   1    2.03    0.91
   5 -10   1    1.29    0.92
  -5 -10  -1    0.53    0.79
   6 -10   1    0.24    0.82
  -6 -10  -1    0.30    0.71
   7 -10   1    3.36    1.18
  -7 -10  -1    3.31    1.04
  -8 -10  -1   -1.84    0.84
   8 -10   1   -0.18    0.97
   9 -10   1    1.29    1.08
  -9 -10  -1    0.29    1.01
  -8 -11   1    1.49    1.04
   8 -11  -1    2.40    1.19
  -7 -11   1   -1.22    0.83
   7 -11  -1    0.03    0.87
   6 -11  -1    1.75    0.93
  -6 -11   1   -0.01    0.83
   5 -11  -1   22.36    1.95
  -5 -11   1   22.61    1.87
  -4 -11   1    4.16    1.03
   4 -11  -1    3.71    1.08
   3 -11  -1   -0.70    0.68
  -3 -11   1   -0.95    0.62
  -2 -11   1    2.96    0.90
   2 -11  -1    1.70    0.89
   1 -11  -1    5.60    1.12
  -1 -11   1    4.62    1.02
  -1 -11   1    5.53    1.03
   0 -11   1    4.70    0.96
   0 -11   1    5.71    1.13
   0 -11  -1    4.73    0.96
   0 -11  -1    6.43    1.18
  -1 -11  -1   39.90    2.22
  -1 -11  -1   39.20    2.05
   1 -11   1   37.75    2.28
   2 -11   1    2.24    0.95
  -2 -11  -1    2.77    0.89
   3 -11   1    8.71    1.42
  -3 -11  -1    5.16    1.02
   4 -11   1    4.71    1.17
  -4 -11  -1    5.07    1.11
   5 -11   1    0.19    0.81
  -5 -11  -1    0.08    0.70
  -6 -11  -1    7.76    1.37
   6 -11   1    8.18    1.48
   7 -11   1    0.45    1.05
  -7 -11  -1    0.25    0.88
   8 -11   1    0.40    1.09
  -8 -11  -1    0.81    1.00
  -7 -12   1    0.49    1.02
   7 -12  -1    0.62    1.07
  -6 -12   1    0.13    0.92
   6 -12  -1    1.45    1.04
   5 -12  -1   -0.57    0.84
  -5 -12   1    0.93    0.86
   4 -12  -1    1.93    1.01
  -4 -12   1    0.67    0.80
   3 -12  -1   21.46    1.94
  -3 -12   1   17.54    1.67
   2 -12  -1    4.14    1.15
  -2 -12   1    2.52    0.88
  -1 -12   1   12.21    1.34
  -1 -12   1   11.92    1.53
   1 -12  -1   13.37    1.57
   0 -12  -1    1.90    1.05
   0 -12   1    4.10    1.18
   1 -12   1    1.03    0.88
  -1 -12  -1    2.18    0.88
  -2 -12  -1   -0.49    0.69
   2 -12   1    0.15    0.80
  -3 -12  -1    4.76    1.13
   3 -12   1    8.16    1.47
  -4 -12  -1   -0.33    0.81
   4 -12   1    0.02    0.89
  -5 -12  -1    3.20    1.07
   5 -12   1    5.11    1.36
   6 -12   1    9.38    1.67
  -6 -12  -1    7.44    1.42
  -7 -12  -1    1.06    1.11
   7 -12   1   -0.09    1.14
  -5 -13   1   -0.28    0.85
   5 -13  -1   -0.34    0.93
  -4 -13   1   14.14    1.76
   4 -13  -1   15.83    2.06
  -3 -13   1   -0.56    0.83
   3 -13  -1    0.57    0.99
   2 -13  -1    1.20    1.00
  -2 -13   1    0.59    0.81
   1 -13  -1   14.73    1.75
   0 -13   1    7.34    1.40
   0 -13  -1    6.40    1.38
   1 -13   1    0.92    1.04
   2 -13   1   -1.06    0.80
  -2 -13  -1    0.13    0.81
   3 -13   1   -0.25    0.97
  -3 -13  -1   -0.26    0.83
  -4 -13  -1    7.77    1.38
   4 -13   1    8.02    1.59
   5 -13   1    9.98    1.80
  -5 -13  -1   10.30    1.61
   3 -14  -1    8.53    1.74
  -3 -14   1    8.39    1.45
   2 -14  -1    4.27    1.36
   1 -14  -1    4.26    1.42
   1 -14   1    3.33    1.31
   2 -14   1   11.19    1.87
  -3 -14  -1    0.12    0.98
   3 -14   1    1.20    1.14
 -12   0   2    1.87    1.11
 -11   0   2    1.19    0.88
 -10   0   2    2.51    0.93
  -9   0   2    0.12    0.62
  -8   0   2   23.64    1.63
  -7   0   2  339.66    8.85
   7   0  -2  348.77    7.98
  -7   0   2  350.90    8.15
  -6   0   2 1657.93   37.15
   6   0  -2 1675.27   35.88
  -6   0   2 1687.54   36.24
  -5   0   2   60.91    2.19
  -5   0   2   62.04    1.84
   5   0  -2   61.58    1.77
  -4   0   2   88.82    2.66
  -4   0   2   89.82    2.34
   4   0  -2   89.94    2.29
  -3   0   2  100.15    2.45
   3   0  -2   99.32    2.41
  -3   0   2   98.42    2.70
  -2   0   2 1169.85   25.37
   2   0  -2 1162.21   24.88
  -2   0   2 1137.42   25.10
  -1   0   2 4755.32  102.52
   1   0  -2 4484.71   99.96
  -1   0   2 4601.78  101.58
   0   0  -2  663.27   15.37
   0   0   2  676.09   15.07
   0   0  -2  687.88   14.88
  -1   0  -2 4339.85   91.06
  -1   0  -2 3879.81   89.31
  -2   0  -2  117.85    2.89
  -2   0  -2  118.93    2.81
  -2   0  -2  117.55    3.05
  -3   0  -2 2277.78   48.16
  -3   0  -2 2140.49   47.88
  -4   0  -2 1944.61   43.20
   4   0   2 1994.62   42.15
  -4   0  -2 1978.53   42.50
   5   0   2   12.89    0.70
  -5   0  -2   12.33    0.81
  -5   0  -2   11.32    0.94
  -6   0  -2  398.31    9.31
  -6   0  -2  403.75    9.93
   6   0   2  404.80    9.11
  -7   0  -2   18.05    1.37
  -7   0  -2   16.51    1.03
  -8   0  -2    1.34    0.54
  -8   0  -2    1.22    0.70
  -9   0  -2    9.19    1.30
 -10   0  -2    6.80    1.28
 -11   0  -2   12.70    1.77
 -12   0  -2    2.48    1.25
 -12  -1   2    3.81    1.16
 -12   1   2    5.23    1.29
 -11   1   2   -0.40    0.78
 -11  -1   2    0.93    0.92
 -10   1   2   22.71    1.87
 -10  -1   2   23.21    1.84
  -9  -1   2    3.85    1.00
  -9   1   2    2.98    0.94
  -8   1   2    7.24    1.10
  -8  -1   2    9.43    0.91
  -8  -1   2    8.17    1.12
   7  -1  -2    9.83    0.80
  -7   1   2    8.96    1.05
  -7  -1   2    9.81    0.85
  -7   1   2    7.95    0.71
  -7  -1   2    9.21    1.10
  -6   1   2  559.89   12.23
   6   1  -2  550.71   12.06
   6  -1  -2  545.17   12.31
  -6  -1   2  547.59   13.01
  -6   1   2  539.29   13.04
  -6  -1   2  555.22   12.49
   5   1  -2  104.08    2.56
   5  -1  -2   99.41    2.77
  -5  -1   2  104.88    3.17
  -5   1   2  103.87    2.62
  -5  -1   2  105.81    2.87
  -5   1   2  103.94    3.20
   4   1  -2  504.78   11.03
   4  -1  -2  505.40   11.22
  -4   1   2  511.12   11.15
  -4  -1   2  501.90   11.66
  -4  -1   2  508.63   11.35
  -4   1   2  507.68   11.73
   3   1  -2  339.13    7.49
  -3   1   2  339.65    7.98
  -3   1   2  346.81    7.58
   3  -1  -2  347.85    7.65
  -3  -1   2  336.18    7.90
  -3  -1   2  335.66    7.71
   2  -1  -2  506.72   11.06
  -2   1   2  521.14   11.39
  -2   1   2  501.93   11.37
  -2  -1   2  496.83   11.15
  -2  -1   2  507.95   11.30
   2   1  -2  502.71   11.04
   1  -1  -2  543.32   11.67
   1   1  -2  535.23   11.69
  -1  -1   2  529.35   11.76
   1  -1  -2  533.20   11.90
  -1  -1   2  536.40   12.08
  -1   1   2  533.31   12.02
   0  -1   2  453.96    9.97
   0  -1  -2  438.52   10.06
   0   1  -2  465.24    9.90
   0  -1  -2  439.25    9.94
   0  -1  -2  453.05    9.89
  -1  -1  -2 1252.74   28.09
   1  -1   2 1258.28   27.25
  -1  -1  -2 1274.01   27.76
  -1   1  -2 1284.32   27.87
  -2   1  -2 3507.08   79.05
  -2  -1  -2 3564.76   79.19
   2  -1   2 3858.14   78.35
  -2  -1  -2 3351.07   78.69
   2  -1   2 3671.65   78.55
  -2  -1  -2 3634.32   77.65
  -3  -1  -2   93.13    2.19
   3  -1   2   91.62    2.44
  -3  -1  -2   92.53    2.65
  -3   1  -2   94.48    2.65
  -3  -1  -2   93.04    2.49
  -4   1  -2    6.48    0.54
  -4  -1  -2    8.12    0.69
  -4  -1  -2    7.35    0.41
   4  -1   2    6.24    0.58
  -4  -1  -2    7.32    0.72
  -4   1  -2    7.07    0.74
  -5   1  -2   40.38    1.37
   5  -1   2   42.17    1.47
  -5  -1  -2   41.36    1.18
  -5  -1  -2   40.52    1.54
  -5   1  -2   36.64    1.68
  -5  -1  -2   40.16    1.73
   6  -1   2    3.94    0.57
  -6  -1  -2    2.20    0.63
  -6   1  -2    3.56    0.49
  -6   1  -2    3.61    0.71
  -6  -1  -2    2.24    0.52
  -7  -1  -2    2.00    0.54
  -7  -1  -2    1.48    0.63
  -7   1  -2    0.99    0.43
  -7   1  -2    1.28    0.65
   7  -1   2    1.96    0.50
  -8  -1  -2   11.95    1.29
  -8  -1  -2   12.09    1.06
  -8   1  -2    9.72    1.26
  -9   1  -2   10.76    1.43
  -9  -1  -2   13.29    1.42
 -10   1  -2    0.27    0.76
 -10  -1  -2    0.23    0.75
 -11  -1  -2    1.34    1.01
 -11   1  -2    0.48    0.88
 -12   1  -2    0.69    1.10
 -12  -1  -2    1.46    1.05
 -12  -2   2   -0.12    0.97
 -12   2   2    2.55    1.12
 -11  -2   2    2.98    1.15
 -11   2   2    4.42    1.19
 -10   2   2   -0.06    0.71
 -10  -2   2   -0.42    0.64
  -9   2   2   13.65    1.45
  -9  -2   2   14.09    1.22
  -9  -2   2   18.22    1.57
  -8  -2   2   19.42    1.29
  -8  -2   2   19.04    1.56
  -8   2   2   18.31    1.52
   8  -2  -2   19.60    1.25
  -7  -2   2   27.20    1.36
   7  -2  -2   26.98    1.34
  -7  -2   2   27.14    1.63
  -7   2   2   24.61    1.58
  -6  -2   2    3.10    0.58
  -6   2   2    3.36    0.34
  -6  -2   2    3.18    0.66
   6  -2  -2    2.79    0.54
  -6   2   2    2.22    0.62
  -5  -2   2    8.17    0.79
  -5   2   2    5.99    0.40
   5   2  -2    6.89    0.39
  -5  -2   2    7.80    0.74
  -5   2   2    8.69    0.86
   5  -2  -2    7.56    0.66
  -4  -2   2   33.31    1.36
  -4   2   2   31.08    0.85
   4  -2  -2   31.60    1.23
  -4  -2   2   30.39    1.26
  -4   2   2   31.11    1.41
   4   2  -2   31.99    0.89
  -3  -2   2   44.75    1.48
  -3   2   2   47.16    1.61
   3  -2  -2   44.68    1.47
   3   2  -2   45.18    1.17
  -3  -2   2   44.39    1.48
   2   2  -2  829.01   18.08
   2  -2  -2  847.95   18.16
  -2   2   2  837.48   18.56
  -2  -2   2  834.71   18.30
   1  -2  -2  396.85    8.65
   1  -2  -2  386.13    8.63
  -1  -2   2  385.93    8.71
  -1  -2   2  396.31    8.80
   1   2  -2  392.32    8.57
   1  -2  -2  384.44    8.78
   0  -2   2 1138.47   24.52
   0  -2  -2 1161.89   24.50
   0  -2   2 1129.50   24.69
   0  -2  -2 1121.56   24.94
   0  -2  -2 1146.13   24.70
   1  -2   2 5757.63  120.93
  -1  -2  -2 5650.84  121.85
  -1   2  -2 5578.89  123.28
   1  -2   2 5421.28  121.64
  -1  -2  -2 5624.84  121.19
  -1  -2  -2 5629.30  123.48
  -2  -2  -2  147.29    3.66
   2  -2   2  148.72    3.66
  -2   2  -2  148.39    3.65
  -2  -2  -2  149.84    3.36
   2  -2   2  144.19    3.42
  -2  -2  -2  145.05    3.71
  -3  -2  -2  135.41    3.43
   3  -2   2  130.48    3.38
  -3   2  -2  132.07    3.48
  -3  -2  -2  127.44    3.51
   3  -2   2  128.67    3.11
   4  -2   2  147.43    3.81
   4  -2   2  147.19    3.52
  -4  -2  -2  150.69    3.89
  -4  -2  -2  143.45    4.02
  -4   2  -2  146.29    4.00
   5  -2   2   16.42    0.80
  -5  -2  -2   17.66    1.07
  -5  -2  -2   15.33    1.14
  -5   2  -2   16.33    1.13
   5  -2   2   14.37    0.95
  -6  -2  -2   19.33    1.40
  -6  -2  -2   21.87    1.25
  -6   2  -2   18.57    1.32
   6  -2   2   20.07    1.18
   6  -2   2   21.75    1.00
  -7  -2  -2   10.09    1.15
  -7   2  -2   12.34    1.21
  -7  -2  -2   11.46    1.05
   7  -2   2   12.30    1.00
  -8   2  -2    0.77    0.65
  -8  -2  -2   -0.30    0.64
  -8  -2  -2    1.00    0.58
  -9   2  -2   -0.15    0.67
  -9  -2  -2   -0.39    0.57
  -9  -2  -2    0.90    0.75
 -10  -2  -2   -0.11    0.72
 -10   2  -2    1.23    0.88
 -11   2  -2    9.34    1.51
 -11  -2  -2   10.44    1.66
 -12   2  -2    3.74    1.24
 -12  -2  -2    4.68    1.43
 -12   3   2   -0.09    0.86
 -12  -3   2   -0.32    0.99
 -11   3   2    4.96    1.28
 -11  -3   2    4.79    1.21
 -10  -3   2    0.05    0.73
 -10  -3   2    0.39    0.69
 -10   3   2   -0.41    0.74
  -9  -3   2    2.77    0.79
  -9   3   2    2.65    0.94
  -9  -3   2    0.98    0.79
  -8  -3   2    0.33    0.65
  -8  -3   2    0.72    0.59
  -8   3   2    0.55    0.67
   8  -3  -2    0.41    0.56
  -7   3   2   12.44    1.23
   7  -3  -2   10.78    1.04
  -7  -3   2    8.78    0.99
  -7  -3   2   10.64    1.12
  -6  -3   2   33.33    1.59
  -6   3   2   37.05    1.81
   6  -3  -2   35.17    1.58
  -6  -3   2   37.18    1.74
  -5   3   2   12.75    1.10
  -5  -3   2   13.15    0.94
   5   3  -2   15.10    0.49
   5  -3  -2   15.78    0.98
  -5  -3   2   13.52    1.00
  -4  -3   2  787.11   17.89
  -4  -3   2  776.94   17.75
   4  -3  -2  804.40   17.62
  -4   3   2  808.52   18.09
   4   3  -2  808.10   17.26
   3  -3  -2  242.37    5.81
  -3   3   2  240.87    5.96
  -3  -3   2  241.43    5.84
   3   3  -2  241.84    5.40
   2   3  -2 1884.94   41.20
   2  -3  -2 1866.20   41.88
  -2  -3   2 1870.44   41.07
   2  -3  -2 1925.95   40.75
  -2  -3   2 1966.71   41.48
  -1  -3   2   36.36    1.04
   1  -3  -2   35.99    1.23
  -1  -3   2   36.81    1.23
   1  -3  -2   36.76    1.23
   1  -3  -2   37.13    1.07
   0  -3   2  242.17    5.68
   0  -3   2  246.44    5.64
   0  -3   2  243.48    5.55
   0  -3  -2  248.40    5.61
   0  -3  -2  240.50    5.70
   0  -3  -2  245.25    5.62
  -1  -3  -2  390.00    8.56
  -1  -3  -2  385.27    8.86
  -1   3  -2  395.08    8.74
   1  -3   2  382.93    8.78
  -1  -3  -2  386.24    8.77
   1  -3   2  387.27    8.63
   2  -3   2  351.08    7.76
   2  -3   2  341.46    8.02
  -2  -3  -2  342.00    8.12
  -2  -3  -2  351.81    7.67
  -2   3  -2  350.72    8.02
  -2  -3  -2  349.38    8.05
   3  -3   2   64.38    1.67
  -3  -3  -2   63.39    2.03
  -3  -3  -2   59.83    2.04
  -3  -3  -2   63.93    1.54
  -3   3  -2   64.81    2.03
   3  -3   2   64.59    2.05
  -4  -3  -2  630.17   14.27
  -4  -3  -2  624.16   14.51
   4  -3   2  630.82   14.16
  -4   3  -2  625.59   14.44
   4  -3   2  636.35   13.79
  -5  -3  -2   22.85    1.27
   5  -3   2   23.79    0.92
  -5  -3  -2   24.04    1.38
  -5   3  -2   22.87    1.41
   5  -3   2   23.06    1.25
  -6   3  -2   27.71    1.59
   6  -3   2   28.46    1.48
  -6  -3  -2   29.36    1.64
  -6  -3  -2   27.73    1.47
   7  -3   2   40.17    1.86
  -7  -3  -2   39.91    1.89
  -7  -3  -2   35.48    2.00
  -7   3  -2   35.34    1.96
  -8  -3  -2    3.15    0.93
   8  -3   2    2.59    0.77
  -8   3  -2    2.33    0.83
  -8  -3  -2    2.39    0.71
  -9  -3  -2    0.93    0.66
  -9   3  -2    0.11    0.75
  -9  -3  -2   -0.54    0.64
 -10  -3  -2    1.07    0.74
 -10  -3  -2    0.13    0.79
 -10   3  -2   -1.28    0.70
 -11  -3  -2    7.09    1.42
 -11   3  -2    9.81    1.59
 -12  -3  -2   -0.56    0.90
 -12   3  -2    0.37    1.01
 -12  -4   2    1.73    1.13
 -12   4   2    2.29    1.14
 -11  -4   2    0.05    0.88
 -11   4   2    1.38    0.94
 -10  -4   2    4.04    1.13
 -10  -4   2    3.82    0.92
 -10   4   2    2.98    1.04
  -9  -4   2    0.45    0.78
  -9  -4   2   -1.40    0.62
   9  -4  -2    0.01    0.68
  -9   4   2    0.14    0.82
  -8   4   2  106.52    3.92
   8  -4  -2  110.24    3.65
  -8  -4   2  109.32    3.65
  -8  -4   2  106.48    3.85
   7  -4  -2   31.56    1.73
  -7   4   2   32.18    1.88
  -7  -4   2   31.90    1.83
  -7  -4   2   30.05    1.72
  -6   4   2  246.96    6.73
  -6  -4   2  257.90    6.61
   6  -4  -2  244.07    6.39
  -6  -4   2  250.76    6.49
  -5   4   2   26.50    1.46
   5  -4  -2   25.31    1.34
  -5  -4   2   25.44    1.35
  -5  -4   2   27.81    1.39
   4  -4  -2  201.88    5.23
  -4   4   2  198.58    5.34
  -4  -4   2  208.04    5.28
   4   4  -2  206.56    4.61
  -4  -4   2  203.36    5.18
   3  -4  -2   50.77    1.88
   3   4  -2   52.92    1.49
  -3  -4   2   55.94    1.77
  -3  -4   2   51.25    1.90
  -3   4   2   56.11    1.93
   2   4  -2  204.83    4.77
   2  -4  -2  204.15    5.07
   2  -4  -2  210.42    4.68
   2  -4  -2  202.63    5.05
  -2  -4   2  210.72    4.89
  -2  -4   2  197.07    5.05
  -1  -4   2   49.99    1.54
   1  -4  -2   46.01    1.53
   1  -4  -2   50.89    1.43
  -1  -4   2   46.17    1.58
   1  -4  -2   46.67    1.61
  -1  -4   2   49.07    1.36
   0  -4  -2    2.25    0.36
   0  -4  -2    2.34    0.36
   0  -4   2    2.25    0.30
   0  -4  -2    2.64    0.38
   0  -4   2    2.51    0.36
   0  -4   2    2.35    0.41
   1  -4   2  329.72    7.50
  -1   4  -2  330.11    7.55
   1  -4   2  321.29    7.70
  -1  -4  -2  338.87    7.69
  -1  -4  -2  338.34    7.48
  -1  -4  -2  325.46    7.70
  -2  -4  -2  325.12    7.66
   2  -4   2  318.94    7.64
  -2  -4  -2  321.58    7.62
  -2   4  -2  334.21    7.55
  -2  -4  -2  316.54    7.21
   2  -4   2  318.77    7.27
  -3  -4  -2 1714.42   36.93
   3  -4   2 1741.13   37.15
  -3  -4  -2 1695.61   37.46
  -3  -4  -2 1734.91   37.87
  -3   4  -2 1727.50   37.77
   3  -4   2 1720.00   37.24
   4  -4   2  183.14    4.86
  -4   4  -2  185.45    4.86
   4  -4   2  183.12    4.23
  -4  -4  -2  178.82    4.89
  -4  -4  -2  180.36    4.83
   5  -4   2   32.53    1.59
  -5  -4  -2   33.29    1.60
  -5  -4  -2   31.48    1.62
  -5   4  -2   33.35    1.65
   6  -4   2  321.23    8.09
  -6  -4  -2  319.44    8.12
  -6   4  -2  338.45    8.38
  -6  -4  -2  318.22    8.36
   7  -4   2   16.95    1.51
  -7  -4  -2   17.40    1.44
  -7   4  -2   23.08    1.67
  -7  -4  -2   21.04    1.61
  -8  -4  -2    0.25    0.71
   8  -4   2   -0.83    0.62
  -8  -4  -2   -0.63    0.71
  -8   4  -2    0.63    0.81
  -9  -4  -2    0.74    0.80
  -9  -4  -2    0.08    0.67
  -9   4  -2    0.07    0.75
 -10  -4  -2    8.93    1.47
 -10  -4  -2    8.65    1.26
 -10   4  -2   10.32    1.52
 -11  -4  -2    1.55    1.13
 -11   4  -2    0.76    0.99
 -12  -4  -2    5.31    1.51
 -12   4  -2    4.43    1.40
 -12   5   2    0.98    1.09
 -12  -5   2    2.05    1.17
 -11   5   2    6.51    1.40
 -11  -5   2    5.02    1.18
 -11  -5   2    6.46    1.36
 -10  -5   2   19.32    1.80
 -10   5   2   16.13    1.80
 -10  -5   2   13.72    1.51
  -9   5   2    0.94    0.88
  -9  -5   2    0.04    0.70
   9  -5  -2    1.24    0.80
  -9  -5   2    1.72    0.93
  -8  -5   2   58.54    2.69
   8  -5  -2   65.26    2.75
  -8  -5   2   58.07    2.73
  -8   5   2   59.65    2.83
  -7   5   2   89.94    3.42
   7  -5  -2   85.72    3.26
  -7  -5   2   88.36    3.24
  -7  -5   2   90.07    3.29
  -6   5   2    3.80    0.87
  -6  -5   2    3.06    0.72
   6  -5  -2    3.03    0.73
  -6  -5   2    2.79    0.75
  -5  -5   2  119.19    3.63
   5  -5  -2  115.68    3.59
  -5  -5   2  118.03    3.54
  -5   5   2  120.14    3.74
  -4  -5   2    2.49    0.58
  -4   5   2    2.96    0.60
   4   5  -2    3.85    0.45
   4  -5  -2    3.50    0.65
   3   5  -2  186.16    4.45
  -3  -5   2  187.42    4.95
   3  -5  -2  187.96    4.95
   3  -5  -2  189.23    4.29
  -3  -5   2  193.57    4.75
  -3   5   2  183.59    4.95
   2  -5  -2   18.42    0.80
  -2  -5   2   16.45    1.07
   2  -5  -2   17.21    1.09
  -2  -5   2   18.10    0.89
   2  -5  -2   16.78    0.96
   1  -5  -2  319.55    7.21
   1  -5  -2  307.40    7.42
  -1  -5   2  308.72    7.42
  -1  -5   2  319.49    7.18
   1  -5  -2  310.68    7.43
  -1  -5   2  314.49    7.35
   0  -5   2   87.28    2.51
   0  -5  -2   89.55    2.50
   0  -5  -2   90.55    2.58
   0  -5   2   87.11    2.30
   0  -5   2   88.87    2.64
   0  -5  -2   90.15    2.56
   1  -5   2    8.02    0.65
  -1  -5  -2    7.21    0.72
   1  -5   2    8.29    0.77
  -1  -5  -2    5.18    0.54
  -1   5  -2    7.51    0.59
  -1  -5  -2    7.42    0.69
  -2  -5  -2  393.15    9.31
   2  -5   2  397.30    9.36
  -2   5  -2  399.76    9.18
  -2  -5  -2  395.51    9.30
  -2  -5  -2  393.17    8.90
   2  -5   2  395.37    8.93
   3  -5   2   92.28    2.37
  -3  -5  -2   94.86    2.88
   3  -5   2   88.35    2.92
  -3  -5  -2   92.36    2.84
  -3  -5  -2   90.40    2.35
  -3   5  -2   90.80    2.74
   4  -5   2  135.28    4.06
  -4  -5  -2  140.37    4.07
  -4   5  -2  142.32    3.99
  -4  -5  -2  139.88    4.03
  -5  -5  -2  154.89    4.54
  -5  -5  -2  154.47    4.47
  -5   5  -2  153.83    4.48
   5  -5   2  153.57    4.50
  -6   5  -2   67.91    2.72
   6  -5   2   62.50    2.57
  -6  -5  -2   67.99    2.68
  -6  -5  -2   65.75    2.59
  -7  -5  -2   -0.29    0.67
  -7   5  -2   -1.32    0.67
   7  -5   2    0.06    0.75
  -7  -5  -2    1.10    0.85
  -8   5  -2    1.50    0.83
   8  -5   2    1.22    0.75
  -8  -5  -2    1.43    0.84
  -8  -5  -2    0.49    0.78
  -9  -5  -2    1.20    0.80
   9  -5   2    0.96    0.80
  -9  -5  -2    2.01    0.93
  -9   5  -2    0.79    0.86
 -10   5  -2   13.99    1.64
 -10  -5  -2   14.99    1.66
 -10  -5  -2   13.22    1.56
 -11   5  -2    4.21    1.22
 -11  -5  -2    5.56    1.25
 -11  -5  -2    5.37    1.39
 -11   6   2    1.16    1.06
 -11  -6   2    1.45    0.99
 -11  -6   2    2.89    1.12
 -10   6   2    7.56    1.46
 -10  -6   2   12.26    1.51
  10  -6  -2    8.96    1.38
 -10  -6   2    8.42    1.40
   9  -6  -2   34.13    2.15
  -9  -6   2   34.70    2.13
  -9   6   2   38.32    2.33
  -9  -6   2   36.84    2.20
  -8  -6   2    5.94    1.05
   8  -6  -2    6.68    1.11
  -8  -6   2    5.41    1.03
  -8   6   2    2.92    0.95
   7  -6  -2   45.89    2.30
  -7  -6   2   46.88    2.31
  -7   6   2   44.75    2.38
  -7  -6   2   44.26    2.18
  -6  -6   2   39.83    1.89
   6  -6  -2   33.77    1.92
  -6   6   2   38.20    2.01
  -6  -6   2   37.03    2.00
  -5  -6   2   53.70    2.26
  -5   6   2   49.72    2.21
   5  -6  -2   51.78    2.22
  -4  -6   2   10.28    1.01
  -4  -6   2   13.95    1.00
   4  -6  -2   12.52    1.08
   4   6  -2   12.74    0.74
  -4   6   2    9.68    0.96
   3   6  -2    0.93    0.35
  -3  -6   2    0.51    0.48
  -3   6   2    1.09    0.48
   3  -6  -2    0.80    0.49
   3  -6  -2    0.82    0.28
  -3  -6   2    1.45    0.41
  -2  -6   2  497.64   11.25
   2  -6  -2  489.24   11.50
   2  -6  -2  484.07   11.50
  -2  -6   2  501.69   11.56
   2  -6  -2  502.03   11.08
  -2  -6   2  497.24   11.27
   1  -6  -2  283.93    6.54
  -1  -6   2  275.91    6.76
   1  -6  -2  269.47    6.76
  -1  -6   2  279.33    6.46
   1  -6  -2  272.77    6.71
  -1  -6   2  271.37    6.69
   0  -6  -2  426.71    9.82
   0  -6  -2  418.20    9.77
   0  -6  -2  422.06    9.88
   0  -6   2  430.38    9.62
   0  -6   2  420.16    9.91
   0  -6   2  422.07    9.79
  -1   6  -2   67.19    2.03
   1  -6   2   70.70    2.13
   1  -6   2   65.48    2.34
  -1  -6  -2   67.62    2.23
  -1  -6  -2   65.76    2.17
   2  -6   2   59.49    2.23
   2  -6   2   60.55    1.84
  -2  -6  -2   56.83    2.11
  -2  -6  -2   59.23    2.08
  -2   6  -2   59.46    1.95
  -2  -6  -2   58.75    1.89
   3  -6   2    4.21    0.73
  -3   6  -2    4.08    0.63
  -3  -6  -2    5.12    0.57
  -3  -6  -2    3.85    0.68
   3  -6   2    4.48    0.46
  -3  -6  -2    4.84    0.68
  -4   6  -2   17.76    1.21
   4  -6   2   18.41    1.31
  -4  -6  -2   13.81    1.17
  -4  -6  -2   17.39    1.23
   5  -6   2  361.01    9.04
  -5  -6  -2  352.90    8.95
  -5  -6  -2  354.80    9.03
  -5   6  -2  358.31    8.93
  -6  -6  -2  466.03   11.55
  -6  -6  -2  474.25   11.72
  -6   6  -2  479.59   11.65
   6  -6   2  466.47   11.60
  -7  -6  -2    7.46    1.16
   7  -6   2    6.77    1.13
  -7  -6  -2    5.75    1.07
  -7   6  -2    7.59    1.16
  -8  -6  -2   24.23    1.79
  -8  -6  -2   21.40    1.74
  -8   6  -2   21.61    1.84
   8  -6   2   23.49    1.80
  -9   6  -2    6.35    1.28
   9  -6   2    6.18    1.19
  -9  -6  -2    5.14    1.19
  -9  -6  -2    7.38    1.22
 -10  -6  -2    5.51    1.16
 -10   6  -2    4.45    1.16
 -10  -6  -2    2.27    1.06
 -11  -6  -2    1.55    1.10
 -11   6  -2    0.32    0.92
 -11  -6  -2   -0.33    0.88
 -11   7   2    0.88    1.11
 -11  -7   2    1.17    1.00
 -11  -7   2    1.20    0.98
 -10  -7   2    6.46    1.32
 -10   7   2    4.46    1.23
  10  -7  -2    5.56    1.25
 -10  -7   2    5.20    1.12
  -9  -7   2    3.92    1.05
  -9   7   2    4.18    1.14
  -9  -7   2    3.23    0.94
   9  -7  -2    2.97    0.97
  -8   7   2    3.51    1.03
  -8  -7   2    0.94    0.78
   8  -7  -2    1.07    0.76
  -8  -7   2    1.09    0.79
   7  -7  -2   -0.46    0.60
  -7  -7   2    0.10    0.61
  -7   7   2   -0.12    0.71
  -7  -7   2    0.16    0.65
  -6   7   2   25.23    1.73
  -6  -7   2   23.99    1.67
   6  -7  -2   23.42    1.67
  -6  -7   2   26.66    1.59
   5  -7  -2   21.07    1.52
  -5  -7   2   21.02    1.29
  -5   7   2   21.69    1.53
  -5  -7   2   20.06    1.47
   4  -7  -2    1.82    0.66
  -4  -7   2    4.41    0.68
  -4   7   2    3.15    0.72
  -4  -7   2    3.34    0.72
   3   7  -2   14.45    0.91
  -3  -7   2   14.96    0.98
   3  -7  -2   14.03    1.17
  -3   7   2   13.15    1.09
  -3  -7   2   15.32    1.17
   2  -7  -2   95.63    2.96
  -2  -7   2   98.80    2.76
  -2  -7   2   96.69    3.12
  -2  -7   2   90.59    2.87
   2  -7  -2   98.89    2.69
   2  -7  -2   94.92    3.14
   1  -7  -2    0.73    0.49
   1  -7  -2    1.39    0.45
  -1  -7   2    0.78    0.48
  -1  -7   2    0.91    0.48
  -1  -7   2    1.36    0.37
   1  -7  -2    1.27    0.43
   0  -7   2   25.80    1.08
   0  -7   2   23.62    1.27
   0  -7  -2   25.72    1.28
   0  -7   2   25.78    1.39
   0  -7  -2   24.30    1.32
  -1  -7  -2   93.59    2.89
   1  -7   2   92.58    2.73
   1  -7   2   91.23    3.05
  -1  -7  -2   89.27    2.81
   2  -7   2   49.11    1.70
  -2  -7  -2   44.13    1.94
  -2  -7  -2   48.26    1.76
  -2   7  -2   47.35    1.75
   2  -7   2   48.03    2.09
  -2  -7  -2   46.26    1.88
  -3   7  -2   21.33    1.25
  -3  -7  -2   20.79    1.29
  -3  -7  -2   21.37    1.34
   3  -7   2   19.07    1.38
  -3  -7  -2   20.69    1.10
  -4  -7  -2    3.52    0.76
   4  -7   2    1.98    0.71
  -4  -7  -2    4.91    0.81
  -4   7  -2    4.76    0.79
  -5   7  -2  122.24    3.93
  -5  -7  -2  129.74    4.06
   5  -7   2  124.32    4.17
  -5  -7  -2  121.02    4.01
  -6  -7  -2   34.49    1.99
  -6   7  -2   30.68    1.90
  -6  -7  -2   30.98    1.89
   6  -7   2   35.25    2.10
  -7   7  -2    0.36    0.76
  -7  -7  -2    0.93    0.78
  -7  -7  -2   -0.43    0.66
   7  -7   2    1.17    0.81
  -8   7  -2    0.49    0.86
   8  -7   2    2.81    0.96
  -8  -7  -2    1.55    0.89
  -8  -7  -2    1.88    0.89
  -9  -7  -2    2.47    1.05
  -9   7  -2    1.06    0.97
   9  -7   2    1.66    0.95
  -9  -7  -2    1.86    0.96
 -10   7  -2    0.18    0.96
 -10  -7  -2    1.06    0.90
 -10  -7  -2   -0.37    0.92
 -10  -8   2    3.51    1.10
  10  -8  -2    2.25    1.08
 -10   8   2    0.99    0.97
  -9  -8   2    2.57    1.00
  -9   8   2    2.28    1.06
   9  -8  -2    1.83    0.96
  -8  -8   2    3.34    0.98
  -8   8   2    5.04    1.14
   8  -8  -2    3.65    1.02
  -7  -8   2   20.83    1.65
  -7  -8   2   23.62    1.66
   7  -8  -2   18.50    1.64
  -7   8   2   19.25    1.72
  -6  -8   2   -0.22    0.62
  -6  -8   2    0.27    0.41
   6  -8  -2    0.49    0.68
  -6   8   2    0.11    0.70
  -5  -8   2    2.15    0.65
   5  -8  -2    1.40    0.71
  -5  -8   2    1.35    0.74
  -5   8   2    0.94    0.62
  -4   8   2   72.12    2.74
   4  -8  -2   67.53    2.83
  -4  -8   2   78.89    2.57
  -4  -8   2   67.31    2.74
  -3  -8   2   10.15    1.06
   3   8  -2    9.78    0.85
  -3  -8   2   10.06    0.87
  -3   8   2    9.42    1.00
   3  -8  -2    9.83    1.13
   2  -8  -2   27.35    1.64
  -2  -8   2   28.01    1.60
   2  -8  -2   27.67    1.43
   2  -8  -2   28.29    1.28
  -2  -8   2   27.86    1.29
  -1  -8   2   57.38    2.25
  -1  -8   2   54.96    2.21
   1  -8  -2   53.35    2.27
  -1  -8   2   51.49    1.83
   1  -8  -2   55.05    2.01
   0  -8  -2  464.20   11.07
   0  -8   2  464.51   10.99
   0  -8   2  460.71   11.17
   0  -8  -2  466.80   10.96
   0  -8   2  471.20   10.74
   1  -8   2   52.56    1.99
  -1  -8  -2   52.59    2.10
  -1  -8  -2   50.85    2.08
   1  -8   2   51.34    2.28
  -2   8  -2  153.77    4.16
   2  -8   2  157.62    4.11
   2  -8   2  151.14    4.66
  -2  -8  -2  147.84    4.41
  -2  -8  -2  145.97    4.29
  -2  -8  -2  151.58    4.20
  -3   8  -2    7.13    0.91
   3  -8   2    7.10    1.05
  -3  -8  -2    4.37    0.82
  -3  -8  -2    6.41    0.88
  -4  -8  -2    3.77    0.80
  -4   8  -2    4.97    0.83
  -4  -8  -2    2.90    0.80
   4  -8   2    3.39    0.90
  -5  -8  -2   17.89    1.52
  -5   8  -2   13.13    1.33
  -5  -8  -2   13.96    1.36
   5  -8   2   17.59    1.60
   6  -8   2   30.35    2.07
  -6   8  -2   29.87    1.89
  -6  -8  -2   30.02    1.90
  -6  -8  -2   30.10    1.90
   7  -8   2   22.68    1.83
  -7   8  -2   23.33    1.80
  -7  -8  -2   22.12    1.79
  -7  -8  -2   23.39    1.82
  -8  -8  -2    9.39    1.38
  -8  -8  -2   12.19    1.57
   8  -8   2   10.06    1.52
  -8   8  -2    8.75    1.38
  -9  -8  -2    4.41    1.21
   9  -8   2    6.14    1.34
  -9   8  -2    2.88    1.16
  -9  -8  -2    3.88    1.09
 -10  -8  -2    1.72    1.05
  10  -8   2    0.81    1.05
 -10  -8  -2    2.04    1.09
 -10  -9   2    2.28    1.10
 -10   9   2   -1.01    0.88
  10  -9  -2   -0.88    0.97
   9  -9  -2    3.79    1.27
  -9   9   2    4.45    1.25
  -9  -9   2    3.19    1.12
  -8  -9   2   10.95    1.48
   8  -9  -2   10.27    1.51
  -8   9   2   10.70    1.58
  -7  -9   2    1.29    0.82
  -7   9   2    2.53    0.95
   7  -9  -2    1.05    0.91
  -6   9   2    0.57    0.73
   6  -9  -2   -0.30    0.69
  -6  -9   2    0.56    0.76
  -5  -9   2   13.65    1.44
  -5   9   2   13.88    1.39
   5  -9  -2   14.66    1.47
  -4  -9   2   73.60    2.99
  -4   9   2   80.70    2.99
   4  -9  -2   76.07    3.15
  -3   9   2    2.77    0.74
  -3  -9   2    2.25    0.75
   3  -9  -2    3.04    0.86
   2  -9  -2    9.18    1.23
   1  -9  -2  201.88    5.21
  -1  -9   2  201.25    5.49
   1  -9  -2  194.11    5.56
  -1  -9   2  196.12    5.43
   1  -9  -2  175.85    5.20
   0  -9  -2   53.81    2.19
   0  -9  -2   51.27    2.12
   0  -9   2   53.43    2.38
   0  -9  -2   52.81    2.30
   0  -9   2   54.64    2.22
  -1  -9  -2   11.19    1.21
  -1  -9  -2   14.09    1.20
   1  -9   2    9.81    1.09
   1  -9   2   11.78    1.32
  -1  -9  -2   10.64    1.05
   2  -9   2   26.07    1.87
  -2  -9  -2   26.15    1.62
  -2  -9  -2   27.46    1.57
  -3  -9  -2   13.42    1.23
   3  -9   2   16.22    1.48
  -3  -9  -2   15.57    1.31
   4  -9   2   28.32    1.93
  -4  -9  -2   29.49    1.76
  -4  -9  -2   28.42    1.86
  -5  -9  -2   48.54    2.36
   5  -9   2   52.99    2.66
  -5  -9  -2   46.71    2.46
   6  -9   2    8.95    1.37
  -6  -9  -2    7.88    1.25
  -6  -9  -2    6.90    1.16
   7  -9   2   14.44    1.62
  -7  -9  -2   11.47    1.45
  -8  -9  -2    0.35    0.92
  -8  -9  -2   -0.28    0.85
   8  -9   2    0.97    0.91
  -9  -9  -2    0.74    0.99
   9  -9   2    0.98    1.01
  -9  -9  -2    0.69    0.91
   9 -10  -2    5.82    1.48
  -9 -10   2    6.44    1.41
  -8 -10   2    7.30    1.34
   8 -10  -2    9.26    1.54
  -7 -10   2    2.83    0.98
   7 -10  -2    0.84    0.92
   6 -10  -2   50.15    2.80
  -6 -10   2   52.44    2.71
   5 -10  -2    1.66    0.88
  -5  10   2    2.15    0.87
  -5 -10   2    3.13    0.92
  -4 -10   2    4.67    1.00
  -4  10   2    5.07    0.98
   4 -10  -2    5.98    1.14
   3 -10  -2    2.11    0.83
  -3  10   2    2.09    0.75
  -3 -10   2    1.34    0.71
   2 -10  -2   32.38    1.78
  -2 -10   2   29.33    1.80
   2 -10  -2   31.79    1.99
   1 -10  -2   10.06    1.34
  -1 -10   2    6.56    1.15
  -1 -10   2    9.38    1.28
   1 -10  -2   11.72    1.19
   0 -10   2    9.77    1.34
   0 -10  -2    7.92    1.24
   0 -10  -2   10.64    1.20
   0 -10  -2    7.70    1.08
   0 -10   2    8.89    1.19
  -1 -10  -2  293.39    7.85
  -1 -10  -2  308.41    7.94
   1 -10   2  302.58    8.21
  -2 -10  -2   74.33    2.90
   2 -10   2   70.30    3.16
   3 -10   2    8.22    1.30
  -3 -10  -2    7.49    1.15
  -4 -10  -2    4.46    1.04
   4 -10   2    5.18    1.13
   5 -10   2    0.08    0.76
  -5 -10  -2   -0.29    0.65
  -6 -10  -2    9.93    1.44
   6 -10   2   15.01    1.65
  -7 -10  -2    0.53    0.93
   7 -10   2    0.45    0.95
   8 -10   2    2.51    1.24
  -8 -10  -2    4.89    1.30
  -9 -10  -2    2.26    1.11
   9 -10   2    2.30    1.17
   8 -11  -2   -0.08    0.95
  -8 -11   2    0.07    0.97
  -7 -11   2    4.42    1.21
   7 -11  -2    4.45    1.32
  -6 -11   2    1.43    0.96
   6 -11  -2   -0.32    0.78
  -5 -11   2    0.32    0.77
   5 -11  -2    1.25    0.88
   4 -11  -2    3.19    1.05
  -4 -11   2    4.33    1.03
   3 -11  -2    4.10    1.07
  -3 -11   2    3.83    0.99
  -2 -11   2   25.04    1.72
   2 -11  -2   21.73    1.88
   1 -11  -2    2.89    0.97
  -1 -11   2    4.47    1.04
  -1 -11   2    4.28    0.94
   0 -11  -2    2.88    0.84
   0 -11   2    2.84    0.90
   0 -11  -2    3.76    1.02
   0 -11   2    2.10    0.80
  -1 -11  -2    7.69    1.22
  -1 -11  -2    8.78    1.17
   1 -11   2    7.19    1.34
  -2 -11  -2    1.57    0.77
   2 -11   2    1.01    0.83
   3 -11   2    0.79    0.81
  -3 -11  -2   -0.86    0.60
  -4 -11  -2   17.65    1.61
   4 -11   2   17.25    1.73
  -5 -11  -2   -0.57    0.74
   5 -11   2    0.59    0.87
   6 -11   2    2.27    1.06
  -6 -11  -2    3.11    1.08
   7 -11   2   10.23    1.72
  -7 -11  -2   13.16    1.66
  -8 -11  -2    8.60    1.55
   8 -11   2    7.88    1.61
   7 -12  -2   11.97    1.89
  -7 -12   2   10.17    1.61
  -6 -12   2   -0.25    0.81
   6 -12  -2    3.03    1.19
   5 -12  -2    1.20    0.95
  -5 -12   2    0.72    0.88
   4 -12  -2    7.41    1.42
  -4 -12   2    8.02    1.29
  -3 -12   2    3.15    1.03
   3 -12  -2    4.41    1.22
   2 -12  -2    1.99    0.99
  -2 -12   2    4.48    1.05
  -1 -12   2    5.94    1.14
   1 -12  -2    5.29    1.22
  -1 -12   2    8.04    1.29
   0 -12   2   64.28    3.08
   0 -12  -2   58.02    2.97
  -1 -12  -2    0.74    0.80
   1 -12   2    0.14    0.84
  -2 -12  -2    3.61    1.03
   2 -12   2    4.75    1.21
  -3 -12  -2    8.92    1.33
   3 -12   2    5.82    1.31
  -4 -12  -2    1.94    0.94
   4 -12   2    2.16    1.04
  -5 -12  -2   -0.18    0.83
   5 -12   2    0.58    0.96
  -6 -12  -2    2.25    1.06
   6 -12   2    4.25    1.32
  -5 -13   2    4.36    1.27
   5 -13  -2    4.34    1.39
   4 -13  -2   16.27    1.92
  -4 -13   2   13.96    1.77
  -3 -13   2    1.38    0.95
   3 -13  -2   -0.01    0.90
   2 -13  -2   17.20    2.02
  -2 -13   2   22.92    1.90
   1 -13  -2    1.23    1.08
   0 -13  -2   16.27    1.76
   0 -13   2   14.74    1.87
   1 -13   2    0.47    0.96
   2 -13   2   -0.07    0.95
  -2 -13  -2   -0.99    0.78
   3 -13   2    1.28    1.09
  -3 -13  -2    2.67    1.06
  -4 -13  -2   25.31    2.09
   4 -13   2   31.79    2.59
   5 -13   2    2.47    1.17
  -5 -13  -2    3.15    1.15
   3 -14  -2    0.31    1.13
  -3 -14   2    1.00    1.02
   2 -14  -2   13.77    2.01
   1 -14  -2    2.19    1.17
   1 -14   2    0.41    1.06
   2 -14   2    0.36    1.17
  -3 -14  -2    0.03    0.97
   3 -14   2    1.19    1.09
 -12   0   3    1.45    0.94
 -11   0   3    0.20    0.79
 -10   0   3    0.57    0.74
  -9   0   3    0.25    0.67
  -8   0   3    0.12    0.57
   7   0  -3   -0.44    0.34
  -7   0   3    0.37    0.54
  -6   0   3   -0.52    0.47
   6   0  -3   -0.85    0.34
  -6   0   3   -0.39    0.38
   5   0  -3    0.09    0.25
  -5   0   3    0.18    0.27
  -5   0   3    0.29    0.41
  -4   0   3    0.24    0.33
  -4   0   3    0.30    0.23
   4   0  -3    0.19    0.21
  -3   0   3    0.23    0.18
  -3   0   3   -0.36    0.21
   3   0  -3    0.18    0.17
   2   0  -3    0.18    0.15
  -2   0   3    0.22    0.20
   1   0  -3  -10.95    0.29
   1   0  -3  -10.84    0.29
   0   0   3   -5.76    0.27
   0   0  -3   -6.34    0.24
   0   0  -3   -6.35    0.23
   1   0   3   -1.06    0.17
  -1   0  -3   -0.49    0.15
  -1   0  -3   -0.66    0.19
  -2   0  -3    0.22    0.19
  -2   0  -3    0.09    0.18
  -2   0  -3   -0.07    0.22
  -3   0  -3    0.12    0.31
  -3   0  -3    0.24    0.25
  -3   0  -3    0.34    0.22
  -4   0  -3    0.47    0.27
  -4   0  -3    0.63    0.34
  -4   0  -3    1.57    0.44
  -5   0  -3   -0.25    0.34
  -5   0  -3    0.18    0.24
  -5   0  -3    0.31    0.31
  -6   0  -3   -0.38    0.28
  -6   0  -3   -0.22    0.41
  -6   0  -3    0.27    0.35
  -7   0  -3    0.09    0.40
  -7   0  -3    0.29    0.52
  -8   0  -3    0.91    0.50
  -8   0  -3    0.48    0.61
  -9   0  -3   -0.68    0.61
 -10   0  -3   -0.26    0.75
 -11   0  -3    0.51    0.84
 -12   0  -3   -0.90    0.90
 -12  -1   3    7.13    1.40
 -12   1   3    6.40    1.39
 -11   1   3   21.07    1.96
 -11  -1   3   21.77    1.91
 -10   1   3   11.97    1.45
 -10  -1   3   15.09    1.54
  -9   1   3    7.24    1.17
  -9  -1   3    8.55    1.23
  -8   1   3   17.56    1.45
  -8  -1   3   19.21    1.21
  -8  -1   3   16.15    1.38
  -7  -1   3    4.12    0.78
  -7  -1   3    4.39    0.64
  -7   1   3    4.14    0.51
   7  -1  -3    4.90    0.62
  -7   1   3    2.79    0.74
   6  -1  -3    4.26    0.58
  -6  -1   3    5.12    0.77
  -6   1   3    3.67    0.49
  -6   1   3    5.50    0.88
   6   1  -3    4.08    0.46
  -6  -1   3    4.21    0.64
  -5  -1   3   86.04    2.46
  -5  -1   3   86.28    2.74
   5   1  -3   81.99    2.17
  -5   1   3   84.89    2.21
  -5   1   3   83.64    2.74
   5  -1  -3   83.47    2.38
   4   1  -3  585.40   12.66
  -4   1   3  576.85   13.34
  -4  -1   3  590.30   13.28
   4  -1  -3  577.33   12.82
  -4   1   3  588.73   12.77
  -4  -1   3  571.70   12.94
  -3   1   3  150.48    3.50
  -3  -1   3  150.46    3.82
   3   1  -3  152.42    3.53
  -3   1   3  155.59    3.92
   3  -1  -3  150.33    3.66
  -3  -1   3  152.59    3.70
   2   1  -3 2136.68   47.55
  -2  -1   3 2293.46   47.39
  -2   1   3 2202.23   48.43
   2  -1  -3 2175.80   46.59
  -2   1   3 2119.55   48.10
  -1   1   3  237.25    5.39
   1  -1  -3  241.23    5.42
  -1  -1   3  244.45    5.47
  -1  -1   3  245.34    5.52
   1   1  -3  235.08    5.38
   1  -1  -3  241.55    5.53
   0  -1  -3  339.21    7.91
   0  -1   3  356.75    7.96
   0   1  -3  361.05    7.91
   0  -1  -3  357.16    8.06
   0  -1  -3  376.91    7.90
   0   1  -3  360.04    8.28
  -1   1  -3  165.37    3.78
   1  -1   3  156.06    3.74
  -1   1  -3  161.65    3.79
  -1  -1  -3  163.69    3.81
  -1  -1  -3  161.33    3.89
  -1  -1  -3  162.45    3.67
  -2  -1  -3   90.24    2.50
  -2  -1  -3   88.49    2.14
  -2  -1  -3   89.38    2.38
  -2   1  -3   90.87    2.42
  -2   1  -3   89.18    2.33
  -3  -1  -3  390.42    8.76
  -3   1  -3  374.31    8.91
  -3  -1  -3  377.95    8.41
   3  -1   3  391.50    8.62
  -3  -1  -3  385.59    8.99
  -4  -1  -3    4.74    0.63
  -4  -1  -3    5.71    0.40
  -4  -1  -3    4.17    0.52
  -4   1  -3    4.05    0.61
   4  -1   3    4.94    0.54
  -5  -1  -3  249.25    5.51
  -5   1  -3  237.50    5.75
   5  -1   3  244.94    5.85
  -5  -1  -3  241.15    6.31
  -5   1  -3  243.06    6.28
  -5  -1  -3  241.77    5.96
  -6  -1  -3    2.94    0.69
  -6  -1  -3    2.49    0.53
  -6   1  -3    3.27    0.51
  -6   1  -3    2.00    0.60
  -7  -1  -3   22.55    1.58
  -7   1  -3   18.09    1.41
  -7  -1  -3   22.84    1.28
  -7   1  -3   22.44    1.17
  -8  -1  -3   57.16    2.21
  -8   1  -3   57.00    2.59
  -8  -1  -3   53.17    2.56
  -9  -1  -3   18.90    1.64
  -9   1  -3   12.90    1.44
 -10  -1  -3   18.87    1.82
 -10   1  -3   14.39    1.69
 -11  -1  -3   -1.34    0.80
 -11   1  -3   -1.59    0.77
 -12   1  -3   -0.63    0.98
 -12  -1  -3   -0.26    1.02
 -12  -2   3    1.10    0.99
 -12   2   3    0.39    0.98
 -11   2   3    0.45    0.88
 -11  -2   3    0.53    0.86
 -10   2   3    7.51    1.28
 -10  -2   3    9.02    1.36
  -9   2   3    4.08    0.94
  -9  -2   3    1.60    0.68
  -9  -2   3    2.95    0.90
  -8   2   3    0.22    0.61
  -8  -2   3   -0.14    0.55
   8  -2  -3    0.46    0.47
  -8  -2   3    0.44    0.50
   7  -2  -3   14.72    1.05
  -7  -2   3   15.05    1.09
  -7   2   3   15.90    1.31
  -7  -2   3   14.06    1.19
  -6  -2   3  162.82    4.67
  -6   2   3  168.24    3.91
   6  -2  -3  167.80    4.37
  -6   2   3  168.85    4.82
  -6  -2   3  169.09    4.44
   6   2  -3  163.28    3.88
  -5  -2   3    4.06    0.58
  -5   2   3    4.36    0.36
  -5  -2   3    4.30    0.65
  -5   2   3    5.52    0.76
   5   2  -3    4.92    0.39
   5  -2  -3    4.92    0.58
  -4   2   3  102.72    2.44
   4  -2  -3  105.39    2.84
   4   2  -3  104.46    2.51
  -4  -2   3  104.90    2.95
  -4  -2   3  101.30    2.86
  -4   2   3  107.27    3.12
   3   2  -3   16.08    0.62
   3  -2  -3   17.60    0.81
  -3   2   3   16.89    0.48
  -3  -2   3   16.28    0.81
  -3   2   3   15.14    0.88
  -3  -2   3   12.54    0.72
   2   2  -3   31.89    0.98
   2  -2  -3   30.72    1.14
   2  -2  -3   32.44    1.13
  -2  -2   3   33.84    1.03
  -2   2   3   32.74    0.88
  -2  -2   3   32.26    1.14
  -1  -2   3 1004.45   23.18
  -1  -2   3 1017.87   22.16
   1  -2  -3 1014.35   22.39
   1  -2  -3 1043.65   21.99
   1   2  -3 1034.38   21.96
   1  -2  -3 1006.65   22.13
   0  -2  -3  561.92   12.06
   0   2  -3  553.89   12.10
   0  -2  -3  557.49   12.16
   0  -2  -3  541.78   12.32
   0  -2   3  551.34   12.17
  -1  -2  -3  890.84   19.33
  -1  -2  -3  897.80   19.11
  -1  -2  -3  859.87   19.54
  -1   2  -3  895.70   19.52
   2  -2   3 3076.21   64.48
   2  -2   3 2987.86   65.47
  -2  -2  -3 2957.18   65.01
  -2  -2  -3 2910.27   64.91
  -2   2  -3 3057.07   66.19
  -2  -2  -3 2990.78   65.16
   3  -2   3   26.57    1.16
  -3  -2  -3   28.25    1.20
  -3  -2  -3   27.69    1.27
  -3  -2  -3   26.69    0.77
   3  -2   3   25.88    0.96
  -3   2  -3   26.42    1.19
  -4  -2  -3    1.91    0.43
   4  -2   3    1.85    0.33
  -4   2  -3    1.97    0.47
  -4  -2  -3    1.73    0.47
   4  -2   3    1.59    0.41
  -4  -2  -3    1.94    0.18
  -5  -2  -3  239.40    6.45
   5  -2   3  255.74    6.13
  -5   2  -3  251.42    6.44
  -5  -2  -3  246.98    6.19
   5  -2   3  248.84    5.84
  -6  -2  -3   82.56    2.75
   6  -2   3   88.82    2.47
   6  -2   3   85.96    2.69
  -6   2  -3   86.35    3.02
  -6  -2  -3   80.84    3.01
  -7  -2  -3    9.83    1.26
  -7  -2  -3   12.97    1.10
   7  -2   3   11.09    0.99
  -7   2  -3   11.41    1.24
  -8  -2  -3   30.19    1.95
  -8  -2  -3   33.73    1.76
  -8   2  -3   32.92    1.97
  -9   2  -3   10.79    1.36
  -9  -2  -3    9.66    1.17
  -9  -2  -3    9.98    1.39
 -10   2  -3    9.73    1.42
 -10  -2  -3   11.03    1.54
 -11   2  -3    0.12    0.83
 -11  -2  -3    0.59    0.98
 -12  -2  -3    7.28    1.55
 -12   2  -3    5.51    1.41
 -12  -3   3    2.71    1.23
 -12   3   3    3.44    1.23
 -11  -3   3    1.02    0.93
 -11   3   3    1.42    0.95
 -10   3   3    7.53    1.30
 -10  -3   3    6.59    1.22
 -10  -3   3    9.08    1.16
  -9  -3   3   80.71    3.31
  -9   3   3   84.90    3.50
  -9  -3   3   86.08    3.06
   8  -3  -3   -0.86    0.48
  -8  -3   3    1.19    0.62
  -8   3   3    0.54    0.66
  -8  -3   3    0.17    0.62
  -7   3   3  132.00    4.26
  -7  -3   3  133.63    3.94
   7  -3  -3  136.78    3.91
  -7  -3   3  132.94    4.15
  -6  -3   3   21.87    1.34
  -6   3   3   22.12    1.42
   6  -3  -3   22.48    1.23
  -6  -3   3   23.01    1.26
   5   3  -3  171.79    3.89
  -5  -3   3  175.45    4.55
   5  -3  -3  164.55    4.44
  -5  -3   3  172.41    4.58
  -5   3   3  164.58    4.72
  -4  -3   3  183.84    4.73
   4   3  -3  185.26    4.23
  -4  -3   3  187.42    4.72
   4  -3  -3  179.60    4.67
  -4   3   3  189.79    4.94
   3  -3  -3 1877.03   39.76
  -3   3   3 1851.45   40.58
   3   3  -3 1829.66   39.53
  -3  -3   3 1852.91   40.08
  -3  -3   3 1847.89   40.37
  -2  -3   3    1.81    0.39
   2   3  -3    1.87    0.29
   2  -3  -3    2.59    0.27
  -2  -3   3    3.02    0.38
   2  -3  -3    1.87    0.38
   2  -3  -3    2.38    0.39
   1  -3  -3    1.05    0.27
   1   3  -3    0.90    0.24
  -1  -3   3    1.06    0.15
   1  -3  -3    0.99    0.21
  -1  -3   3    1.15    0.29
   1  -3  -3    1.40    0.29
   0   3  -3  122.85    2.80
   0  -3  -3  115.44    3.02
   0  -3  -3  117.31    2.94
   0  -3   3  117.10    2.95
   0  -3  -3  115.90    2.92
  -1   3  -3 2113.37   44.80
  -1  -3  -3 2084.16   44.11
  -1  -3  -3 1989.02   44.01
  -1  -3  -3 2016.92   44.55
   1  -3   3 2052.15   44.47
   1  -3   3 2022.33   43.79
  -2  -3  -3 1023.34   21.67
  -2  -3  -3  994.34   22.06
  -2   3  -3 1009.74   22.16
   2  -3   3  992.46   21.83
  -2  -3  -3 1001.85   22.32
   2  -3   3 1012.05   21.96
   3  -3   3    7.59    0.72
  -3  -3  -3    6.74    0.37
  -3  -3  -3    7.64    0.72
  -3   3  -3    7.73    0.71
   3  -3   3    6.36    0.54
  -3  -3  -3    7.34    0.73
  -4   3  -3  304.62    7.41
  -4  -3  -3  292.39    7.47
   4  -3   3  304.88    6.87
  -4  -3  -3  304.14    7.33
   4  -3   3  304.10    7.30
  -5   3  -3  483.03   11.52
  -5  -3  -3  469.95   11.59
   5  -3   3  483.08   11.23
   5  -3   3  494.36   10.79
  -5  -3  -3  485.23   11.33
  -6  -3  -3   11.06    1.14
  -6  -3  -3   11.34    1.09
   6  -3   3    9.31    0.93
  -6   3  -3   10.31    1.09
  -7  -3  -3   63.44    2.81
  -7  -3  -3   70.68    2.59
   7  -3   3   72.89    2.60
  -7   3  -3   65.54    2.74
   8  -3   3    7.58    1.02
  -8  -3  -3    6.24    1.18
  -8  -3  -3    8.91    1.08
  -8   3  -3    9.48    1.24
  -9  -3  -3    7.43    1.26
  -9  -3  -3    9.05    1.16
  -9   3  -3    7.64    1.23
 -10  -3  -3    0.87    0.75
 -10  -3  -3    0.65    0.84
 -10   3  -3    1.20    0.90
 -11  -3  -3   20.11    1.99
 -11   3  -3   23.09    2.15
 -12   3  -3    4.77    1.45
 -12  -3  -3    4.86    1.40
 -12   4   3   40.59    2.78
 -12  -4   3   48.16    2.99
 -11   4   3    1.00    0.95
 -11  -4   3    0.92    0.96
 -10  -4   3   32.58    2.16
 -10  -4   3   36.68    2.04
 -10   4   3   28.04    2.19
   9  -4  -3   36.93    2.01
  -9  -4   3   29.25    2.00
  -9  -4   3   34.35    1.98
  -9   4   3   36.00    2.27
   8  -4  -3   13.85    1.41
  -8  -4   3   15.43    1.44
  -8   4   3   17.20    1.60
  -8  -4   3   16.84    1.59
  -7  -4   3   37.02    1.92
  -7   4   3   31.90    1.92
  -7  -4   3   37.36    1.83
   7  -4  -3   36.62    1.79
  -6  -4   3   -0.65    0.45
   6  -4  -3    1.26    0.55
  -6   4   3    0.26    0.56
  -6  -4   3    1.26    0.55
  -5   4   3    0.23    0.40
  -5  -4   3    0.09    0.35
   5   4  -3    0.05    0.21
   5  -4  -3   -0.22    0.34
  -5  -4   3    0.50    0.43
   4   4  -3   46.90    1.34
  -4   4   3   47.47    1.90
  -4  -4   3   41.82    1.74
   4  -4  -3   46.71    1.79
  -3   4   3  711.63   16.09
  -3  -4   3  723.38   16.34
  -3   4   3  731.03   16.57
   3  -4  -3  723.63   16.23
  -3  -4   3  747.99   16.29
   3   4  -3  736.13   15.84
   2  -4  -3  152.60    3.51
  -2  -4   3  152.67    3.65
  -2  -4   3  144.75    3.89
   2  -4  -3  151.59    3.91
   2  -4  -3  149.93    3.90
   2   4  -3  149.80    3.66
   1   4  -3  383.75    8.50
  -1  -4   3  369.49    8.62
   1  -4  -3  373.68    8.58
  -1  -4   3  369.70    8.39
   1  -4  -3  377.75    8.43
   1  -4  -3  374.99    8.69
   0  -4   3   81.98    2.41
   0  -4  -3   82.61    2.38
   0  -4   3   82.20    2.31
   0  -4   3   85.14    2.05
   0  -4  -3   85.16    2.31
   0  -4  -3   84.45    2.33
   1  -4   3   55.60    1.65
  -1   4  -3   56.16    1.57
  -1  -4  -3   56.02    1.80
  -1  -4  -3   57.71    1.80
   1  -4   3   53.49    1.85
  -1  -4  -3   54.83    1.64
   2  -4   3  588.81   13.16
  -2  -4  -3  608.03   13.04
  -2  -4  -3  595.66   13.62
   2  -4   3  593.82   13.48
  -2  -4  -3  590.71   13.48
  -2   4  -3  604.34   13.42
  -3   4  -3    5.02    0.60
   3  -4   3    5.61    0.54
  -3  -4  -3    4.18    0.62
  -3  -4  -3    4.72    0.65
  -3  -4  -3    3.60    0.42
   3  -4   3    3.64    0.63
   4  -4   3  399.29    8.84
   4  -4   3  386.26    9.39
  -4  -4  -3  395.32    9.58
  -4  -4  -3  398.50    9.43
  -4   4  -3  391.69    9.42
  -5  -4  -3   45.14    2.06
  -5   4  -3   45.49    2.02
  -5  -4  -3   49.35    2.04
   5  -4   3   48.51    2.04
   6  -4   3   32.84    1.75
  -6  -4  -3   35.29    1.86
  -6   4  -3   31.75    1.80
  -6  -4  -3   35.19    1.91
  -7  -4  -3  262.35    7.12
  -7   4  -3  268.13    7.38
   7  -4   3  283.14    7.20
  -7  -4  -3  269.50    7.49
   8  -4   3   13.13    1.34
  -8  -4  -3   15.22    1.52
  -8  -4  -3   13.51    1.37
  -8   4  -3   16.54    1.57
  -9  -4  -3   14.69    1.57
  -9   4  -3   12.06    1.43
  -9  -4  -3   16.67    1.54
 -10  -4  -3   -0.34    0.71
 -10  -4  -3    0.45    0.92
 -10   4  -3   -0.16    0.84
 -11   4  -3    9.24    1.61
 -11  -4  -3    9.03    1.57
 -12   5   3    5.96    1.47
 -12  -5   3    6.50    1.48
 -11   5   3    0.67    0.98
 -11  -5   3   -0.78    0.80
 -11  -5   3    2.09    1.02
 -10   5   3   -1.23    0.70
 -10  -5   3    0.29    0.85
 -10  -5   3    0.53    0.68
   9  -5  -3   61.52    2.71
  -9   5   3   57.92    2.94
  -9  -5   3   56.63    2.75
  -9  -5   3   58.16    2.63
  -8  -5   3   20.61    1.63
  -8   5   3   21.96    1.89
   8  -5  -3   16.33    1.50
  -8  -5   3   20.49    1.60
   7  -5  -3  846.24   19.65
  -7  -5   3  882.19   20.06
  -7   5   3  869.18   20.30
  -7  -5   3  855.74   19.82
  -6  -5   3   33.35    1.72
  -6  -5   3   35.47    1.71
  -6   5   3   31.30    1.78
   6  -5  -3   32.38    1.70
  -5  -5   3    0.27    0.34
   5  -5  -3    0.41    0.48
  -5  -5   3   -0.16    0.41
  -5   5   3    1.28    0.56
  -4   5   3  187.91    5.12
   4   5  -3  190.04    4.41
  -4  -5   3  189.99    4.81
   4  -5  -3  180.38    4.98
  -4  -5   3  185.71    5.02
   3   5  -3  329.63    7.51
  -3  -5   3  344.87    7.77
  -3  -5   3  323.32    7.98
   3  -5  -3  326.49    7.33
  -3   5   3  325.73    8.07
   3  -5  -3  332.97    7.99
   2  -5  -3  449.52   10.54
  -2  -5   3  435.91   10.49
   2  -5  -3  459.53   10.50
   2   5  -3  449.58   10.17
  -2  -5   3  469.23   10.25
   2  -5  -3  455.69   10.08
   1  -5  -3   84.69    2.31
  -1  -5   3   78.92    2.48
   1  -5  -3   81.78    2.51
   1  -5  -3   83.61    2.50
  -1  -5   3   86.23    2.15
   0  -5   3   71.85    1.89
   0  -5  -3   73.41    2.19
   0  -5   3   73.17    2.31
   0  -5  -3   74.91    2.23
   0  -5   3   72.10    2.19
   0  -5  -3   73.29    2.24
  -1   5  -3   54.44    1.58
   1  -5   3   52.22    1.68
  -1  -5  -3   49.04    1.65
  -1  -5  -3   50.52    1.78
   1  -5   3   52.63    1.91
  -1  -5  -3   51.09    1.79
  -2  -5  -3  553.22   12.86
  -2   5  -3  566.02   12.73
   2  -5   3  555.40   12.92
  -2  -5  -3  574.12   12.44
  -2  -5  -3  570.87   12.99
   2  -5   3  556.05   12.51
  -3   5  -3  114.78    3.26
  -3  -5  -3  114.21    3.43
   3  -5   3  118.53    2.97
   3  -5   3  121.68    3.56
  -3  -5  -3  109.63    3.39
  -3  -5  -3  119.73    2.91
   4  -5   3  921.74   19.45
   4  -5   3  885.24   20.06
  -4  -5  -3  869.51   20.30
  -4  -5  -3  878.76   20.08
  -4   5  -3  898.42   20.14
   5  -5   3  309.83    7.94
  -5   5  -3  321.11    7.93
  -5  -5  -3  311.85    7.91
  -5  -5  -3  304.88    8.01
  -6  -5  -3   27.80    1.74
   6  -5   3   29.86    1.73
  -6  -5  -3   29.54    1.81
  -6   5  -3   30.37    1.87
  -7  -5  -3  172.84    5.10
   7  -5   3  162.63    5.04
  -7   5  -3  172.77    5.22
  -7  -5  -3  169.71    5.29
  -8  -5  -3   96.88    3.74
   8  -5   3   99.21    3.58
  -8   5  -3   94.97    3.68
  -8  -5  -3   90.31    3.45
  -9  -5  -3   12.67    1.37
  -9   5  -3   11.63    1.52
  -9  -5  -3   12.37    1.50
 -10  -5  -3   31.98    2.15
 -10  -5  -3   28.63    2.22
 -10   5  -3   32.06    2.23
 -11   5  -3    1.56    1.10
 -11  -5  -3    2.41    1.04
 -11  -5  -3    1.96    1.14
 -11   6   3   12.67    1.79
 -11  -6   3   16.47    1.78
 -11  -6   3   18.69    1.94
  10  -6  -3    1.30    0.87
 -10  -6   3    1.14    0.81
 -10  -6   3    1.55    0.90
 -10   6   3    0.66    0.90
  -9  -6   3    6.28    1.16
   9  -6  -3    6.03    1.17
  -9   6   3    4.43    1.11
  -9  -6   3    7.02    1.24
  -8  -6   3   50.75    2.47
   8  -6  -3   53.01    2.54
  -8   6   3   47.12    2.55
  -8  -6   3   50.43    2.44
   7  -6  -3   14.54    1.39
  -7  -6   3   18.59    1.49
  -7   6   3   18.70    1.66
  -7  -6   3   15.90    1.32
   6  -6  -3   -0.63    0.53
  -6   6   3   -0.86    0.55
  -6  -6   3   -0.57    0.58
  -6  -6   3   -0.46    0.46
   5  -6  -3   12.34    1.20
  -5  -6   3   12.73    1.14
  -5  -6   3   14.09    1.06
  -5   6   3   12.37    1.20
   4  -6  -3   43.10    1.94
  -4  -6   3   45.25    1.96
  -4  -6   3   44.67    1.70
  -4   6   3   40.67    1.87
   4   6  -3   43.34    1.47
  -3  -6   3  185.80    5.19
   3  -6  -3  194.51    5.25
   3   6  -3  199.08    4.78
  -3  -6   3  199.46    4.90
  -3   6   3  197.91    5.27
   3  -6  -3  194.60    4.54
   2  -6  -3    0.86    0.44
  -2  -6   3    0.87    0.33
  -2  -6   3    0.00    0.39
   2  -6  -3   -0.15    0.42
   2  -6  -3    0.05    0.31
   2   6  -3    0.91    0.40
   1  -6  -3  431.02    9.75
  -1  -6   3  416.98    9.97
   1  -6  -3  430.00   10.00
   1  -6  -3  425.20   10.02
  -1  -6   3  428.54    9.94
  -1  -6   3  428.10    9.64
   0  -6   3   53.82    1.89
   0  -6   3   52.34    2.00
   0  -6   3   53.80    1.59
   0  -6  -3   57.58    1.96
   0  -6  -3   53.50    1.93
   0  -6  -3   55.01    1.88
  -1  -6  -3   13.95    0.99
  -1  -6  -3   16.27    1.00
   1  -6   3   14.45    1.06
  -1   6  -3   15.57    0.80
   1  -6   3   16.19    0.92
   2  -6   3   83.31    2.84
  -2  -6  -3   83.73    2.68
  -2  -6  -3   82.38    2.71
  -2  -6  -3   84.31    2.43
   2  -6   3   84.84    2.41
  -2   6  -3   83.12    2.45
   3  -6   3    9.25    0.97
  -3  -6  -3    7.54    0.83
  -3   6  -3    8.02    0.83
  -3  -6  -3    6.55    0.85
   3  -6   3    7.38    0.63
  -3  -6  -3    7.77    0.65
  -4  -6  -3   63.87    2.41
  -4   6  -3   59.33    2.25
  -4  -6  -3   62.50    2.41
   4  -6   3   59.05    2.45
   5  -6   3    5.52    1.02
  -5  -6  -3    6.13    0.99
  -5   6  -3    4.68    0.87
  -5  -6  -3    5.96    1.00
  -6  -6  -3  269.72    7.31
  -6   6  -3  273.39    7.19
  -6  -6  -3  256.30    7.14
   6  -6   3  258.38    7.21
  -7  -6  -3    0.28    0.70
  -7   6  -3   -0.67    0.61
  -7  -6  -3    0.13    0.66
   8  -6   3   36.77    2.20
  -8  -6  -3   37.92    2.20
  -8   6  -3   37.13    2.26
  -8  -6  -3   34.09    2.18
  -9  -6  -3    6.72    1.32
   9  -6   3    6.18    1.15
  -9  -6  -3    7.39    1.25
  -9   6  -3    8.04    1.33
 -10  -6  -3   -0.84    0.80
 -10   6  -3    2.71    1.03
 -10  -6  -3    0.36    0.80
 -11  -6  -3    1.30    1.11
 -11  -6  -3   -0.13    0.90
 -11   6  -3    1.05    1.01
 -11   7   3    1.32    1.11
 -11  -7   3    1.56    0.96
 -11  -7   3    2.80    1.21
 -10  -7   3    0.11    0.76
 -10   7   3    0.98    0.98
  10  -7  -3   -0.06    0.77
 -10  -7   3    1.27    0.98
  -9   7   3    0.05    0.88
  -9  -7   3    1.50    0.84
  -9  -7   3    2.18    0.87
   9  -7  -3    0.66    0.79
  -8  -7   3   -0.72    0.60
  -8   7   3    0.58    0.83
  -8  -7   3    0.37    0.68
   8  -7  -3   -0.75    0.58
  -7  -7   3    2.98    0.81
  -7  -7   3    0.09    0.64
  -7   7   3    1.28    0.78
   7  -7  -3    1.79    0.80
  -6  -7   3    9.14    1.22
   6  -7  -3   11.22    1.34
  -6   7   3   10.36    1.30
  -5  -7   3  105.85    3.21
   5  -7  -3   97.68    3.44
  -5   7   3   94.20    3.39
  -5  -7   3   96.68    3.40
  -4  -7   3    0.92    0.57
  -4  -7   3    0.57    0.42
  -4   7   3    0.56    0.48
   4  -7  -3    0.23    0.48
   3   7  -3   35.98    1.43
  -3  -7   3   35.33    1.43
  -3  -7   3   35.77    1.75
   3  -7  -3   35.64    1.78
   2  -7  -3   16.53    0.94
  -2  -7   3   18.42    0.94
   2   7  -3   17.21    1.06
   2  -7  -3   17.52    1.15
   2  -7  -3   17.58    1.24
  -2  -7   3   14.09    1.13
   1  -7  -3   15.41    1.08
   1  -7  -3   16.30    1.14
  -1  -7   3   14.40    0.80
  -1  -7   3   15.78    1.07
   1  -7  -3   15.88    0.97
  -1  -7   3   15.17    1.13
   0  -7  -3   -0.02    0.38
   0  -7   3   -0.03    0.25
   0  -7   3   -0.03    0.37
   0  -7  -3   -0.01    0.38
   0  -7   3   -0.03    0.40
   0  -7  -3   -0.10    0.37
  -1  -7  -3   10.64    0.96
  -1   7  -3   11.16    0.74
  -1  -7  -3    9.11    0.90
   1  -7   3   10.06    0.84
   1  -7   3    9.47    0.98
  -2  -7  -3   18.44    1.06
  -2   7  -3   16.58    0.98
   2  -7   3   15.85    1.25
   2  -7   3   15.97    0.99
  -2  -7  -3   18.98    1.26
  -2  -7  -3   18.22    1.18
  -3  -7  -3    0.11    0.46
   3  -7   3   -0.03    0.51
  -3   7  -3   -0.23    0.39
  -3  -7  -3    0.66    0.50
  -4   7  -3   64.24    2.35
  -4  -7  -3   62.25    2.49
   4  -7   3   56.66    2.53
  -4  -7  -3   60.91    2.50
  -5  -7  -3   15.99    1.39
  -5   7  -3   16.73    1.49
  -5  -7  -3   18.93    1.48
   5  -7   3   13.89    1.47
  -6  -7  -3    4.55    0.99
  -6  -7  -3    3.50    0.99
   6  -7   3    3.53    0.94
  -6   7  -3    3.46    0.91
  -7  -7  -3    0.10    0.75
  -7  -7  -3    1.38    0.80
   7  -7   3    0.90    0.76
  -7   7  -3    2.26    0.89
  -8  -7  -3    7.31    1.20
   8  -7   3    7.74    1.31
  -8  -7  -3    8.43    1.39
  -8   7  -3    7.34    1.32
   9  -7   3    2.18    0.97
  -9  -7  -3    1.48    1.01
  -9   7  -3    2.43    1.05
  -9  -7  -3    1.95    0.92
 -10  -7  -3    1.73    1.03
 -10   7  -3    1.65    1.06
 -10  -7  -3    1.59    1.04
 -10  -8   3    8.11    1.42
  10  -8  -3    6.14    1.35
 -10   8   3    9.74    1.62
   9  -8  -3    1.62    0.94
  -9  -8   3    2.04    0.96
  -9   8   3    2.12    1.00
  -8   8   3    2.21    0.98
   8  -8  -3    0.82    0.83
  -8  -8   3    0.00    0.77
  -7   8   3    0.02    0.67
  -7  -8   3    1.70    0.79
   7  -8  -3   -0.57    0.64
   6  -8  -3   35.56    2.09
  -6   8   3   34.95    2.08
  -6  -8   3   34.36    2.00
  -5  -8   3    0.70    0.62
  -5   8   3    0.16    0.61
   5  -8  -3   -0.35    0.58
  -4  -8   3   -0.16    0.56
   4  -8  -3    0.22    0.56
  -4   8   3    0.94    0.59
   3  -8  -3   45.72    2.15
   3   8  -3   44.86    1.74
  -3  -8   3   45.36    2.09
   2  -8  -3   -0.42    0.46
   2  -8  -3    0.34    0.44
   2   8  -3   -0.44    0.39
   2  -8  -3    0.00    0.38
  -2  -8   3    0.48    0.51
   1  -8  -3   48.17    2.15
  -1  -8   3   45.49    1.99
   1  -8  -3   48.26    1.98
  -1  -8   3   44.98    2.05
   1  -8  -3   46.98    1.87
   0  -8  -3   77.46    2.81
   0  -8   3   82.05    2.78
   0  -8  -3   84.72    2.80
   0  -8   3   79.78    2.94
   0  -8  -3   84.28    2.77
  -1  -8  -3   81.80    2.73
   1  -8   3   81.79    2.62
  -1  -8  -3   79.95    2.77
  -1  -8  -3   73.58    2.64
   1  -8   3   77.29    2.96
   2  -8   3   48.50    1.83
   2  -8   3   46.01    2.27
  -2  -8  -3   49.01    1.93
  -2  -8  -3   47.10    2.08
  -2  -8  -3   48.03    2.06
  -3  -8  -3    8.55    1.04
   3  -8   3    6.55    1.01
  -3  -8  -3    7.99    1.04
   4  -8   3    5.12    1.02
  -4  -8  -3    5.35    0.95
  -4  -8  -3    5.10    0.93
  -5  -8  -3   20.55    1.56
   5  -8   3   19.82    1.64
  -5  -8  -3   22.10    1.64
  -6  -8  -3   38.50    2.20
  -6  -8  -3   38.73    2.19
   6  -8   3   41.58    2.39
  -7  -8  -3    6.98    1.20
   7  -8   3    6.80    1.26
  -7  -8  -3    8.19    1.25
   8  -8   3   27.31    2.12
  -8  -8  -3   25.07    2.02
  -8  -8  -3   25.17    1.98
  -9  -8  -3    2.27    1.06
   9  -8   3    3.25    1.12
  -9  -8  -3    1.67    0.93
 -10  -8  -3    0.23    1.04
 -10  -8  -3    1.12    1.03
  10  -8   3    0.30    1.01
 -10   9   3    1.57    1.15
  10  -9  -3    2.21    1.23
 -10  -9   3    2.69    1.13
   9  -9  -3    7.10    1.41
  -9  -9   3    3.25    1.15
  -9   9   3    5.93    1.35
  -8  -9   3    4.59    1.19
  -8   9   3    5.63    1.25
   8  -9  -3    5.99    1.24
  -7   9   3   14.34    1.49
   7  -9  -3   11.70    1.46
  -7  -9   3   14.59    1.61
   6  -9  -3   15.56    1.56
  -6  -9   3   21.67    1.68
  -6   9   3   18.08    1.55
  -5  -9   3    5.32    1.00
  -5   9   3    4.21    0.96
   5  -9  -3    4.98    1.04
  -4   9   3   51.48    2.39
  -4  -9   3   52.07    2.44
   4  -9  -3   54.03    2.65
  -3  -9   3    7.42    1.04
  -3   9   3    6.77    0.97
   3  -9  -3    9.84    1.26
   2  -9  -3   43.85    2.23
   2  -9  -3   49.17    2.09
   2   9  -3   45.24    1.92
  -2  -9   3   44.29    2.17
  -1  -9   3   16.30    1.35
   1  -9  -3   14.78    1.50
   1  -9  -3   14.60    1.23
  -1  -9   3   14.56    1.42
   1  -9  -3   18.01    1.30
   0  -9   3    3.00    0.76
   0  -9  -3    1.16    0.65
   0  -9   3    1.12    0.72
   0  -9  -3    0.76    0.63
   0  -9  -3    1.21    0.61
  -1  -9  -3   19.66    1.39
  -1  -9  -3   19.52    1.47
   1  -9   3   17.41    1.61
   1  -9   3   20.81    1.39
  -1  -9  -3   20.57    1.47
  -2  -9  -3   66.39    2.69
  -2  -9  -3   64.06    2.56
   2  -9   3   65.80    2.87
  -2  -9  -3   67.48    2.51
  -3  -9  -3    2.97    0.83
  -3  -9  -3    3.92    0.85
   3  -9   3    3.52    0.97
  -4  -9  -3    2.92    0.88
  -4  -9  -3    4.80    0.90
   4  -9   3    2.09    0.89
  -5  -9  -3   12.79    1.38
   5  -9   3   13.18    1.49
  -5  -9  -3   12.40    1.45
  -6  -9  -3    0.04    0.69
  -6  -9  -3   -0.09    0.66
   6  -9   3    2.28    0.94
  -7  -9  -3   26.89    2.02
   7  -9   3   23.57    2.05
  -7  -9  -3   22.58    1.92
  -8  -9  -3    7.10    1.37
  -8  -9  -3    5.99    1.32
   8  -9   3    8.68    1.54
  -9  -9  -3    8.88    1.49
   9  -9   3   11.69    1.74
  -9  -9  -3   10.40    1.67
  -9 -10   3    3.52    1.17
  -9  10   3    7.53    1.55
   9 -10  -3    5.61    1.42
  -8 -10   3    0.01    0.89
   8 -10  -3    0.61    0.95
  -8  10   3    0.41    0.90
  -7  10   3    4.55    1.10
  -7 -10   3    3.01    0.98
   7 -10  -3    4.30    1.21
   6 -10  -3   21.48    1.85
  -6  10   3   19.46    1.68
  -6 -10   3   19.37    1.71
  -5 -10   3   20.85    1.76
   5 -10  -3   20.99    1.84
  -5  10   3   19.15    1.65
   4 -10  -3    0.73    0.75
  -4 -10   3    1.79    0.77
  -4  10   3    0.89    0.70
  -3  10   3   58.01    2.56
  -3 -10   3   63.12    2.71
   3 -10  -3   62.48    2.84
   2 -10  -3   18.10    1.37
  -2 -10   3   17.70    1.52
   2  10  -3   14.92    1.30
   2 -10  -3   14.47    1.57
  -1 -10   3  118.38    4.01
  -1 -10   3  112.59    3.83
   1 -10  -3  112.42    3.96
   0 -10  -3   94.10    3.34
   0 -10  -3  105.62    3.65
   0 -10   3   93.88    3.58
   0 -10   3   94.15    3.38
  -1 -10  -3  161.25    4.86
  -1 -10  -3  159.32    4.81
   1 -10   3  153.21    5.06
   2 -10   3   12.08    1.51
  -2 -10  -3   10.65    1.32
  -2 -10  -3    9.58    1.20
   3 -10   3    2.17    0.90
  -3 -10  -3    0.99    0.75
  -3 -10  -3    0.70    0.66
  -4 -10  -3    0.56    0.77
   4 -10   3    1.13    0.80
  -4 -10  -3    0.86    0.69
  -5 -10  -3    1.54    0.77
   5 -10   3    1.83    0.90
  -5 -10  -3    1.48    0.82
   6 -10   3    4.75    1.28
  -6 -10  -3    5.52    1.16
  -6 -10  -3    3.20    0.93
  -7 -10  -3    2.99    1.08
  -7 -10  -3    6.89    1.32
   7 -10   3    3.95    1.24
   8 -10   3    1.45    1.17
  -8 -10  -3    3.59    1.12
  -8 -11   3   -0.05    0.86
   8 -11  -3   -0.19    0.94
  -7 -11   3    0.45    0.92
   7 -11  -3    1.20    1.00
   6 -11  -3    0.75    0.86
  -6 -11   3   -0.09    0.80
  -5 -11   3   13.50    1.60
   5 -11  -3   14.19    1.71
   4 -11  -3    5.77    1.22
  -4 -11   3    7.08    1.23
  -3 -11   3    0.62    0.71
   3 -11  -3    1.35    0.85
  -2 -11   3   66.08    2.84
   2 -11  -3   64.55    3.05
  -1 -11   3    2.46    0.85
   1 -11  -3    0.35    0.73
   0 -11  -3   13.99    1.54
   0 -11  -3   14.09    1.44
   0 -11   3   15.60    1.55
   0 -11   3   16.33    1.44
   1 -11   3   36.42    2.27
  -1 -11  -3   35.46    2.10
  -1 -11  -3   42.22    2.16
   2 -11   3    9.34    1.43
  -2 -11  -3    8.10    1.22
  -3 -11  -3    0.27    0.73
   3 -11   3    0.79    0.85
   4 -11   3   -0.58    0.78
  -4 -11  -3   -0.81    0.71
   5 -11   3   -0.14    0.82
  -5 -11  -3    1.67    0.87
  -6 -11  -3    0.67    0.90
   6 -11   3   -1.74    0.76
   7 -11   3   26.35    2.30
  -7 -11  -3   28.46    2.20
   7 -12  -3   10.96    1.76
  -7 -12   3    5.41    1.42
  -6 -12   3    0.85    0.96
   6 -12  -3    0.28    0.88
   5 -12  -3    3.67    1.24
  -5 -12   3    2.96    1.08
   4 -12  -3    1.01    0.99
  -4 -12   3   -0.34    0.73
   3 -12  -3    1.42    0.97
  -3 -12   3    0.00    0.74
   2 -12  -3    2.72    1.09
  -2 -12   3    2.30    0.92
  -1 -12   3    4.42    1.05
   1 -12  -3    3.55    1.06
   1  12  -3    5.19    1.07
   0 -12  -3   31.02    2.18
   0 -12   3   23.84    1.98
  -1 -12  -3    1.16    0.82
   1 -12   3    0.95    0.89
   2 -12   3   12.47    1.71
  -2 -12  -3   11.93    1.48
   3 -12   3    1.86    0.99
  -3 -12  -3    2.38    0.89
  -4 -12  -3    2.23    0.93
   4 -12   3    1.17    1.02
  -5 -12  -3   -0.75    0.79
   5 -12   3    0.67    0.98
  -6 -12  -3    1.88    1.05
   6 -12   3    4.88    1.41
   5 -13  -3    0.34    1.09
  -5 -13   3    1.35    0.96
   4 -13  -3   -1.12    0.88
  -4 -13   3   -0.73    0.80
  -3 -13   3    1.04    0.92
   3 -13  -3   -1.21    0.85
   2 -13  -3   11.45    1.72
  -2 -13   3   12.20    1.58
   1 -13  -3   22.03    2.05
   1 -13   3    0.21    1.00
  -2 -13  -3    7.96    1.38
   2 -13   3    6.65    1.48
  -3 -13  -3    0.84    0.89
   3 -13   3    1.81    1.18
  -4 -13  -3    1.03    0.95
   4 -13   3    2.02    1.16
  -5 -13  -3    1.07    1.02
   5 -13   3    2.10    1.16
  -3 -14   3   -1.71    0.81
   3 -14  -3    0.00    1.10
   2 -14  -3   17.18    2.18
   1 -14  -3    8.22    1.59
   0  14  -3    4.72    1.22
   3 -14   3   16.71    2.06
  -3 -14  -3   11.29    1.68
 -13   0   4   -0.44    0.94
 -12   0   4    1.24    0.96
 -11   0   4   -0.71    0.78
 -10   0   4   11.44    1.51
  -9   0   4    3.40    0.92
  -8   0   4    5.83    0.99
  -7   0   4   76.22    2.34
  -7   0   4   75.48    2.86
   7   0  -4   73.30    2.24
  -6   0   4   -0.30    0.42
  -6   0   4   -0.75    0.33
   6   0  -4    0.41    0.32
  -5   0   4  769.97   17.51
  -5   0   4  771.30   16.91
   5   0  -4  764.33   16.76
  -4   0   4  112.27    2.83
  -4   0   4  111.57    3.17
   4   0  -4  110.95    2.82
   3   0  -4   29.57    1.00
  -3   0   4   29.98    0.98
  -3   0   4   28.12    1.18
   2   0  -4  103.95    2.61
  -2   0   4  108.16    2.62
  -2   0   4  108.76    2.76
   1   0  -4    1.14    0.21
   1   0  -4    0.82    0.19
  -1   0   4    0.28    0.17
   0   0  -4 3239.36   71.81
   0   0  -4 3439.02   73.62
   0   0   4 3308.70   72.54
   1   0   4   12.45    0.67
  -1   0  -4   12.89    0.64
  -1   0  -4   12.55    0.58
  -2   0  -4 1698.10   34.60
  -2   0  -4 1462.48   33.74
  -3   0  -4  925.31   19.74
  -3   0  -4  890.97   19.96
  -3   0  -4  924.51   20.38
  -4   0  -4 1534.44   34.06
  -4   0  -4 1586.56   33.08
  -4   0  -4 1507.22   33.43
  -5   0  -4    2.46    0.47
  -5   0  -4    2.75    0.62
  -5   0  -4    2.13    0.39
  -6   0  -4   28.96    1.62
  -6   0  -4   31.89    1.40
  -6   0  -4   33.11    1.26
  -7   0  -4    0.15    0.41
  -7   0  -4   -0.36    0.48
  -8   0  -4   14.46    1.12
  -8   0  -4   12.82    1.33
  -9   0  -4    3.14    0.99
 -10   0  -4    3.08    1.02
 -11   0  -4    1.07    0.95
 -12   0  -4    5.75    1.46
 -12   1   4   -0.11    0.93
 -12  -1   4    0.66    1.01
 -11   1   4   11.29    1.63
 -11  -1   4    7.90    1.37
 -10  -1   4   19.65    1.69
 -10   1   4   18.74    1.71
  -9   1   4    3.04    0.88
  -9  -1   4    4.68    1.03
  -8  -1   4    2.17    0.74
  -8  -1   4    2.26    0.57
  -8   1   4    2.65    0.80
   8  -1  -4    2.81    0.58
  -7  -1   4   79.16    2.93
  -7   1   4   82.51    2.33
   7  -1  -4   81.33    2.52
  -7  -1   4   82.39    2.56
  -7   1   4   79.18    2.98
   6  -1  -4  112.05    3.10
  -6  -1   4  115.28    3.54
  -6   1   4  114.68    2.93
  -6  -1   4  109.23    3.15
   6   1  -4  114.78    2.90
  -6   1   4  110.10    3.55
  -5  -1   4  466.17   10.66
  -5   1   4  465.53   11.14
  -5  -1   4  471.25   11.05
  -5   1   4  469.62   10.43
   5  -1  -4  474.24   10.57
   5   1  -4  467.95   10.37
  -4  -1   4  389.12    8.86
  -4  -1   4  387.88    9.12
   4   1  -4  391.32    8.63
  -4   1   4  390.51    9.22
  -4   1   4  385.48    8.64
   4  -1  -4  387.96    8.77
   3   1  -4   60.25    1.61
   3  -1  -4   57.09    1.69
  -3  -1   4   59.03    1.73
  -3   1   4   58.60    1.88
  -3   1   4   58.20    1.54
  -3  -1   4   59.86    1.79
   2  -1  -4  522.82   11.53
  -2   1   4  532.40   11.54
   2  -1  -4  531.52   11.79
   2   1  -4  523.35   11.47
  -2  -1   4  517.54   11.62
  -1  -1   4 6402.21  138.03
   1   1  -4 6079.50  152.14
   1  -1  -4 6341.90  136.71
   1   1  -4 6446.10  136.82
   1  -1  -4 6509.45  139.20
  -1   1   4 6374.33  138.06
   0   1  -4 1375.57   29.18
   0  -1   4 1399.63   29.44
   0  -1  -4 1350.72   29.16
   0   1  -4 1325.26   30.34
   0  -1  -4 1357.45   29.73
   0   1   4 1360.72   29.40
   1  -1   4 7832.57  172.86
  -1  -1  -4 7828.85  172.78
  -1  -1  -4 8026.83  174.97
  -1   1  -4 7906.25  174.59
  -1   1  -4 8379.08  171.74
  -2  -1  -4  278.70    6.38
  -2   1  -4  282.97    6.30
  -2   1  -4  282.30    6.44
  -2  -1  -4  279.99    6.53
   2  -1   4  255.39    6.25
  -2  -1  -4  271.69    6.12
  -3  -1  -4  175.82    4.09
  -3   1  -4  174.41    4.51
  -3  -1  -4  182.74    4.43
  -3  -1  -4  180.67    4.61
  -4  -1  -4   89.06    2.92
  -4  -1  -4   95.77    2.40
  -4   1  -4   99.39    2.94
   4  -1   4   98.47    2.64
  -4   1  -4   98.51    2.65
  -4  -1  -4   99.37    2.77
  -5  -1  -4   88.63    2.31
  -5   1  -4   96.99    2.62
   5  -1   4   89.25    2.57
  -5   1  -4   90.14    2.95
  -5  -1  -4   85.15    2.95
  -5  -1  -4   92.14    2.73
  -6  -1  -4  138.22    3.86
  -6   1  -4  130.79    4.15
  -6  -1  -4  139.04    4.26
  -6   1  -4  142.89    3.70
  -7  -1  -4   55.26    2.10
  -7  -1  -4   49.80    2.35
  -7   1  -4   53.61    2.37
  -8   1  -4   21.03    1.62
  -8  -1  -4   22.05    1.68
  -8  -1  -4   23.73    1.44
  -9  -1  -4    2.04    0.88
  -9   1  -4    1.94    0.90
 -10  -1  -4    0.18    0.82
 -10   1  -4   -0.20    0.74
 -11  -1  -4   -0.03    0.92
 -11   1  -4    1.75    1.00
 -12   1  -4    1.42    1.15
 -12  -1  -4    1.54    1.15
 -12   2   4    3.23    1.15
 -12  -2   4    0.13    0.93
 -11  -2   4    0.38    0.88
 -11   2   4    1.15    0.93
 -10   2   4    4.29    1.07
 -10  -2   4    2.89    0.96
  -9   2   4   43.03    2.41
  -9  -2   4   45.62    2.02
  -9  -2   4   43.74    2.35
  -8   2   4    1.12    0.67
  -8  -2   4    1.81    0.70
  -8  -2   4    2.20    0.63
   8  -2  -4    2.83    0.65
  -7  -2   4    5.32    0.88
  -7   2   4    5.18    0.87
   7  -2  -4    6.29    0.76
  -7  -2   4    6.47    0.82
   6  -2  -4   50.80    1.86
  -6   2   4   52.04    2.22
  -6  -2   4   52.46    1.90
  -6   2   4   51.29    1.47
   6   2  -4   52.00    1.52
  -6  -2   4   53.02    2.08
  -5   2   4   80.63    2.71
  -5   2   4   80.72    2.00
   5   2  -4   80.61    2.08
  -5  -2   4   82.41    2.61
  -5  -2   4   79.96    2.46
   5  -2  -4   76.44    2.38
   4   2  -4   41.62    1.22
  -4   2   4   39.47    1.09
   4  -2  -4   41.22    1.46
  -4   2   4   39.54    1.65
  -4  -2   4   40.81    1.52
  -4  -2   4   40.05    1.50
  -3   2   4   67.66    1.66
  -3  -2   4   66.56    2.00
  -3   2   4   67.48    2.13
   3   2  -4   66.70    1.79
   3  -2  -4   68.66    1.98
  -2   2   4  874.99   18.85
   2  -2  -4  852.93   19.17
  -2  -2   4  867.40   19.07
  -2  -2   4  869.55   18.97
   2   2  -4  865.58   18.69
   2  -2  -4  867.02   18.80
   1  -2  -4  586.74   12.71
  -1   2   4  574.10   12.70
   1   2  -4  592.10   12.69
   1  -2  -4  570.88   12.95
  -1  -2   4  576.70   12.82
   0   2  -4 1551.80   32.27
   0  -2  -4 1443.66   32.83
   0  -2  -4 1517.72   32.21
   0  -2  -4 1497.66   32.46
   0  -2   4 1508.76   32.50
  -1  -2  -4    0.04    0.22
  -1   2  -4   -0.14    0.16
   1  -2   4   -0.16    0.19
  -1  -2  -4   -0.10    0.22
  -1   2  -4    0.26    0.24
  -1  -2  -4    0.25    0.17
  -2  -2  -4 1005.57   21.91
   2  -2   4  990.15   21.75
  -2   2  -4 1021.07   21.73
  -2  -2  -4  992.57   22.20
  -2   2  -4 1010.30   22.05
  -2  -2  -4  986.92   21.52
  -3   2  -4  255.83    6.16
  -3  -2  -4  250.64    5.65
  -3  -2  -4  257.46    6.13
   3  -2   4  254.10    5.88
  -3  -2  -4  252.47    6.28
  -4  -2  -4   63.27    2.28
   4  -2   4   66.17    1.91
  -4  -2  -4   64.92    2.15
  -4   2  -4   65.98    2.22
  -4  -2  -4   63.10    1.61
  -5  -2  -4  163.22    4.66
  -5  -2  -4  157.47    4.36
  -5   2  -4  162.47    4.57
   5  -2   4  167.87    4.10
  -6  -2  -4   74.06    2.58
  -6   2  -4   73.19    2.75
  -6  -2  -4   76.48    2.86
   6  -2   4   79.01    2.33
  -7  -2  -4    0.27    0.51
  -7   2  -4   -0.13    0.55
  -7   2  -4    0.74    0.52
  -7  -2  -4    0.24    0.62
  -8  -2  -4  150.14    4.94
  -8   2  -4  148.09    4.88
  -8  -2  -4  153.09    4.49
  -9  -2  -4    0.94    0.67
  -9   2  -4    0.71    0.76
  -9  -2  -4   -1.12    0.69
 -10   2  -4    0.17    0.76
 -10  -2  -4   -0.35    0.72
 -11   2  -4    2.70    1.10
 -11  -2  -4    4.37    1.21
 -12  -2  -4    7.75    1.62
 -12   2  -4    7.86    1.67
 -12  -3   4    1.58    1.07
 -12   3   4    0.41    0.93
 -11   3   4    2.52    1.03
 -11  -3   4    1.72    0.95
 -10   3   4    0.22    0.74
 -10  -3   4    1.33    0.84
  -9  -3   4   -0.40    0.59
   9  -3  -4   -0.03    0.63
  -9  -3   4   -0.61    0.64
  -9   3   4    0.59    0.74
  -8  -3   4   12.86    1.19
  -8   3   4   11.58    1.32
  -8  -3   4   10.90    1.31
   8  -3  -4   12.81    1.17
  -7  -3   4   -0.97    0.41
   7  -3  -4   -0.03    0.43
  -7  -3   4   -0.09    0.51
  -7   3   4   -0.06    0.53
  -6  -3   4   26.59    1.44
   6  -3  -4   24.44    1.33
  -6   3   4   27.85    1.57
  -6  -3   4   23.41    1.31
  -5  -3   4   19.72    1.12
   5  -3  -4   17.57    1.04
   5   3  -4   19.55    0.77
  -5  -3   4   17.48    1.11
  -5   3   4   19.61    1.23
  -4   3   4    7.14    0.79
   4   3  -4    6.26    0.49
   4  -3  -4    5.72    0.72
  -4  -3   4    6.39    0.72
  -3   3   4   51.99    1.88
  -3  -3   4   53.09    1.80
   3  -3  -4   52.57    1.80
  -3  -3   4   54.58    1.65
  -3   3   4   55.22    1.35
   3   3  -4   54.28    1.54
   2   3  -4   62.11    1.71
  -2   3   4   57.28    1.53
  -2  -3   4   59.00    1.59
   2  -3  -4   61.04    1.87
   2  -3  -4   58.26    1.86
  -2  -3   4   60.35    1.87
   1  -3  -4  112.90    2.97
   1   3  -4  113.63    2.86
  -1  -3   4  108.81    2.91
   1  -3  -4  113.99    2.75
   1  -3  -4  109.48    2.88
   0  -3  -4  254.36    5.90
   0   3  -4  252.59    5.93
   0  -3  -4  251.46    6.04
   0  -3  -4  258.04    5.86
   0  -3   4  255.43    5.92
  -1  -3  -4    5.48    0.47
  -1   3  -4    5.77    0.41
  -1  -3  -4    5.95    0.57
  -1   3  -4    5.55    0.56
  -1  -3  -4    5.63    0.55
  -2   3  -4   48.72    1.53
  -2  -3  -4   46.30    1.34
   2  -3   4   48.59    1.71
  -2  -3  -4   46.61    1.69
   2  -3   4   48.57    1.47
  -2  -3  -4   46.62    1.64
  -3  -3  -4  352.58    8.54
  -3  -3  -4  347.46    8.37
   3  -3   4  349.59    8.04
   3  -3   4  358.67    8.38
  -3   3  -4  358.40    8.36
  -3  -3  -4  365.08    7.83
  -4  -3  -4    0.31    0.39
  -4  -3  -4    0.37    0.40
  -4   3  -4   -0.10    0.40
  -4  -3  -4    0.88    0.17
   4  -3   4    0.78    0.31
   4  -3   4    0.48    0.40
   5  -3   4  148.72    3.70
   5  -3   4  146.61    4.12
  -5  -3  -4  142.93    4.13
  -5   3  -4  145.06    4.24
  -5  -3  -4  148.43    4.35
  -6  -3  -4   12.38    1.15
   6  -3   4   14.35    1.15
  -6  -3  -4   12.05    1.21
  -6   3  -4   12.79    1.25
  -7  -3  -4   84.41    3.36
  -7  -3  -4   94.07    3.16
  -7   3  -4   88.66    3.32
   7  -3   4   89.83    3.06
  -8   3  -4   30.08    1.90
  -8  -3  -4   26.24    1.89
  -8  -3  -4   30.95    1.78
  -9   3  -4    5.42    1.11
  -9  -3  -4    4.60    1.11
  -9  -3  -4    5.54    1.03
 -10  -3  -4    4.96    1.01
 -10   3  -4    5.16    1.23
 -10  -3  -4    5.63    1.27
 -11  -3  -4    1.60    1.12
 -11   3  -4   -0.21    0.89
 -12  -4   4    1.48    1.16
 -12   4   4    4.20    1.37
 -11  -4   4    1.53    1.03
 -11   4   4    2.22    1.01
 -10  -4   4    3.58    0.90
 -10  -4   4    2.51    1.00
 -10   4   4    2.65    0.97
   9  -4  -4   30.17    1.86
  -9  -4   4   32.68    2.02
  -9  -4   4   28.65    1.84
  -9   4   4   28.46    2.03
  -8   4   4   20.48    1.69
  -8  -4   4   18.77    1.55
  -8  -4   4   18.94    1.54
   8  -4  -4   19.37    1.55
   7  -4  -4  119.91    3.79
  -7   4   4  125.12    4.18
  -7  -4   4  125.99    3.89
  -7  -4   4  124.77    3.93
  -6   4   4    1.96    0.72
  -6  -4   4    1.92    0.62
   6  -4  -4    2.37    0.63
  -6  -4   4    2.22    0.58
   5   4  -4    6.95    0.53
  -5  -4   4    6.95    0.76
  -5  -4   4    6.91    0.83
  -5   4   4    8.06    0.91
   5  -4  -4    5.70    0.76
  -4  -4   4    8.21    0.81
  -4  -4   4    7.84    0.69
   4  -4  -4    7.82    0.78
  -4   4   4    7.67    0.84
   4   4  -4    8.54    0.56
  -3   4   4  244.65    5.62
  -3  -4   4  249.25    6.21
   3   4  -4  258.74    5.82
   3  -4  -4  250.20    6.17
  -3  -4   4  255.65    5.96
   2  -4  -4    4.80    0.58
  -2  -4   4    4.19    0.54
  -2  -4   4    5.17    0.42
   2  -4  -4    5.19    0.61
   2   4  -4    5.75    0.53
   2  -4  -4    4.98    0.41
   1  -4  -4    2.41    0.35
  -1  -4   4    2.61    0.24
   1  -4  -4    1.87    0.41
   1   4  -4    1.84    0.37
   1  -4  -4    3.76    0.51
  -1  -4   4    2.27    0.43
   0   4  -4  267.72    6.04
   0  -4  -4  269.42    6.20
   0  -4  -4  254.97    6.35
   0  -4   4  264.34    6.24
   0   4  -4  260.83    6.26
   0  -4  -4  268.89    6.23
  -1   4  -4   32.61    1.04
  -1  -4  -4   34.49    1.16
  -1  -4  -4   32.80    1.29
   1  -4   4   29.89    1.33
  -1  -4  -4   30.29    1.28
  -2   4  -4   18.42    0.89
  -2  -4  -4   17.70    0.79
  -2  -4  -4   16.30    0.99
   2  -4   4   14.93    1.06
  -2  -4  -4   18.15    1.03
   2  -4   4   18.81    0.87
  -3  -4  -4  165.47    4.60
   3  -4   4  174.21    4.15
   3  -4   4  169.85    4.58
  -3  -4  -4  174.12    4.57
  -3   4  -4  167.43    4.39
  -3  -4  -4  172.74    3.97
  -4   4  -4   56.09    2.04
   4  -4   4   57.54    1.71
   4  -4   4   55.10    2.14
  -4  -4  -4   57.53    2.20
  -4  -4  -4   53.81    2.11
  -5  -4  -4   98.81    3.35
   5  -4   4  101.15    3.26
  -5   4  -4  102.70    3.28
  -5  -4  -4  102.70    3.26
  -6  -4  -4  216.83    5.89
  -6   4  -4  220.99    6.02
  -6  -4  -4  209.63    6.08
   6  -4   4  217.29    5.87
  -7   4  -4  237.76    6.68
  -7  -4  -4  234.04    6.48
  -7  -4  -4  231.69    6.75
   7  -4   4  249.03    6.54
  -8  -4  -4    1.83    0.80
  -8   4  -4    0.95    0.76
   8  -4   4    0.38    0.70
  -8  -4  -4   -0.44    0.68
  -9  -4  -4   38.87    2.43
  -9   4  -4   40.08    2.32
  -9  -4  -4   38.83    2.19
 -10   4  -4   -0.52    0.82
 -10  -4  -4   -1.02    0.80
 -10  -4  -4    0.84    0.75
 -11   4  -4   -0.44    0.95
 -11  -4  -4    0.93    0.96
 -12   5   4    0.52    1.08
 -11  -5   4    0.45    0.93
 -11   5   4   -0.75    0.90
 -11  -5   4   -0.85    0.78
 -10  -5   4    0.26    0.80
 -10   5   4    0.21    0.90
 -10  -5   4    0.03    0.72
  -9  -5   4   36.86    2.24
  -9   5   4   39.80    2.38
   9  -5  -4   35.28    2.06
  -9  -5   4   38.40    2.11
  -8  -5   4   15.19    1.62
   8  -5  -4   19.79    1.56
  -8   5   4   22.98    1.92
  -8  -5   4   21.18    1.61
   7  -5  -4  186.26    5.39
  -7   5   4  184.97    5.63
  -7  -5   4  194.51    5.43
  -7  -5   4  179.28    5.37
  -6  -5   4   -0.35    0.41
  -6   5   4   -0.61    0.46
   6  -5  -4   -0.47    0.49
  -6  -5   4   -0.40    0.49
  -5  -5   4   45.92    2.01
  -5  -5   4   42.89    1.76
   5  -5  -4   45.78    1.95
  -5   5   4   44.71    2.03
   4  -5  -4   17.58    1.16
  -4  -5   4   17.95    1.17
  -4  -5   4   18.47    0.99
  -4   5   4   16.83    1.16
   4   5  -4   16.87    0.83
  -3  -5   4  144.18    3.54
   3   5  -4  137.95    3.48
   3  -5  -4  130.81    3.82
  -3  -5   4  134.22    3.85
   3  -5  -4  134.05    3.22
   3  -5  -4  141.33    3.89
   2   5  -4   42.84    1.49
  -2  -5   4   44.10    1.31
   2  -5  -4   41.46    1.65
   2  -5  -4   43.44    1.34
   2  -5  -4   42.68    1.67
  -2  -5   4   40.04    1.64
  -1  -5   4   52.95    1.35
   1  -5  -4   50.01    1.77
   1   5  -4   49.10    1.69
  -1  -5   4   46.40    1.74
   1  -5  -4   50.40    1.78
   1  -5  -4   50.19    1.59
   0   5  -4   86.65    2.17
   0  -5  -4   89.25    2.62
   0  -5  -4   85.64    2.51
   0  -5   4   86.34    2.52
   0  -5  -4   86.64    2.50
  -1   5  -4  135.73    3.31
  -1  -5  -4  129.81    3.44
   1  -5   4  134.45    3.76
  -1  -5  -4  132.14    3.67
  -1  -5  -4  135.46    3.65
  -2  -5  -4  320.81    7.83
  -2  -5  -4  325.53    7.33
  -2   5  -4  321.01    7.49
  -2  -5  -4  328.95    7.78
   2  -5   4  309.25    7.80
   2  -5   4  315.91    7.41
  -3   5  -4   23.52    1.16
   3  -5   4   26.58    1.46
  -3  -5  -4   23.29    1.30
   3  -5   4   23.61    1.03
  -3  -5  -4   23.70    1.31
  -3  -5  -4   25.16    0.96
  -4  -5  -4   41.02    1.87
  -4  -5  -4   39.25    1.84
  -4   5  -4   40.20    1.75
   4  -5   4   41.50    1.40
   4  -5   4   40.16    1.92
  -5   5  -4   15.48    1.19
   5  -5   4   16.87    1.30
  -5  -5  -4   16.29    1.30
  -5  -5  -4   12.66    1.19
  -6  -5  -4   25.68    1.76
  -6  -5  -4   24.95    1.69
  -6   5  -4   22.79    1.73
   6  -5   4   25.14    1.64
  -7  -5  -4    2.48    0.91
  -7   5  -4    3.19    0.92
   7  -5   4    2.32    0.86
  -7  -5  -4    3.77    0.98
  -8  -5  -4    5.88    1.08
  -8  -5  -4    6.05    1.17
  -8   5  -4    4.82    1.09
   8  -5   4    6.64    1.16
  -9   5  -4   -0.07    0.72
  -9  -5  -4   -0.34    0.64
  -9  -5  -4   -1.09    0.73
 -10   5  -4    2.02    0.96
 -10  -5  -4    3.13    1.14
 -10  -5  -4    1.62    0.89
 -11  -5  -4   -0.13    0.90
 -11  -5  -4   -0.43    0.86
 -11   5  -4   -0.89    0.91
 -11   6   4    2.80    1.20
 -11  -6   4    0.88    0.95
 -11  -6   4    1.01    1.01
 -10  -6   4    2.28    1.02
  10  -6  -4    3.26    0.99
 -10  -6   4    3.63    1.01
 -10   6   4    4.58    1.26
  -9   6   4   30.03    2.18
  -9  -6   4   28.34    1.97
   9  -6  -4   26.86    1.89
  -9  -6   4   27.22    1.88
  -8  -6   4    7.45    1.14
   8  -6  -4    5.08    1.03
  -8  -6   4    6.03    1.08
  -8   6   4    7.34    1.25
  -7  -6   4   44.15    2.25
  -7   6   4   45.20    2.35
  -7  -6   4   39.52    2.05
   7  -6  -4   44.85    2.20
   6  -6  -4   22.06    1.51
  -6   6   4   18.22    1.49
  -6  -6   4   19.14    1.44
  -5  -6   4   -0.63    0.41
   5  -6  -4   -0.17    0.45
  -5  -6   4   -0.04    0.38
  -5   6   4   -0.19    0.50
   4  -6  -4  251.26    6.63
  -4   6   4  262.55    6.78
  -4  -6   4  251.77    6.64
  -4  -6   4  262.97    6.33
   4   6  -4  251.21    6.02
   3  -6  -4   71.64    2.56
  -3  -6   4   74.41    2.56
   3  -6  -4   72.02    2.50
   3   6  -4   72.48    2.20
   3  -6  -4   71.41    1.95
  -3  -6   4   76.27    2.19
  -2  -6   4  201.77    4.75
   2  -6  -4  195.37    5.21
   2  -6  -4  200.92    4.79
   2   6  -4  194.69    4.95
   2  -6  -4  202.62    5.27
  -2  -6   4  197.00    5.23
  -1  -6   4    3.78    0.62
   1  -6  -4    4.41    0.55
   1  -6  -4    4.43    0.67
   1   6  -4    5.24    0.66
  -1  -6   4    5.84    0.47
   1  -6  -4    5.04    0.68
   0  -6   4  142.29    4.06
   0  -6  -4  147.66    3.90
   0  -6  -4  145.59    4.01
   0  -6   4  144.14    3.91
   0  -6  -4  147.04    3.94
   0   6  -4  144.74    3.52
  -1  -6  -4   55.62    2.03
  -1   6  -4   54.48    1.66
   1  -6   4   55.02    2.12
  -1  -6  -4   54.94    2.01
  -2  -6  -4   -0.07    0.37
   2  -6   4    0.20    0.30
  -2   6  -4    0.19    0.32
   2  -6   4    0.45    0.48
  -2  -6  -4    0.37    0.32
  -2  -6  -4    0.66    0.41
  -3   6  -4   -0.45    0.35
   3  -6   4    0.01    0.43
  -3  -6  -4   -0.12    0.37
   3  -6   4   -0.17    0.28
  -3  -6  -4   -0.04    0.29
  -3  -6  -4    0.38    0.47
   4  -6   4  194.91    5.54
  -4   6  -4  199.08    5.25
  -4  -6  -4  196.22    5.45
  -4  -6  -4  195.12    5.48
   5  -6   4  290.85    7.90
  -5   6  -4  313.51    7.80
  -5  -6  -4  300.99    7.87
  -5  -6  -4  307.55    8.04
  -6  -6  -4    6.85    1.11
  -6  -6  -4    7.03    1.13
  -6   6  -4    8.24    1.19
   6  -6   4    6.00    1.10
  -7   6  -4    2.18    0.83
  -7  -6  -4    3.64    1.00
  -7  -6  -4    2.53    0.86
   7  -6   4    1.91    0.85
  -8  -6  -4    2.72    1.00
  -8   6  -4    2.74    0.94
  -8  -6  -4    1.21    0.79
   8  -6   4    1.02    0.86
   9  -6   4    2.51    1.01
  -9   6  -4    3.84    1.11
  -9  -6  -4    2.77    1.02
  -9  -6  -4    4.46    1.05
 -10  -6  -4    3.99    1.13
 -10  -6  -4    4.63    1.29
 -10   6  -4    4.06    1.20
 -11  -6  -4    2.34    1.13
 -11  -6  -4    4.62    1.33
 -11   6  -4    3.62    1.27
 -11  -7   4    0.58    0.92
 -11   7   4    0.85    1.05
  10  -7  -4   -0.22    0.84
 -10   7   4   -0.64    0.77
 -10  -7   4    1.10    0.85
  -9  -7   4    1.49    0.86
  -9  -7   4    3.20    0.98
  -9   7   4    2.69    1.03
   9  -7  -4    2.20    0.96
  -8  -7   4   21.69    1.74
   8  -7  -4   17.75    1.59
  -8   7   4   15.74    1.72
  -8  -7   4   19.99    1.58
  -7  -7   4    0.43    0.74
  -7   7   4    0.23    0.76
   7  -7  -4   -0.54    0.57
  -7  -7   4   -0.12    0.35
  -6   7   4    4.68    0.98
  -6  -7   4    4.51    0.83
  -6  -7   4    5.06    0.99
   6  -7  -4    4.95    0.96
   5  -7  -4   14.62    1.29
  -5  -7   4   17.92    1.14
  -5   7   4   13.98    1.28
  -5  -7   4   15.82    1.33
  -4  -7   4    7.94    0.79
   4  -7  -4    6.06    0.91
  -4   7   4    8.17    0.96
   4   7  -4    6.99    0.73
  -4  -7   4    8.78    1.08
   3  -7  -4    8.74    0.97
  -3  -7   4    8.72    0.71
  -3  -7   4    8.16    0.98
   3   7  -4    6.64    0.74
   3  -7  -4    8.25    0.98
   2  -7  -4   96.57    2.71
   2   7  -4   96.17    2.87
   2  -7  -4   94.59    3.04
  -2  -7   4   94.96    3.12
   2  -7  -4   99.96    3.19
   1  -7  -4   72.28    2.25
   1  -7  -4   66.10    2.42
  -1  -7   4   68.23    2.39
   1  -7  -4   65.36    2.35
   1   7  -4   69.51    2.36
   0  -7  -4   34.90    1.62
   0  -7  -4   36.29    1.57
   0  -7   4   35.66    1.57
   0  -7   4   32.33    1.65
   0  -7  -4   33.04    1.59
   1  -7   4   21.59    1.38
   1  -7   4   19.24    1.10
  -1  -7  -4   23.04    1.27
  -1   7  -4   21.50    1.00
  -1  -7  -4   23.14    1.33
  -2   7  -4    1.45    0.42
  -2  -7  -4    1.51    0.55
   2  -7   4    1.51    0.58
   2  -7   4    1.53    0.45
  -2  -7  -4    1.09    0.44
  -2  -7  -4    1.36    0.51
   3  -7   4   31.61    1.77
  -3  -7  -4   29.10    1.62
  -3  -7  -4   34.42    1.72
  -3   7  -4   33.11    1.50
  -4  -7  -4   -0.01    0.55
  -4  -7  -4    0.36    0.59
  -4   7  -4   -0.40    0.47
   4  -7   4   -0.09    0.64
  -5  -7  -4    0.11    0.62
  -5  -7  -4   -0.37    0.65
  -5   7  -4   -1.03    0.56
   5  -7   4   -1.08    0.56
  -6   7  -4  144.10    4.49
   6  -7   4  139.20    4.65
  -6  -7  -4  134.81    4.51
  -6  -7  -4  142.29    4.65
   7  -7   4    1.29    0.83
  -7  -7  -4   -0.56    0.68
  -7   7  -4    1.23    0.80
  -7  -7  -4    0.39    0.69
  -8   7  -4    0.94    0.88
  -8  -7  -4    4.46    1.07
  -8  -7  -4    3.47    1.09
   8  -7   4    1.43    0.84
   9  -7   4    0.78    0.92
  -9  -7  -4    0.01    0.87
  -9   7  -4    0.11    0.83
  -9  -7  -4    0.28    0.82
 -10  -7  -4    8.33    1.56
 -10  -7  -4    6.54    1.36
 -10   7  -4    7.96    1.49
 -10   8   4   -0.91    0.87
 -10  -8   4   -1.04    0.78
  10  -8  -4   -0.80    0.89
  -9  -8   4   12.93    1.53
  -9   8   4    9.25    1.53
   9  -8  -4   10.20    1.50
   8  -8  -4    2.00    0.87
  -8   8   4    1.74    0.96
  -8  -8   4    1.41    0.82
  -7   8   4    6.27    1.14
   7  -8  -4    7.64    1.25
  -7  -8   4    5.94    1.07
   6  -8  -4    6.94    1.15
  -6   8   4    6.74    1.15
  -6  -8   4    5.73    1.08
  -5  -8   4   -0.15    0.59
   5  -8  -4    1.73    0.72
  -5   8   4    0.16    0.59
  -4  -8   4   -0.42    0.51
  -4   8   4   -0.44    0.51
   4  -8  -4    1.03    0.61
   3   8  -4    0.61    0.47
   3  -8  -4   -0.61    0.46
   3  -8  -4   -0.16    0.48
  -3  -8   4   -0.54    0.48
   2   8  -4   -0.17    0.42
   2  -8  -4   -0.29    0.45
  -2  -8   4   -0.33    0.49
   2  -8  -4    0.20    0.39
   2  -8  -4   -0.41    0.44
  -1  -8   4  404.49    9.96
   1   8  -4  403.41    9.83
   1  -8  -4  423.48    9.74
   1  -8  -4  409.64   10.03
   1  -8  -4  419.57   10.06
   0  -8  -4   79.91    2.73
   0  -8   4   81.01    2.96
   0  -8  -4   82.48    2.84
   0  -8  -4   83.27    2.88
   0  -8   4   80.84    2.79
  -1  -8  -4    4.73    0.80
  -1  -8  -4    3.53    0.75
  -1  -8  -4    1.80    0.52
   1  -8   4    2.79    0.81
   1  -8   4    4.01    0.69
  -2  -8  -4    4.53    0.84
  -2  -8  -4    5.58    0.88
  -2  -8  -4    5.91    0.79
   2  -8   4    3.61    0.88
   2  -8   4    3.92    0.68
  -3  -8  -4  113.45    3.68
   3  -8   4  109.19    3.86
  -3  -8  -4  114.59    3.73
   4  -8   4   70.04    3.04
  -4  -8  -4   70.08    2.90
  -4  -8  -4   76.27    2.90
   5  -8   4    7.15    1.20
  -5  -8  -4    6.80    1.14
  -5  -8  -4    8.08    1.15
   6  -8   4   69.12    3.12
  -6  -8  -4   71.69    3.03
  -6  -8  -4   69.59    3.02
  -7  -8  -4    8.58    1.29
   7  -8   4    7.02    1.26
  -7  -8  -4    9.07    1.37
  -8  -8  -4    3.36    1.13
  -8  -8  -4    2.31    0.92
   8  -8   4    1.57    1.00
  -9  -8  -4    4.57    1.23
   9  -8   4    7.01    1.45
  -9  -8  -4    7.26    1.49
 -10  -8  -4   -0.74    0.94
 -10  -8  -4    0.98    0.99
 -10  -9   4   41.07    2.62
 -10   9   4   42.21    2.89
  10  -9  -4   39.48    2.77
  -9  -9   4    0.79    0.95
   9  -9  -4    0.29    0.99
  -9   9   4    1.60    1.07
   8  -9  -4    6.55    1.27
  -8  -9   4    8.60    1.42
  -8   9   4    6.84    1.33
   7  -9  -4   10.15    1.43
  -7   9   4   10.10    1.41
  -7  -9   4   13.38    1.56
  -6  -9   4   -0.99    0.60
   6  -9  -4   -0.02    0.66
  -6   9   4   -0.29    0.65
  -5   9   4   20.04    1.57
  -5  -9   4   22.83    1.67
   5  -9  -4   20.08    1.66
   4  -9  -4  131.46    4.39
  -4  -9   4  125.82    4.24
  -4   9   4  126.62    4.21
  -3  -9   4    7.94    1.12
   3  -9  -4    6.59    1.01
   3   9  -4    6.30    0.83
   3  -9  -4    7.15    1.14
   2   9  -4   23.08    1.43
  -2  -9   4   23.33    1.56
   2  -9  -4   24.01    1.53
   2  -9  -4   23.44    1.63
   1  -9  -4  246.33    6.71
   1   9  -4  255.05    6.66
   1  -9  -4  261.84    6.51
  -1  -9   4  255.43    6.76
   1  -9  -4  248.18    6.81
   0  -9   4   49.52    2.21
   0  -9  -4   51.46    2.25
   0  -9   4   54.07    2.49
   0  -9  -4   53.31    2.21
   0  -9  -4   49.55    2.30
  -1  -9  -4  196.40    5.48
  -1  -9  -4  202.21    5.58
  -1  -9  -4  197.43    5.55
   1  -9   4  199.00    5.37
   1  -9   4  196.62    5.80
  -2  -9  -4  205.80    5.85
   2  -9   4  210.79    6.15
  -2  -9  -4  209.46    5.84
  -3  -9  -4    4.87    0.96
  -3  -9  -4    7.72    1.12
   3  -9   4    6.61    1.18
  -4  -9  -4  156.92    5.01
   4  -9   4  156.31    5.22
  -4  -9  -4  169.52    5.04
  -5  -9  -4    8.73    1.22
   5  -9   4    4.65    1.08
  -5  -9  -4    8.55    1.27
  -6  -9  -4   36.13    2.25
   6  -9   4   34.79    2.30
  -6  -9  -4   42.21    2.35
   7  -9   4    1.55    0.91
  -7  -9  -4    2.34    1.00
  -7  -9  -4    1.13    0.89
  -8  -9  -4    4.27    1.16
  -8  -9  -4    1.65    1.04
   8  -9   4    3.15    1.15
  -9  -9  -4    0.45    1.02
   9  -9   4    3.72    1.32
  -9  -9  -4    1.58    1.03
   9 -10  -4    3.43    1.27
  -9 -10   4    2.29    1.14
  -9  10   4    0.71    1.00
   8 -10  -4    0.68    0.93
  -8  10   4    0.64    0.98
  -8 -10   4    0.69    0.89
   7 -10  -4    0.58    0.84
  -7  10   4   -0.31    0.78
  -7 -10   4   -0.50    0.80
   6 -10  -4   19.81    1.80
  -6 -10   4   21.04    1.76
  -6  10   4   19.57    1.69
  -5 -10   4    0.40    0.69
   5 -10  -4    2.10    0.94
  -5  10   4    2.37    0.90
   4 -10  -4   51.40    2.63
  -4 -10   4   48.50    2.52
  -4  10   4   53.09    2.53
  -3 -10   4   48.79    2.40
   3 -10  -4   51.43    2.60
   2 -10  -4   21.28    1.69
   2  10  -4   18.82    1.42
  -2 -10   4   19.83    1.54
   2 -10  -4   16.65    1.44
   1 -10  -4    3.01    0.96
   1 -10  -4    4.40    0.91
   1  10  -4    4.25    0.94
  -1 -10   4    2.38    0.91
   0 -10  -4  124.48    4.19
   0 -10   4  133.86    4.12
   0 -10   4  124.30    4.31
   0 -10  -4  128.84    4.10
   0 -10  -4  120.89    3.96
   1 -10   4  140.62    4.74
  -1 -10  -4  142.41    4.45
  -1 -10  -4  139.45    4.43
  -1 -10  -4  141.71    4.44
  -2 -10  -4    7.86    1.15
  -2 -10  -4    8.70    1.21
   2 -10   4    9.64    1.35
   3 -10   4   -0.31    0.67
  -3 -10  -4   -0.14    0.64
  -3 -10  -4    0.06    0.67
  -4 -10  -4   13.64    1.43
  -4 -10  -4   11.96    1.44
   4 -10   4   11.69    1.47
   5 -10   4   -0.36    0.77
  -5 -10  -4    0.11    0.69
  -5 -10  -4    0.03    0.75
   6 -10   4    8.33    1.42
  -6 -10  -4    6.38    1.20
  -6 -10  -4    8.44    1.32
  -7 -10  -4   23.56    2.00
   7 -10   4   17.49    1.89
  -7 -10  -4   21.30    1.86
  -8 -10  -4   46.51    2.85
   8 -10   4   51.24    3.13
  -8 -10  -4   45.23    2.75
   8 -11  -4    5.33    1.42
  -8 -11   4    7.04    1.41
  -7 -11   4    4.73    1.19
   7 -11  -4    2.89    1.18
   6 -11  -4    4.38    1.17
  -6 -11   4    2.24    1.00
   5 -11  -4    4.47    1.18
  -5 -11   4    6.75    1.24
  -4 -11   4   -0.11    0.74
   4 -11  -4    0.95    0.92
  -3 -11   4    3.75    0.98
   3 -11  -4    2.26    0.91
  -2 -11   4    3.81    0.99
   2 -11  -4    4.36    1.07
   2  11  -4    4.70    0.97
   1  11  -4   10.16    1.29
  -1 -11   4   11.28    1.33
   1 -11  -4   11.06    1.36
   0 -11   4    4.97    0.96
   0 -11  -4    6.43    1.15
   0 -11  -4    3.91    0.90
   1 -11   4   10.83    1.51
  -1 -11  -4   11.09    1.33
   2 -11   4    2.73    0.97
  -2 -11  -4    3.03    0.95
  -3 -11  -4   26.18    1.84
   3 -11   4   27.53    2.08
  -4 -11  -4    2.78    0.95
   4 -11   4    1.62    0.98
  -5 -11  -4    5.24    1.11
   5 -11   4    3.00    1.12
  -6 -11  -4    5.40    1.27
   6 -11   4    4.46    1.31
   7 -11   4    0.39    0.96
  -7 -11  -4    0.15    1.00
  -7 -12   4    8.02    1.54
   7 -12  -4    9.02    1.66
  -6 -12   4    0.47    0.90
   6 -12  -4   -0.90    0.79
   5 -12  -4    7.80    1.43
  -5 -12   4    6.46    1.31
  -4 -12   4    0.85    0.84
   4 -12  -4    0.84    0.89
   3 -12  -4   29.81    2.18
  -3 -12   4   27.02    1.96
   2 -12  -4   25.28    2.08
  -2 -12   4   24.80    1.90
   1  12  -4   20.57    1.60
   1 -12  -4   21.53    1.91
  -1 -12   4   18.98    1.69
   0  12  -4   10.07    1.38
   0 -12  -4   11.04    1.55
  -1 -12  -4   42.19    2.30
   2 -12   4   11.93    1.69
  -2 -12  -4    9.10    1.34
   3 -12   4    7.79    1.46
  -3 -12  -4    6.55    1.23
   4 -12   4    3.63    1.14
  -4 -12  -4    2.52    1.00
  -5 -12  -4    1.35    0.95
   5 -12   4    0.68    1.00
  -6 -12  -4    2.93    1.16
   6 -12   4    3.44    1.36
   5 -13  -4   -0.57    0.95
  -5 -13   4    0.38    0.99
   4 -13  -4    0.48    0.92
  -4 -13   4   -0.61    0.92
  -3 -13   4    2.29    1.03
   3 -13  -4   -0.43    0.85
  -2 -13   4   -0.64    0.81
   2 -13  -4    0.49    1.01
   1 -13  -4   31.33    2.41
   0  13  -4   -0.33    0.81
  -1  13  -4    0.93    0.88
  -2 -13  -4   20.41    1.87
  -3 -13  -4    2.33    1.07
   3 -13   4    3.54    1.31
  -4 -13  -4    5.12    1.27
   4 -13   4    4.87    1.48
  -5 -13  -4    2.29    1.17
   3 -14  -4    0.06    1.12
  -3 -14   4    0.52    0.91
   2 -14  -4    0.75    1.17
   1 -14  -4   11.14    1.79
   0  14  -4    5.62    1.25
  -1  14  -4    4.39    1.24
  -2  14  -4    6.77    1.38
 -13   0   5   -0.03    1.02
 -12   0   5   -0.73    0.75
 -11   0   5    0.82    0.88
 -10   0   5   -0.35    0.77
  -9   0   5    0.65    0.69
  -8   0   5   -0.58    0.52
  -7   0   5    0.02    0.48
   7   0  -5    0.14    0.31
  -7   0   5   -0.87    0.32
  -6   0   5   -0.68    0.29
   6   0  -5   -0.45    0.29
  -6   0   5   -0.17    0.41
  -5   0   5   -0.68    0.31
  -5   0   5    0.40    0.42
   5   0  -5    0.08    0.31
  -4   0   5    0.03    0.31
  -4   0   5    0.49    0.25
   4   0  -5   -0.42    0.19
   3   0  -5    0.08    0.24
  -3   0   5    0.48    0.31
  -3   0   5    0.47    0.25
  -2   0   5    0.25    0.24
  -2   0   5    0.58    0.27
   2   0  -5    0.59    0.27
   0   0   5   -0.34    0.23
   0   0  -5   -0.23    0.18
   0   0  -5   -0.62    0.19
   1   0   5   -0.35    0.22
  -1   0  -5    0.31    0.24
  -1   0  -5   -0.37    0.20
  -2   0  -5    0.22    0.30
   2   0   5    0.10    0.27
  -3   0  -5   -0.21    0.22
  -3   0  -5   -0.21    0.27
  -4   0  -5    0.25    0.29
  -4   0  -5    0.18    0.33
  -4   0  -5   -0.09    0.35
  -5   0  -5    0.02    0.30
  -5   0  -5   -0.04    0.38
  -5   0  -5   -0.09    0.33
  -6   0  -5   -0.21    0.36
  -6   0  -5    0.27    0.33
  -6   0  -5    0.06    0.45
  -7   0  -5   -0.53    0.39
  -7   0  -5   -0.37    0.52
  -8   0  -5    0.49    0.68
  -8   0  -5    0.71    0.54
  -9   0  -5   -0.23    0.72
 -10   0  -5    0.02    0.82
 -11   0  -5   -1.26    0.82
 -13  -1   5    2.53    1.23
 -12   1   5    4.32    1.21
 -12  -1   5    4.50    1.25
 -11   1   5    4.80    1.21
 -11  -1   5    5.95    1.30
 -10   1   5    7.22    1.25
 -10  -1   5    6.01    1.14
  -9  -1   5   -0.51    0.61
  -9   1   5   -0.30    0.61
   8  -1  -5   17.13    1.10
  -8   1   5   16.15    1.41
  -8  -1   5   16.43    1.15
  -8  -1   5   16.68    1.39
   7   1  -5    4.32    0.53
  -7  -1   5    2.71    0.68
  -7  -1   5    3.81    0.63
  -7   1   5    3.95    0.81
   7  -1  -5    2.89    0.56
   6   1  -5   13.40    0.77
  -6   1   5   12.12    0.77
  -6   1   5   12.49    1.13
  -6  -1   5   14.11    1.09
  -6  -1   5   12.77    0.93
   6  -1  -5   15.07    0.91
  -5  -1   5   43.12    1.57
   5  -1  -5   43.68    1.54
  -5   1   5   42.34    1.36
  -5   1   5   41.91    1.80
  -5  -1   5   41.25    1.72
   5   1  -5   45.29    1.43
  -4   1   5   66.12    1.83
   4  -1  -5   70.18    2.04
  -4  -1   5   68.72    2.04
  -4   1   5   66.44    2.25
   4   1  -5   70.16    1.91
  -4  -1   5   69.53    2.18
  -3   1   5  210.89    4.87
  -3   1   5  211.55    5.24
  -3  -1   5  211.06    5.12
   3   1  -5  213.41    4.91
  -3  -1   5  212.49    5.04
   3  -1  -5  210.56    5.01
  -2   1   5  408.37    8.97
   2  -1  -5  405.69    9.20
   2  -1  -5  401.83    9.01
   2   1  -5  400.17    8.95
  -2  -1   5  399.27    9.07
  -2  -1   5  406.08    9.12
   1   1  -5 8357.06  173.85
   1  -1  -5 7927.95  176.82
  -1   1   5 8387.79  175.33
   1  -1  -5 7968.72  173.42
   1   1  -5 7730.18  192.83
  -1  -1   5 8220.52  175.53
   0  -1   5 1086.80   23.35
   0  -1  -5 1087.73   23.13
   0   1  -5 1060.21   23.59
   0   1  -5 1079.42   23.16
   0  -1  -5 1058.18   23.58
   0   1   5 1078.55   23.33
  -1   1  -5  712.09   15.37
   1  -1   5  704.86   15.45
  -1  -1  -5  694.10   15.68
  -1   1  -5  706.60   15.58
  -2  -1  -5  301.96    7.06
  -2   1  -5  306.75    6.97
  -2  -1  -5  305.40    7.22
  -2  -1  -5  302.28    6.81
   2  -1   5  302.70    6.98
  -2   1  -5  309.68    7.13
  -3  -1  -5   21.74    1.10
  -3  -1  -5   22.64    1.02
  -3   1  -5   21.32    1.07
  -3   1  -5   19.32    0.91
   3  -1   5   21.14    0.94
  -3  -1  -5   22.41    0.82
  -4   1  -5    0.15    0.35
  -4  -1  -5   -0.41    0.30
   4  -1   5    0.10    0.15
  -4  -1  -5    0.59    0.25
  -4  -1  -5    0.90    0.43
  -4   1  -5    0.51    0.32
   5  -1   5  117.63    3.21
  -5  -1  -5  112.15    3.58
  -5   1  -5  108.17    3.48
  -5   1  -5  122.76    3.19
  -5  -1  -5  116.61    2.90
  -5  -1  -5  113.89    3.31
  -6   1  -5    9.43    0.83
  -6   1  -5    8.65    0.98
   6  -1   5    6.82    0.78
  -6  -1  -5    8.12    0.88
  -6  -1  -5    8.57    1.08
  -7  -1  -5   57.09    2.20
   7  -1   5   59.51    2.12
  -7   1  -5   55.81    2.52
  -7  -1  -5   54.94    2.51
  -8   1  -5   67.88    2.94
  -8  -1  -5   62.14    2.88
  -8  -1  -5   67.38    2.57
  -9  -1  -5   11.91    1.45
  -9   1  -5    9.58    1.41
 -10   1  -5    0.54    0.86
 -10  -1  -5    1.68    0.95
 -11  -1  -5   -0.44    0.96
 -11   1  -5    1.96    1.09
 -12  -2   5    1.75    1.08
 -12   2   5    1.97    1.05
 -11  -2   5   14.38    1.64
 -11   2   5   12.94    1.62
 -10  -2   5    0.20    0.76
 -10   2   5   -0.31    0.71
  -9  -2   5   31.81    1.98
  -9   2   5   34.35    2.09
  -9  -2   5   36.43    1.83
  -8  -2   5    5.38    0.96
   8  -2  -5    8.25    0.93
  -8   2   5    6.01    1.01
  -8  -2   5    5.68    0.81
   7  -2  -5   29.44    1.42
  -7  -2   5   27.67    1.42
  -7  -2   5   26.99    1.58
  -7   2   5   28.58    1.69
  -6  -2   5    3.23    0.64
   6  -2  -5    2.18    0.50
   6   2  -5    3.07    0.39
  -6  -2   5    2.79    0.56
  -6   2   5    2.92    0.35
  -6   2   5    1.79    0.61
   5  -2  -5  117.96    3.33
  -5   2   5  118.81    3.65
  -5  -2   5  124.38    3.51
  -5   2   5  124.59    2.95
  -5  -2   5  124.26    3.41
   5   2  -5  123.45    3.06
  -4   2   5    0.97    0.39
  -4  -2   5    0.24    0.31
   4  -2  -5    0.54    0.28
  -4   2   5    0.52    0.19
  -4  -2   5    0.22    0.30
   4   2  -5    0.26    0.23
  -3   2   5  218.61    4.97
   3  -2  -5  225.43    5.26
  -3   2   5  211.62    5.46
   3   2  -5  216.86    5.06
  -3  -2   5  221.35    5.23
  -3  -2   5  216.53    5.28
   2  -2  -5 1161.21   25.87
   2   2  -5 1174.19   25.28
  -2  -2   5 1181.50   25.59
  -2   2   5 1175.70   25.44
  -2  -2   5 1190.95   25.79
   2  -2  -5 1172.02   25.37
   1  -2  -5 2564.41   51.13
  -1   2   5 2191.65   51.27
   1  -2  -5 2408.78   51.79
  -1  -2   5 2264.51   51.21
   1   2  -5 2434.76   51.36
  -1  -2   5 2441.19   54.00
   0  -2  -5 1215.42   26.38
   0  -2  -5 1162.86   26.01
   0  -2   5 1213.59   26.07
   0   2  -5 1164.02   26.73
   0   2  -5 1241.19   25.90
   0  -2  -5 1211.74   25.82
  -1  -2  -5    5.33    0.55
  -1  -2  -5    4.68    0.54
  -1  -2  -5    6.69    0.44
  -1   2  -5    5.42    0.54
   1  -2   5    6.21    0.51
  -1   2  -5    5.94    0.43
  -2  -2  -5   11.42    0.58
  -2   2  -5   13.59    0.72
  -2  -2  -5   11.85    0.76
  -2  -2  -5   11.89    0.83
  -2   2  -5   12.67    0.79
  -3  -2  -5   10.88    0.77
  -3  -2  -5   10.28    0.52
  -3   2  -5    9.20    0.74
   3  -2   5    9.71    0.67
  -3  -2  -5    9.92    0.86
  -3   2  -5   10.05    0.72
  -4  -2  -5    1.12    0.43
  -4   2  -5    0.99    0.43
  -4  -2  -5    1.05    0.46
  -4   2  -5    0.60    0.37
  -4  -2  -5    1.39    0.26
   4  -2   5    0.76    0.35
  -5  -2  -5   37.95    1.63
  -5  -2  -5   37.10    1.81
  -5   2  -5   35.46    1.70
   5  -2   5   41.61    1.50
  -6  -2  -5   18.59    1.38
  -6   2  -5   18.94    1.40
   6  -2   5   18.80    1.09
  -6   2  -5   18.52    1.16
  -6  -2  -5   18.47    1.25
  -7   2  -5    9.89    1.14
  -7  -2  -5   10.31    1.27
  -7  -2  -5   13.12    1.18
  -7   2  -5   11.85    1.07
  -8  -2  -5   16.22    1.38
  -8  -2  -5   17.20    1.64
  -8   2  -5   20.04    1.65
  -9  -2  -5   14.87    1.61
  -9   2  -5   15.36    1.64
  -9  -2  -5   17.42    1.45
 -10   2  -5    4.59    1.15
 -10  -2  -5    4.95    1.22
 -11   2  -5   -0.18    0.84
 -11  -2  -5   -0.63    0.83
 -12   3   5    1.92    1.12
 -12  -3   5    0.61    0.95
 -11   3   5   34.06    2.41
 -11  -3   5   42.52    2.50
 -10   3   5   20.63    1.88
 -10  -3   5   21.71    1.84
  -9  -3   5    1.92    0.84
  -9   3   5    1.38    0.80
   9  -3  -5    0.84    0.64
  -9  -3   5    1.31    0.73
  -8   3   5   16.87    1.50
  -8  -3   5   18.55    1.34
  -8  -3   5   16.50    1.38
   8  -3  -5   17.02    1.31
  -7  -3   5    0.05    0.51
  -7  -3   5   -0.19    0.49
  -7   3   5    0.37    0.60
   7  -3  -5    0.29    0.48
  -6  -3   5    5.98    0.80
  -6  -3   5    5.20    0.73
   6  -3  -5    6.41    0.79
  -6   3   5    7.45    0.99
   5   3  -5    2.00    0.34
  -5   3   5    2.82    0.27
  -5   3   5    1.99    0.56
  -5  -3   5    1.53    0.49
  -5  -3   5    1.63    0.45
   5  -3  -5    2.15    0.50
   4  -3  -5    7.90    0.77
  -4   3   5   10.12    0.87
  -4   3   5    8.31    0.39
   4   3  -5    9.08    0.60
  -4  -3   5    7.31    0.73
  -4  -3   5    7.39    0.68
  -3  -3   5   30.61    1.09
   3   3  -5   28.73    1.07
  -3   3   5   30.32    0.91
   3  -3  -5   28.29    1.22
  -3  -3   5   28.72    1.24
  -2  -3   5   47.35    1.60
   2  -3  -5   47.02    1.58
  -2  -3   5   46.56    1.29
   2  -3  -5   47.16    1.63
   2   3  -5   47.79    1.49
  -2   3   5   46.49    1.33
   1   3  -5   20.60    0.92
  -1  -3   5   21.09    0.97
   1  -3  -5   21.90    0.94
   1  -3  -5   21.69    0.98
   0  -3  -5  163.06    3.94
   0  -3  -5  158.74    4.11
   0   3  -5  163.22    4.04
   0  -3  -5  163.64    3.99
   0  -3   5  162.45    4.01
   1  -3   5  250.77    5.95
  -1  -3  -5  252.81    6.17
  -1  -3  -5  255.29    6.05
  -1   3  -5  254.62    6.05
  -1   3  -5  257.32    5.83
  -1  -3  -5  257.03    5.84
   2  -3   5  523.08   11.71
  -2   3  -5  532.43   11.86
  -2  -3  -5  504.67   12.08
  -2  -3  -5  527.91   11.93
  -2   3  -5  531.40   11.83
  -2  -3  -5  531.26   11.50
  -3   3  -5  296.64    7.01
  -3  -3  -5  298.16    6.51
   3  -3   5  289.03    6.75
  -3  -3  -5  286.78    7.04
  -3   3  -5  296.21    6.99
  -3  -3  -5  278.81    7.19
  -4  -3  -5  646.30   15.23
  -4  -3  -5  649.54   14.94
   4  -3   5  661.51   14.57
  -4   3  -5  655.00   15.04
  -4  -3  -5  669.53   14.23
  -5  -3  -5  694.92   15.89
   5  -3   5  704.28   15.44
  -5   3  -5  691.98   16.07
  -5  -3  -5  685.56   16.24
  -6   3  -5   55.35    2.39
  -6   3  -5   61.22    2.28
  -6  -3  -5   56.91    2.28
  -6  -3  -5   56.26    2.46
  -7   3  -5    0.33    0.36
  -7   3  -5    1.10    0.76
  -7  -3  -5    2.60    0.75
  -7  -3  -5    0.03    0.70
  -8  -3  -5    3.55    0.85
  -8   3  -5    4.80    1.01
  -8  -3  -5    2.65    0.91
  -9  -3  -5    9.91    1.25
  -9  -3  -5    8.48    1.36
  -9   3  -5    9.28    1.38
 -10   3  -5   27.21    2.15
 -10  -3  -5   23.83    2.04
 -10  -3  -5   24.24    1.83
 -11   3  -5   14.28    1.77
 -11  -3  -5   11.39    1.77
 -12  -4   5   13.10    1.88
 -12   4   5   16.72    1.95
 -11   4   5    2.51    1.10
 -11  -4   5    1.45    1.04
 -10  -4   5    1.89    0.89
 -10  -4   5    1.54    0.79
 -10   4   5    1.19    0.86
  -9  -4   5   59.65    2.78
   9  -4  -5   58.99    2.57
  -9   4   5   62.74    2.93
  -9  -4   5   57.74    2.60
  -8  -4   5  126.24    3.96
   8  -4  -5  117.67    3.84
  -8   4   5  115.29    4.18
  -8  -4   5  120.22    4.00
  -7  -4   5   42.75    2.06
  -7   4   5   46.89    2.29
  -7  -4   5   42.74    2.00
   7  -4  -5   43.06    2.00
  -6  -4   5   47.39    2.07
  -6   4   5   47.82    2.20
  -6  -4   5   51.59    2.03
   6  -4  -5   51.69    2.08
  -5  -4   5  202.83    5.41
  -5   4   5  204.87    5.66
   5  -4  -5  205.06    5.39
   5   4  -5  211.67    4.85
  -4  -4   5    0.70    0.35
  -4  -4   5    0.40    0.41
  -4   4   5    0.01    0.39
   4   4  -5    0.26    0.27
   4  -4  -5    1.15    0.42
   3   4  -5  120.43    3.11
  -3  -4   5  121.29    3.10
  -3  -4   5  121.67    3.43
  -3   4   5  119.65    2.89
   3  -4  -5  123.75    3.48
   3  -4  -5  123.87    3.42
   2   4  -5   54.15    1.70
   2  -4  -5   53.60    1.52
  -2  -4   5   50.68    1.82
   2  -4  -5   52.24    1.85
  -2  -4   5   54.72    1.44
   2  -4  -5   55.88    1.87
  -1  -4   5  126.53    3.33
   1  -4  -5  127.63    3.40
   1  -4  -5  106.77    3.07
   1   4  -5  129.73    3.29
   1  -4  -5  130.48    3.33
   0  -4  -5   48.06    1.56
   0  -4  -5   48.43    1.58
   0  -4  -5   43.62    1.61
   0   4  -5   46.21    1.62
   0  -4   5   46.49    1.57
  -1   4  -5   21.94    0.79
   1  -4   5   21.40    0.96
  -1   4  -5   22.46    1.10
  -1  -4  -5   21.56    0.92
  -1  -4  -5   20.85    1.07
  -1  -4  -5   21.60    1.05
  -2   4  -5  401.72    9.14
  -2  -4  -5  401.29    9.51
  -2  -4  -5  392.16    9.34
   2  -4   5  395.55    9.08
  -2  -4  -5  405.87    8.92
  -3  -4  -5    8.39    0.85
  -3  -4  -5    9.23    0.56
   3  -4   5    9.01    0.87
   3  -4   5    8.10    0.64
  -3   4  -5    9.21    0.81
  -3  -4  -5    8.50    0.83
  -4  -4  -5  152.21    4.28
   4  -4   5  153.13    3.84
  -4  -4  -5  150.17    4.41
   4  -4   5  151.50    4.34
  -4   4  -5  152.41    4.21
  -5  -4  -5   33.22    1.79
  -5   4  -5   35.50    1.70
  -5  -4  -5   35.40    1.73
   5  -4   5   35.35    1.35
   5  -4   5   35.30    1.74
  -6   4  -5  305.27    7.90
  -6  -4  -5  303.47    7.84
  -6  -4  -5  300.52    8.09
  -7  -4  -5   83.18    3.08
  -7  -4  -5   76.81    3.23
  -7   4  -5   82.24    3.15
  -8   4  -5   22.52    1.71
  -8  -4  -5   25.21    1.67
  -8  -4  -5   22.91    1.81
  -8   4  -5   22.44    1.56
  -9  -4  -5   -1.16    0.65
  -9  -4  -5    0.73    0.86
  -9   4  -5    0.25    0.81
 -10   4  -5   -0.12    0.78
 -10  -4  -5    0.87    0.86
 -10  -4  -5    1.29    0.98
 -11  -4  -5    3.56    1.31
 -11   4  -5    4.19    1.30
 -12   5   5    9.47    1.76
 -12  -5   5    6.43    1.44
 -11  -5   5    0.96    0.99
 -11   5   5   -1.23    0.80
 -11  -5   5   -0.08    0.83
 -10  -5   5    0.23    0.75
 -10  -5   5    1.45    0.86
 -10   5   5    1.25    0.91
  10  -5  -5    0.66    0.79
   9  -5  -5   42.45    2.26
  -9  -5   5   39.17    2.28
  -9  -5   5   40.39    2.18
  -9   5   5   39.51    2.39
  -8   5   5  144.28    4.92
  -8  -5   5  143.25    4.57
  -8  -5   5  147.50    4.65
   8  -5  -5  146.81    4.58
  -7  -5   5  316.11    8.01
  -7  -5   5  298.30    7.98
   7  -5  -5  302.20    7.95
  -7   5   5  314.41    8.37
  -6   5   5   17.98    1.40
   6  -5  -5   18.93    1.32
  -6  -5   5   16.71    1.29
   5  -5  -5  130.96    3.89
   5   5  -5  130.90    3.29
  -5   5   5  127.11    4.02
  -5  -5   5  130.61    3.91
  -5  -5   5  129.71    3.69
   4   5  -5  143.40    3.60
  -4   5   5  141.05    4.19
  -4  -5   5  145.42    3.78
   4  -5  -5  144.13    4.08
  -4  -5   5  138.60    4.06
  -3   5   5  394.92    8.94
   3  -5  -5  391.04    9.50
   3  -5  -5  400.02    9.67
   3   5  -5  408.25    9.18
  -3  -5   5  402.00    9.59
  -3  -5   5  424.23    9.23
  -2  -5   5  209.69    4.70
  -2  -5   5  197.45    5.18
   2  -5  -5  201.16    4.77
   2  -5  -5  204.32    5.18
   2   5  -5  201.17    4.97
   2  -5  -5  196.52    5.20
   1   5  -5    9.28    0.76
   1  -5  -5    7.80    0.71
   1  -5  -5    9.67    0.78
   1  -5  -5    8.47    0.63
  -1  -5   5    9.03    0.76
   0  -5  -5    6.34    0.68
   0   5  -5    7.82    0.38
   0   5  -5    8.38    0.78
   0  -5  -5    6.41    0.67
   0  -5   5    6.82    0.67
   0  -5  -5    7.69    0.69
  -1  -5  -5   57.40    2.03
  -1  -5  -5   58.84    2.01
  -1  -5  -5   55.14    1.81
  -1   5  -5   57.63    1.61
  -2   5  -5   96.20    2.68
   2  -5   5  100.15    2.76
   2  -5   5   98.37    3.12
  -2  -5  -5  100.58    3.08
  -2  -5  -5   98.58    2.67
  -2  -5  -5  102.09    3.05
   3  -5   5    1.52    0.39
   3  -5   5   -0.06    0.40
  -3   5  -5    0.76    0.39
  -3  -5  -5    0.83    0.31
  -3  -5  -5    1.82    0.51
  -3  -5  -5    0.65    0.45
  -4  -5  -5  188.60    5.16
   4  -5   5  192.35    5.24
  -4   5  -5  184.04    4.94
   4  -5   5  184.76    4.57
  -4  -5  -5  175.88    5.18
   5  -5   5   34.76    1.86
  -5  -5  -5   39.62    1.94
  -5  -5  -5   36.81    1.92
  -5   5  -5   36.13    1.81
  -6  -5  -5    4.44    1.00
   6  -5   5    5.75    1.07
  -6   5  -5    4.21    1.02
  -6  -5  -5    5.48    1.05
  -7  -5  -5   72.06    3.09
  -7  -5  -5   67.92    2.85
  -7   5  -5   71.30    2.96
  -8  -5  -5   23.18    1.90
  -8   5  -5   20.69    1.67
  -8  -5  -5   21.53    1.66
  -9   5  -5   11.40    1.51
  -9  -5  -5   12.93    1.53
  -9  -5  -5    6.93    1.35
 -10  -5  -5    0.32    0.89
 -10  -5  -5    1.60    0.96
 -10   5  -5    3.14    1.15
 -11  -5  -5    9.46    1.52
 -11   5  -5    8.33    1.60
 -11  -5  -5   10.22    1.72
 -11   6   5    1.42    1.07
 -11  -6   5    1.32    1.05
 -11  -6   5    0.28    0.93
 -10   6   5    1.49    0.94
  10  -6  -5    2.16    0.92
 -10  -6   5    0.82    0.84
 -10  -6   5    1.17    0.92
  -9   6   5   19.18    1.81
  -9  -6   5   22.48    1.77
   9  -6  -5   23.77    1.85
  -9  -6   5   22.40    1.83
  -8   6   5    2.38    0.95
   8  -6  -5    2.48    0.84
  -8  -6   5    4.64    0.96
  -8  -6   5    2.11    0.90
  -7  -6   5   50.78    2.38
   7  -6  -5   52.36    2.40
  -7   6   5   52.74    2.58
  -6   6   5    8.43    1.18
  -6  -6   5    9.07    0.99
  -6  -6   5    7.74    1.07
   6  -6  -5    9.15    1.10
  -5   6   5    2.71    0.73
  -5  -6   5    2.13    0.64
   5  -6  -5    2.15    0.63
  -5  -6   5    3.96    0.64
   4   6  -5   10.92    0.82
  -4  -6   5   12.44    0.91
  -4   6   5   11.58    1.14
  -4  -6   5   13.63    1.12
   4  -6  -5   15.06    1.17
   3  -6  -5   55.31    2.13
  -3  -6   5   51.84    2.11
   3  -6  -5   55.40    1.61
   3  -6  -5   55.37    2.16
  -3  -6   5   58.63    1.75
   3   6  -5   55.38    1.88
  -2  -6   5  120.62    2.91
   2  -6  -5  118.83    3.49
   2   6  -5  113.22    3.25
  -2  -6   5  115.54    3.46
   2  -6  -5  119.86    3.08
   2  -6  -5  114.56    3.46
   1  -6  -5  146.40    4.08
  -1  -6   5  144.62    4.02
   1   6  -5  141.30    3.92
   1  -6  -5  144.51    4.02
   1  -6  -5  147.56    3.80
  -1  -6   5  146.80    3.41
   0  -6   5  238.49    5.98
   0   6  -5  233.38    6.02
   0  -6  -5  245.48    6.15
   0   6  -5  242.86    5.51
   0  -6  -5  237.41    5.95
   0  -6  -5  242.29    5.96
  -1  -6  -5   56.75    2.13
  -1  -6  -5   57.95    2.09
  -1   6  -5   57.24    1.68
  -2  -6  -5   65.03    2.01
   2  -6   5   62.01    2.02
  -2  -6  -5   60.19    2.25
  -2   6  -5   61.67    1.92
  -2  -6  -5   60.92    2.27
   2  -6   5   61.35    2.39
  -3  -6  -5   12.00    1.11
   3  -6   5   14.14    1.18
   3  -6   5   15.93    0.91
  -3  -6  -5   14.51    0.85
  -3   6  -5   16.47    1.02
  -3  -6  -5   12.55    1.08
  -4   6  -5   41.18    1.78
  -4  -6  -5   41.47    2.01
  -4  -6  -5   40.43    2.00
   4  -6   5   40.86    2.03
  -5  -6  -5  149.88    4.76
  -5  -6  -5  153.66    4.68
  -5   6  -5  162.21    4.61
   5  -6   5  150.79    4.78
  -6  -6  -5    4.15    0.99
  -6  -6  -5    4.34    1.00
  -6   6  -5    5.58    1.03
   6  -6   5    4.50    0.99
  -7   6  -5   -0.53    0.67
  -7  -6  -5    0.03    0.69
   7  -6   5    0.63    0.76
  -7  -6  -5   -0.24    0.62
  -8   6  -5    3.03    1.00
  -8  -6  -5    2.05    0.92
  -8  -6  -5    1.52    0.84
  -9   6  -5    2.49    1.00
  -9   6  -5    1.20    0.91
  -9  -6  -5    1.64    0.95
  -9  -6  -5    1.42    0.92
 -10  -6  -5    5.74    1.29
 -10   6  -5    7.05    1.40
 -10  -6  -5    7.83    1.49
 -11   7   5    8.18    1.63
 -11  -7   5    7.05    1.37
 -10   7   5    3.18    1.12
  10  -7  -5    4.89    1.15
 -10  -7   5    3.33    1.04
  -9   7   5   -0.30    0.81
  -9  -7   5   -0.03    0.73
   9  -7  -5    1.34    0.84
  -8  -7   5    0.64    0.69
  -8   7   5   -0.25    0.75
   8  -7  -5    0.00    0.63
  -7   7   5   23.95    1.87
   7  -7  -5   24.29    1.71
  -7  -7   5   22.90    1.74
   6  -7  -5    2.12    0.75
  -6  -7   5    2.20    0.78
  -6   7   5    3.90    0.94
  -5  -7   5    1.35    0.68
  -5   7   5    1.18    0.66
   5  -7  -5    1.13    0.63
  -4   7   5    3.52    0.80
   4  -7  -5    3.03    0.75
  -4  -7   5    2.88    0.73
   4   7  -5    3.44    0.58
   3  -7  -5   -0.16    0.42
  -3  -7   5   -0.18    0.43
   3   7  -5    0.26    0.41
   3  -7  -5   -0.38    0.43
   2  -7  -5   12.49    1.08
   2  -7  -5   10.72    1.05
  -2  -7   5   12.29    1.06
   2   7  -5   10.55    0.94
   2  -7  -5   12.02    0.83
   1  -7  -5    8.56    0.93
  -1  -7   5    8.37    0.95
   1  -7  -5    9.93    0.88
   1  -7  -5    9.07    0.98
   1   7  -5    8.84    0.93
   0  -7  -5    2.15    0.60
   0   7  -5    2.72    0.60
   0  -7   5    2.69    0.58
   0  -7  -5    3.01    0.59
   0  -7  -5    1.94    0.54
  -1  -7  -5  153.11    4.32
  -1  -7  -5  152.30    4.36
   1  -7   5  152.19    4.52
   2  -7   5    9.31    0.83
   2  -7   5    8.02    1.01
  -2  -7  -5    7.01    0.89
  -2  -7  -5    9.39    0.87
  -2  -7  -5    8.51    1.01
  -3  -7  -5    3.66    0.74
  -3  -7  -5    3.46    0.76
   3  -7   5    5.54    0.93
  -4  -7  -5   22.09    1.53
   4  -7   5   23.34    1.68
  -4  -7  -5   24.07    1.62
  -5  -7  -5   84.82    3.29
   5  -7   5   83.88    3.30
  -5   7  -5   87.76    3.05
  -5  -7  -5   80.26    3.15
  -6  -7  -5    7.45    1.18
   6  -7   5    9.96    1.37
  -6   7  -5    6.50    1.08
  -6  -7  -5    7.88    1.23
  -7  -7  -5    2.05    0.91
  -7  -7  -5    2.37    0.89
   7  -7   5    2.55    0.89
  -8  -7  -5   10.01    1.46
  -8  -7  -5    9.49    1.36
  -9  -7  -5    2.35    1.04
  -9   7  -5    2.53    1.03
  -9  -7  -5    1.82    1.04
 -10  -7  -5   31.58    2.56
 -10  -7  -5   35.99    2.47
  10  -8  -5    4.91    1.32
 -10  -8   5    4.04    1.13
 -10   8   5    6.26    1.38
   9  -8  -5    3.58    1.05
  -9   8   5    2.81    1.07
  -9  -8   5    3.66    1.10
  -8  -8   5    4.72    1.07
   8  -8  -5    4.74    1.10
  -8   8   5    3.75    1.06
  -7   8   5    0.87    0.76
   7  -8  -5    0.54    0.73
  -7  -8   5   -1.10    0.60
  -6  -8   5   -0.57    0.67
  -6   8   5    0.38    0.62
   6  -8  -5   -0.75    0.60
  -5  -8   5   51.68    2.44
   5  -8  -5   54.98    2.54
  -5   8   5   49.73    2.40
  -4  -8   5   11.37    1.20
   4  -8  -5   12.70    1.25
  -4   8   5   13.75    1.30
   3  -8  -5   34.14    1.79
  -3  -8   5   33.68    1.85
   3   8  -5   35.95    1.57
   3  -8  -5   29.21    1.80
   2  -8  -5   17.04    1.39
   2  -8  -5   16.26    1.23
   2   8  -5   15.95    1.17
   2  -8  -5   16.39    1.06
  -2  -8   5   19.25    1.39
   1  -8  -5   87.86    3.02
   1   8  -5   85.40    2.91
   1  -8  -5   90.60    2.80
   1  -8  -5   86.02    3.08
  -1  -8   5   88.90    3.04
   0   8  -5  206.53    5.70
   0  -8  -5  215.93    5.80
   0  -8  -5  214.24    5.70
   0  -8   5  209.49    5.62
   0  -8  -5  213.93    5.61
   1  -8   5  174.77    5.18
  -1  -8  -5  179.26    4.94
  -1  -8  -5  170.02    4.95
  -2  -8  -5   73.04    2.45
   2  -8   5   66.63    2.80
  -2  -8  -5   65.87    2.60
  -2  -8  -5   70.21    2.68
   2  -8   5   70.15    2.38
  -3  -8  -5    3.37    0.82
  -3  -8  -5    0.86    0.64
   3  -8   5    2.86    0.85
   4  -8   5   68.64    3.01
  -4  -8  -5   74.56    2.94
  -4  -8  -5   72.63    2.92
  -5  -8  -5   27.71    1.82
   5  -8   5   24.86    1.90
  -5  -8  -5   29.68    1.90
  -6  -8  -5    1.00    0.79
  -6  -8  -5    0.22    0.68
   6  -8   5    0.64    0.79
   7  -8   5    9.05    1.40
  -7  -8  -5   12.68    1.61
  -7  -8  -5   12.59    1.52
  -8  -8  -5    0.33    0.90
  -8  -8  -5    0.37    0.80
  -9  -8  -5    0.55    0.93
  -9  -8  -5   -1.32    0.85
  -9   8  -5   -0.46    0.89
 -10  -9   5   10.63    1.66
  10  -9  -5   10.17    1.69
 -10   9   5   11.41    1.80
   9  -9  -5    0.72    0.96
  -9   9   5    0.42    0.91
  -9  -9   5    1.34    0.95
  -8   9   5   10.99    1.55
   8  -9  -5   13.58    1.59
  -8  -9   5   11.22    1.57
  -7   9   5    3.42    1.02
  -7  -9   5    1.24    0.86
   7  -9  -5    3.97    1.06
  -6  -9   5   14.40    1.52
  -6   9   5   12.81    1.40
   6  -9  -5   14.46    1.58
  -5  -9   5    1.96    0.90
   5  -9  -5    3.78    1.02
  -5   9   5    2.44    0.83
   4  -9  -5   35.41    2.07
  -4  -9   5   32.28    1.99
  -4   9   5   34.87    2.04
   3   9  -5    1.36    0.61
   3  -9  -5    1.54    0.72
  -3  -9   5    1.33    0.72
   3  -9  -5    2.67    0.76
   2  -9  -5    2.80    0.80
  -2  -9   5    1.82    0.75
   2   9  -5    3.23    0.72
   2  -9  -5    3.45    0.76
   1  -9  -5   42.45    2.03
   1   9  -5   37.68    1.94
   1  -9  -5   34.47    1.79
  -1  -9   5   41.34    2.06
   1  -9  -5   39.08    2.03
   0  -9  -5   43.85    2.13
   0  -9  -5   43.58    2.16
   0  -9  -5   42.24    2.02
   0   9  -5   47.36    2.23
   0  -9   5   43.77    2.10
  -1  -9  -5    6.30    1.00
  -1  -9  -5    4.39    0.85
   1  -9   5    4.64    0.79
   1  -9   5    4.88    1.02
  -1  -9  -5    5.53    1.01
  -2  -9  -5  137.62    4.31
   2  -9   5  135.59    4.56
  -2  -9  -5  133.71    4.25
   3  -9   5   32.02    2.02
  -3  -9  -5   28.62    1.81
  -3  -9  -5   33.79    1.94
  -4  -9  -5    9.61    1.32
  -4  -9  -5    9.30    1.26
   4  -9   5    8.40    1.32
   5  -9   5    1.20    0.87
  -5  -9  -5    1.60    0.86
  -5  -9  -5    1.57    0.86
  -6  -9  -5    1.32    0.84
  -6  -9  -5    1.74    0.90
   6  -9   5    2.52    1.03
  -7  -9  -5   25.40    2.06
  -7  -9  -5   25.19    1.94
   7  -9   5   22.32    2.07
  -8  -9  -5   20.43    1.96
  -8  -9  -5   22.77    2.13
  -9  -9  -5    1.56    1.08
  -9  -9  -5    1.03    1.14
  -9   9  -5    0.73    1.06
   9 -10  -5    0.83    0.99
  -9  10   5   -0.07    1.04
  -9 -10   5    0.82    1.04
  -8  10   5    2.67    1.04
   8 -10  -5    1.21    0.97
  -8 -10   5    3.33    1.20
  -7 -10   5    1.74    0.88
   7 -10  -5    0.05    0.81
  -7  10   5    0.26    0.88
  -6 -10   5   26.85    1.96
  -6  10   5   27.61    2.04
   6 -10  -5   26.47    2.03
   5 -10  -5    7.02    1.29
  -5 -10   5    3.29    0.95
  -5  10   5    4.19    1.02
   4 -10  -5   35.61    2.19
  -4 -10   5   34.59    2.10
  -4  10   5   36.09    2.13
   3 -10  -5   60.17    2.86
  -3 -10   5   61.00    2.78
   3 -10  -5   60.43    2.70
  -2 -10   5    0.06    0.68
   2  10  -5   -0.20    0.61
   2 -10  -5   -0.01    0.82
   2 -10  -5   -0.44    0.65
   1 -10  -5   69.12    2.99
   1  10  -5   66.96    2.78
   1 -10  -5   76.71    2.93
  -1 -10   5   73.98    2.95
   0 -10  -5   -0.13    0.65
   0 -10  -5   -0.15    0.66
   0 -10  -5    0.03    0.72
   0 -10   5   -0.73    0.63
   0  10  -5    0.80    0.78
  -1 -10  -5   73.68    2.93
  -1 -10  -5   67.68    2.78
  -1 -10  -5   71.32    2.88
  -2 -10  -5    8.68    1.17
  -2 -10  -5    8.49    1.20
   2 -10   5    9.44    1.35
  -3 -10  -5   46.95    2.33
   3 -10   5   41.58    2.45
  -3 -10  -5   44.79    2.29
   4 -10   5   -1.15    0.56
  -4 -10  -5    0.38    0.75
  -4 -10  -5   -0.08    0.68
   5 -10   5    1.52    0.92
  -5 -10  -5    0.67    0.79
  -5 -10  -5    1.83    0.91
  -6 -10  -5    7.26    1.31
  -6 -10  -5    4.04    1.10
   6 -10   5    6.20    1.31
   7 -10   5    1.14    0.99
  -7 -10  -5    1.45    1.01
  -7 -10  -5    0.92    0.91
  -8 -10  -5    4.77    1.31
  -8 -10  -5    1.97    1.16
   8 -11  -5   -0.63    0.94
  -8 -11   5   -0.06    0.93
   7 -11  -5   -0.10    0.87
  -7 -11   5    0.57    0.97
  -7  11   5    0.96    1.01
  -6 -11   5   14.37    1.70
  -6  11   5   16.27    1.75
   6 -11  -5   16.43    1.82
   5 -11  -5   21.81    1.90
  -5  11   5   23.37    1.89
  -5 -11   5   20.08    1.84
  -4 -11   5    3.59    0.99
  -4  11   5    3.48    0.97
   4 -11  -5    3.06    0.99
  -3 -11   5    7.50    1.16
   3 -11  -5    5.55    1.14
  -2 -11   5    0.35    0.80
   2  11  -5    1.57    0.75
   2 -11  -5    2.16    0.92
   2 -11  -5    1.32    0.80
   1 -11  -5   11.32    1.33
   1 -11  -5    9.11    1.34
   1  11  -5   12.60    1.28
  -1 -11   5    9.90    1.29
   0  11  -5   20.29    1.69
   0 -11   5   21.32    1.68
   0 -11  -5   23.98    1.81
   0 -11  -5   24.04    1.72
   0 -11  -5   20.20    1.57
  -1 -11  -5    0.02    0.71
  -1 -11  -5   -0.40    0.67
  -2 -11  -5    2.88    0.90
  -2 -11  -5    3.00    0.93
   3 -11   5    8.86    1.43
  -3 -11  -5   10.01    1.33
  -3 -11  -5    6.46    1.17
   4 -11   5    3.21    1.11
  -4 -11  -5    2.09    0.88
  -4 -11  -5    2.50    1.00
   5 -11   5    4.00    1.19
  -5 -11  -5    4.30    1.17
  -5 -11  -5    5.55    1.13
  -6 -11  -5    2.44    1.04
   6 -11   5    0.45    0.99
  -7 -11  -5   25.91    2.23
   7 -12  -5    1.31    1.09
  -7 -12   5    0.59    1.04
  -6 -12   5   -0.11    0.89
   6 -12  -5   -0.28    0.83
  -5 -12   5    5.64    1.27
   5 -12  -5    5.10    1.28
   4 -12  -5   13.26    1.63
  -4 -12   5   11.40    1.55
  -3 -12   5    9.43    1.38
   3 -12  -5    9.58    1.53
   2 -12  -5   18.09    1.76
  -2 -12   5   16.28    1.57
   1 -12  -5    0.53    0.89
   1  12  -5    1.14    0.77
  -1 -12   5    1.45    0.87
   0  12  -5   50.10    2.58
   0 -12  -5   50.82    2.73
  -1  12  -5    1.77    0.90
  -1 -12  -5    1.90    0.87
  -2 -12  -5    3.48    0.99
  -3 -12  -5    4.12    1.07
  -4 -12  -5    6.74    1.32
  -5 -12  -5    2.37    1.03
  -6 -12  -5    4.17    1.21
   5 -13  -5    6.51    1.51
  -5 -13   5    2.91    1.13
  -4 -13   5    5.25    1.32
   4 -13  -5    6.38    1.46
  -3 -13   5    3.71    1.14
   3 -13  -5    2.72    1.16
   2 -13  -5   13.18    1.84
  -2 -13   5   14.35    1.69
   1 -13  -5    0.98    1.05
   1  13  -5    1.53    0.96
   0  13  -5   13.84    1.64
  -1  13  -5    0.81    0.90
  -2  13  -5    4.16    1.22
  -2 -13  -5    5.06    1.23
  -3 -13  -5    0.73    0.98
  -3  13  -5    1.77    1.07
  -4 -13  -5    4.33    1.20
  -3 -14   5   12.41    1.74
   3 -14  -5   10.05    1.80
   2 -14  -5   -0.33    1.04
   1 -14  -5    0.97    1.12
   0  14  -5    1.12    0.96
  -1  14  -5    1.34    1.04
  -2  14  -5    0.52    0.92
 -13   0   6    6.26    1.50
 -12   0   6    3.45    1.20
 -11   0   6    0.10    0.77
 -10   0   6    0.03    0.74
  -9   0   6   45.08    2.35
  -8   0   6    4.47    0.89
  -7   0   6    2.87    0.53
   7   0  -6    3.09    0.53
  -7   0   6    2.17    0.67
   6   0  -6  130.30    3.46
  -6   0   6  132.68    3.49
  -6   0   6  131.23    3.95
   5   0  -6 1424.45   30.48
  -5   0   6 1432.15   30.71
  -5   0   6 1386.41   31.38
  -4   0   6   38.73    1.55
  -4   0   6   39.34    1.33
   4   0  -6   39.93    1.38
   3   0  -6 3856.22   81.66
  -3   0   6 3906.22   81.68
  -3   0   6 3545.36   82.26
   2   0  -6 9899.79  209.04
   2   0  -6 9351.20  212.29
  -2   0   6 9999.78  210.72
  -1   0   6  963.35   20.80
   1   0  -6  939.92   20.61
   1   0  -6  959.96   20.96
   0   0  -6 5782.84  126.51
   0   0  -6 5670.78  124.07
   0   0   6 5859.57  124.63
   1   0   6  621.99   13.96
  -1   0  -6  625.21   13.80
  -1   0  -6  646.35   14.12
  -2   0  -6  859.19   17.84
  -2   0  -6  684.42   17.23
   2   0   6  846.67   17.59
  -3   0  -6   62.69    2.09
   3   0   6   59.11    1.96
  -3   0  -6   64.37    1.85
  -4   0  -6    6.20    0.79
  -4   0  -6    6.35    0.63
   4   0   6    5.28    0.65
  -5   0  -6   14.93    1.14
  -5   0  -6   16.45    0.91
  -6   0  -6   41.11    1.98
  -7   0  -6    2.63    0.79
  -8   0  -6    4.90    1.08
   8   0   6    1.84    0.55
  -9   0  -6  177.27    5.80
 -10   0  -6   40.28    2.54
 -11   0  -6   30.31    2.48
 -13  -1   6    0.36    1.07
 -13   1   6    1.63    1.14
 -12   1   6    1.65    1.05
 -12  -1   6   -1.34    0.83
 -11  -1   6    6.91    1.29
 -11   1   6    8.68    1.43
 -10  -1   6   32.17    2.07
 -10   1   6   26.41    2.03
  -9   1   6   13.77    1.43
  -9  -1   6   15.78    1.53
   8  -1  -6    6.54    0.82
  -8  -1   6    5.68    0.96
  -8  -1   6    4.63    0.74
  -8   1   6    5.81    1.03
   7   1  -6  101.23    2.78
  -7  -1   6  100.03    3.00
   7  -1  -6  102.14    2.98
  -7   1   6   95.30    3.41
  -7  -1   6  101.57    3.39
  -6   1   6   -0.34    0.41
  -6   1   6    0.06    0.29
  -6  -1   6   -0.05    0.33
  -6  -1   6    0.47    0.46
   6  -1  -6    0.22    0.30
   6   1  -6   -0.04    0.29
  -5   1   6  532.85   12.58
  -5   1   6  527.24   11.88
  -5  -1   6  529.31   12.10
   5   1  -6  541.97   11.89
  -5  -1   6  545.59   12.48
   5  -1  -6  531.82   12.01
  -4  -1   6   57.01    1.92
   4  -1  -6   55.18    1.78
  -4   1   6   57.43    2.02
  -4   1   6   56.52    1.63
  -4  -1   6   55.91    1.80
   4   1  -6   55.62    1.70
   3   1  -6  437.71    9.71
   3  -1  -6  429.86    9.77
  -3   1   6  440.31   10.12
  -3  -1   6  437.40    9.85
  -3   1   6  430.79    9.69
   2  -1  -6    8.90    0.67
   2   1  -6    8.44    0.62
   2  -1  -6    9.90    0.64
  -2   1   6    8.27    0.59
  -2  -1   6    8.43    0.66
  -2  -1   6   10.49    0.60
  -1   1   6  271.67    6.23
   1  -1  -6  272.51    6.34
   1  -1  -6  266.90    6.22
  -1  -1   6  274.24    6.29
   1   1  -6  273.22    6.16
   1   1  -6  268.50    6.22
   0  -1  -6  469.07   10.43
   0   1   6  468.18   10.31
   0   1  -6  454.73   10.23
   0  -1  -6  455.26   10.18
   0  -1   6  458.35   10.32
   0   1  -6  457.32   10.26
  -1   1  -6  234.62    5.51
   1  -1   6  233.31    5.53
  -1  -1  -6  240.57    5.67
  -1   1  -6  236.48    5.52
  -1  -1  -6  234.53    5.41
   1   1   6  233.09    5.57
  -2   1  -6  658.06   14.43
  -2   1  -6  648.76   14.15
  -2  -1  -6  641.37   13.99
  -2  -1  -6  644.91   14.53
   2  -1   6  632.25   14.22
  -2  -1  -6  623.35   14.25
   3  -1   6    2.88    0.44
  -3  -1  -6    3.26    0.49
  -3  -1  -6    3.36    0.54
  -3   1  -6    2.70    0.48
  -3   1  -6    2.49    0.45
  -3  -1  -6    3.11    0.38
  -4  -1  -6  619.21   14.38
  -4  -1  -6  615.97   13.99
  -4   1  -6  615.16   14.28
  -4  -1  -6  629.82   13.55
   4  -1   6  611.57   13.88
  -5   1  -6  272.74    6.53
  -5  -1  -6  273.53    7.11
  -5  -1  -6  269.59    6.72
  -5   1  -6  268.10    7.00
  -5  -1  -6  273.13    6.26
  -6  -1  -6    3.69    0.80
  -6  -1  -6    3.19    0.61
  -6   1  -6    1.62    0.61
   6  -1   6    3.81    0.66
  -6   1  -6    2.49    0.54
  -7   1  -6   26.31    1.69
  -7  -1  -6   23.37    1.67
   7  -1   6   26.46    1.43
  -7  -1  -6   27.09    1.53
  -8  -1  -6    7.54    1.21
  -8  -1  -6    7.33    1.00
  -8   1  -6    6.40    1.11
  -9   1  -6    0.66    0.79
  -9  -1  -6   -0.08    0.75
 -10   1  -6    1.04    0.86
 -10  -1  -6   -1.53    0.74
 -11   1  -6   -0.15    1.03
 -11  -1  -6    1.26    1.09
 -12   2   6    6.14    1.44
 -12  -2   6    5.59    1.38
 -11   2   6   27.62    2.14
 -11  -2   6   26.74    2.15
 -10  -2   6    3.21    0.95
 -10   2   6    3.01    1.01
  -9  -2   6    2.57    0.86
  -9  -2   6    3.61    0.78
  -9   2   6    1.92    0.78
  -8  -2   6   17.36    1.24
  -8   2   6   14.48    1.40
   8  -2  -6   16.04    1.19
  -8  -2   6   14.63    1.40
  -7  -2   6   23.17    1.49
  -7  -2   6   18.59    1.22
  -7   2   6   23.26    1.54
   7  -2  -6   20.93    1.24
  -6   2   6  120.63    3.79
  -6   2   6  122.97    2.98
  -6  -2   6  117.92    3.61
   6  -2  -6  118.36    3.38
  -6  -2   6  112.85    3.39
   6   2  -6  122.08    3.09
  -5   2   6   11.42    1.05
  -5  -2   6   11.78    0.93
  -5  -2   6   12.35    0.91
  -5   2   6   11.06    0.61
   5   2  -6   11.84    0.73
   5  -2  -6   11.02    0.86
  -4  -2   6   71.31    2.24
  -4   2   6   73.14    2.44
  -4   2   6   73.61    1.92
   4  -2  -6   73.36    2.23
   4   2  -6   73.94    2.06
  -3  -2   6  101.16    2.85
   3  -2  -6  108.46    2.87
  -3   2   6  106.82    2.60
   3   2  -6  101.43    2.70
  -3  -2   6  103.53    2.76
   2  -2  -6  100.15    2.76
  -2  -2   6  102.24    2.51
   2  -2  -6   99.65    2.69
   2   2  -6   96.62    2.60
  -2   2   6   99.34    2.52
  -2  -2   6  100.55    2.73
   1   2  -6  479.96   10.61
  -1  -2   6  474.00   10.68
   1  -2  -6  472.08   10.57
   1   2  -6  476.92   10.57
   1  -2  -6  472.76   10.80
  -1   2   6  472.26   10.55
   0   2  -6   20.06    0.66
   0  -2  -6   19.66    0.93
   0  -2   6   18.57    0.89
   0  -2  -6   22.31    0.88
   0   2   6   20.50    0.89
   0   2  -6   20.68    0.95
  -1  -2  -6  145.89    3.86
  -1   2  -6  151.01    3.78
   1  -2   6  147.61    3.72
  -1  -2  -6  147.73    3.76
  -1   2  -6  151.78    3.59
   2  -2   6   70.54    2.09
  -2  -2  -6   73.55    2.19
  -2   2  -6   69.88    2.15
  -2   2  -6   74.59    2.10
  -2  -2  -6   74.12    2.31
  -2  -2  -6   70.33    1.93
  -3  -2  -6  115.89    3.27
  -3  -2  -6  116.75    2.88
  -3  -2  -6  116.90    3.41
  -3   2  -6  118.77    3.21
  -3   2  -6  117.28    3.25
   4  -2   6  655.23   14.58
  -4   2  -6  655.21   15.00
  -4  -2  -6  649.67   15.15
  -4  -2  -6  643.92   14.19
  -4  -2  -6  654.71   14.83
  -4   2  -6  656.23   14.61
  -5   2  -6   -0.07    0.33
  -5  -2  -6   -0.15    0.37
  -5  -2  -6    0.62    0.48
   5  -2   6   -0.14    0.35
  -5   2  -6    0.11    0.47
   6  -2   6   11.95    0.99
  -6   2  -6   15.15    1.22
  -6   2  -6   17.68    1.11
  -6  -2  -6   12.28    1.22
  -6  -2  -6   14.10    1.10
  -7   2  -6  182.51    4.78
  -7  -2  -6  172.53    4.93
  -7   2  -6  170.19    5.22
  -7  -2  -6  166.35    5.33
  -8  -2  -6   20.17    1.50
  -8  -2  -6   21.94    1.74
  -8   2  -6   16.59    1.62
  -9  -2  -6   19.04    1.55
  -9   2  -6   17.26    1.67
  -9  -2  -6   18.06    1.83
 -10  -2  -6    9.50    1.58
 -10   2  -6    7.85    1.42
 -11   2  -6    1.55    1.10
 -11  -2  -6    0.32    0.99
 -12  -3   6    6.06    1.37
 -12   3   6    4.87    1.31
 -11   3   6    6.86    1.42
 -11  -3   6    9.71    1.52
 -10   3   6    3.24    1.07
 -10  -3   6    4.03    1.01
  -9  -3   6    0.15    0.67
  -9  -3   6    0.56    0.66
  -9   3   6    0.62    0.70
   9  -3  -6   -0.52    0.57
  -8  -3   6    1.97    0.77
  -8   3   6    2.64    0.84
  -8  -3   6    2.87    0.75
   8  -3  -6    2.30    0.72
  -7  -3   6   21.47    1.39
  -7  -3   6   19.49    1.40
   7  -3  -6   21.90    1.35
  -7   3   6   22.68    1.57
  -6   3   6    8.40    1.04
  -6  -3   6    8.35    0.91
   6   3  -6    9.20    0.65
  -6  -3   6    7.85    0.85
   6  -3  -6    7.17    0.81
  -5   3   6  127.47    3.92
   5  -3  -6  129.78    3.66
  -5  -3   6  131.50    3.70
  -5   3   6  130.19    3.06
   5   3  -6  131.69    3.30
  -4   3   6   54.88    2.07
  -4   3   6   54.79    1.45
  -4  -3   6   53.35    1.77
  -4  -3   6   52.02    1.89
   4   3  -6   52.00    1.65
   4  -3  -6   54.78    1.90
  -3  -3   6   55.31    1.90
   3  -3  -6   53.72    1.93
  -3   3   6   56.52    1.55
   3  -3  -6   59.41    1.92
   3   3  -6   55.72    1.72
  -3  -3   6   58.85    1.68
   2  -3  -6    4.69    0.56
  -2  -3   6    4.19    0.35
  -2  -3   6    3.90    0.50
   2  -3  -6    4.64    0.54
   2   3  -6    4.25    0.54
  -2   3   6    4.57    0.46
   1  -3  -6    0.17    0.24
   1   3  -6    0.14    0.26
   1  -3  -6    0.49    0.30
  -1  -3   6    0.06    0.25
  -1   3   6    0.15    0.24
   0  -3   6  256.92    6.07
   0  -3  -6  254.71    6.20
   0  -3  -6  255.03    6.02
   0   3  -6  261.66    6.09
   0   3  -6  251.49    5.89
   0  -3  -6  255.02    5.97
  -1   3  -6  202.42    5.06
  -1  -3  -6  197.57    5.15
  -1  -3  -6  206.10    5.06
  -1   3  -6  210.55    4.79
   1  -3   6  209.08    4.98
  -2   3  -6  986.31   21.57
  -2  -3  -6  989.79   21.11
  -2  -3  -6  978.88   21.59
  -2   3  -6  973.00   21.42
  -2  -3  -6  959.17   21.88
  -3  -3  -6   70.80    2.48
  -3   3  -6   73.21    2.28
  -3   3  -6   71.28    2.32
  -3  -3  -6   74.74    2.41
  -3  -3  -6   72.10    1.94
   3  -3   6   71.87    2.16
  -4  -3  -6   13.67    1.04
  -4  -3  -6   15.26    1.14
  -4  -3  -6   13.64    0.65
  -4   3  -6   14.46    1.05
  -4   3  -6   13.10    1.04
   4  -3   6   14.86    0.89
   5  -3   6   20.87    1.12
  -5  -3  -6   19.84    1.35
  -5  -3  -6   20.91    1.48
  -5   3  -6   20.00    1.37
  -5   3  -6   21.27    1.27
  -6   3  -6   71.53    2.53
  -6  -3  -6   67.80    2.79
  -6  -3  -6   59.81    2.51
  -6   3  -6   68.70    2.66
  -7  -3  -6    2.66    0.91
  -7   3  -6    2.02    0.79
  -7   3  -6    0.62    0.41
  -7  -3  -6    2.04    0.72
  -8  -3  -6   15.66    1.62
  -8  -3  -6   17.33    1.47
  -8   3  -6   16.80    1.51
  -9  -3  -6   14.26    1.60
  -9  -3  -6   17.65    1.57
  -9   3  -6   17.35    1.63
 -10   3  -6   17.83    1.89
 -10  -3  -6   18.28    1.85
 -10  -3  -6   15.24    1.60
 -11  -3  -6    1.30    1.08
 -11   3  -6    1.35    1.13
 -12   4   6   20.15    2.08
 -12  -4   6   20.35    2.02
 -11  -4   6    3.22    1.15
 -11   4   6    3.48    1.19
 -10  -4   6   29.46    1.89
 -10  -4   6   24.52    1.96
 -10   4   6   25.09    2.03
  -9  -4   6   28.88    1.82
   9  -4  -6   25.59    1.75
  -9  -4   6   23.29    1.81
  -9   4   6   26.70    1.95
  -8  -4   6   63.99    2.74
  -8  -4   6   63.22    2.62
  -8   4   6   62.31    2.89
   8  -4  -6   65.31    2.62
  -7   4   6   92.85    3.47
  -7  -4   6   93.48    3.26
  -7  -4   6   99.33    3.29
   7  -4  -6   94.18    3.22
  -6   4   6    9.75    1.10
   6  -4  -6    8.71    0.95
  -6  -4   6    8.80    0.99
  -6  -4   6    7.32    0.86
  -5  -4   6   46.54    1.76
   5  -4  -6   44.79    1.86
  -5  -4   6   50.40    1.99
  -5   4   6   43.76    2.01
   5   4  -6   44.97    1.51
  -4   4   6  101.69    3.29
  -4  -4   6  103.60    2.88
   4  -4  -6  105.72    3.15
  -4  -4   6  107.26    3.17
   4   4  -6  103.81    2.79
  -4   4   6  107.42    2.53
   3   4  -6   49.90    1.64
  -3  -4   6   50.15    1.49
  -3   4   6   49.84    1.42
  -3  -4   6   49.31    1.84
   3  -4  -6   48.42    1.81
   3  -4  -6   46.79    1.83
  -2  -4   6   33.09    1.37
   2  -4  -6   30.63    1.32
  -2  -4   6   32.95    0.93
  -2   4   6   31.00    1.10
   2  -4  -6   32.35    1.41
   2   4  -6   33.18    1.27
  -1  -4   6    0.43    0.31
   1  -4  -6    0.23    0.28
   1   4  -6    2.00    0.43
   1  -4  -6   -0.04    0.12
   1  -4  -6    0.55    0.34
   0  -4  -6   59.14    1.86
   0  -4   6   60.79    1.93
   0  -4  -6   61.50    2.01
   0  -4  -6   58.68    1.88
   0   4  -6   58.71    1.96
  -1   4  -6  183.26    4.24
  -1   4  -6  180.19    4.65
   1  -4   6  180.69    4.52
  -1  -4  -6  179.88    4.61
  -1  -4  -6  179.52    4.73
  -2   4  -6   11.81    0.95
   2  -4   6   10.26    0.72
  -2  -4  -6   12.52    0.71
  -2  -4  -6    9.49    0.87
  -2  -4  -6   10.46    0.86
  -2   4  -6   11.85    0.73
  -3   4  -6    0.28    0.40
  -3  -4  -6    1.37    0.48
  -3  -4  -6    0.20    0.22
  -3   4  -6    0.30    0.33
  -3  -4  -6    0.24    0.41
   3  -4   6    0.44    0.33
   4  -4   6   97.37    2.72
  -4  -4  -6   92.93    3.06
  -4   4  -6   98.22    3.09
  -4  -4  -6   91.73    3.18
  -4   4  -6   98.76    2.98
  -5  -4  -6   23.69    1.55
  -5  -4  -6   24.83    1.48
  -5   4  -6   25.35    1.52
  -5   4  -6   24.54    1.46
   5  -4   6   25.10    1.19
  -6   4  -6  689.31   16.39
  -6  -4  -6  680.82   16.65
  -6   4  -6  719.85   16.11
  -6  -4  -6  697.71   16.28
  -7   4  -6   88.80    3.13
  -7   4  -6   81.08    3.18
  -7  -4  -6   82.87    3.16
  -7  -4  -6   79.57    3.31
  -8  -4  -6    8.75    1.31
  -8   4  -6    8.68    1.31
  -8  -4  -6    8.62    1.19
  -8   4  -6   11.33    1.31
  -9  -4  -6    0.43    0.73
  -9  -4  -6    0.25    0.82
  -9   4  -6   -0.28    0.71
 -10  -4  -6   -0.73    0.75
 -10   4  -6   -0.22    0.83
 -10  -4  -6    1.43    0.97
 -11  -4  -6   -0.32    0.95
 -11   4  -6    0.77    1.00
 -12  -5   6    2.38    1.23
 -12   5   6   -0.99    0.92
 -11   5   6    2.99    1.18
 -11  -5   6    4.36    1.26
 -11  -5   6    3.30    1.03
 -10  -5   6    1.77    0.81
 -10   5   6    0.14    0.85
  10  -5  -6    1.42    0.77
 -10  -5   6    1.74    0.89
  -9  -5   6    8.71    1.21
  -9   5   6    7.58    1.30
   9  -5  -6   10.33    1.34
  -9  -5   6    7.41    1.17
   8  -5  -6   -0.65    0.63
  -8  -5   6   -0.17    0.67
  -8  -5   6   -1.10    0.68
  -8   5   6    0.97    0.83
  -7   5   6   20.15    1.77
  -7  -5   6   15.77    1.56
  -7  -5   6   22.66    1.53
   7  -5  -6   19.03    1.52
  -6  -5   6   30.23    1.52
  -6   5   6   24.90    1.67
   6  -5  -6   28.33    1.61
  -6  -5   6   29.93    1.66
  -5  -5   6   21.66    1.19
   5   5  -6   22.69    1.04
  -5   5   6   21.32    1.46
   5  -5  -6   21.68    1.36
  -5  -5   6   21.05    1.36
   4   5  -6   29.28    1.20
  -4   5   6   30.26    1.62
  -4  -5   6   28.66    1.49
   4  -5  -6   27.22    1.44
  -4  -5   6   29.65    1.22
   3   5  -6   30.03    1.24
   3  -5  -6   24.81    1.34
  -3  -5   6   29.21    1.05
   3  -5  -6   26.37    1.38
  -3  -5   6   28.16    1.45
  -3   5   6   27.65    0.99
  -2  -5   6   38.58    1.06
   2  -5  -6   36.73    1.61
   2  -5  -6   39.34    1.60
  -2  -5   6   37.30    1.61
   2   5  -6   36.40    1.47
   2  -5  -6   37.63    1.30
   1  -5  -6    3.63    0.57
  -1  -5   6    2.78    0.50
   1   5  -6    4.07    0.59
   1  -5  -6    5.10    0.62
   0   5  -6   86.66    2.66
   0  -5   6   82.39    2.54
   0  -5  -6   87.84    2.56
   0  -5  -6   87.12    2.56
   0  -5  -6   83.66    2.67
  -1  -5  -6  255.79    6.15
  -1  -5  -6  238.34    6.23
  -1   5  -6  241.12    6.15
   1  -5   6  243.20    5.99
  -1   5  -6  251.96    5.67
  -2   5  -6  103.98    3.26
   2  -5   6  107.18    3.02
  -2  -5  -6  111.43    2.94
  -2  -5  -6  106.36    3.33
  -2  -5  -6  109.85    3.28
  -2   5  -6  117.04    2.95
   3  -5   6   47.83    1.67
  -3  -5  -6   50.28    2.06
  -3   5  -6   47.93    1.98
  -3   5  -6   47.38    1.74
  -3  -5  -6   46.19    1.94
  -3  -5  -6   49.59    1.55
   4  -5   6   70.27    2.15
  -4  -5  -6   66.39    2.52
  -4   5  -6   67.66    2.35
  -4  -5  -6   66.84    2.60
  -5   5  -6    1.33    0.61
  -5  -5  -6    2.52    0.79
  -5  -5  -6    1.64    0.65
  -5   5  -6    2.56    0.72
  -6   5  -6  286.84    7.53
  -6  -5  -6  282.20    7.60
  -6  -5  -6  291.68    7.95
  -6   5  -6  291.15    7.62
  -7  -5  -6   13.25    1.38
  -7  -5  -6   13.20    1.55
  -7   5  -6   12.79    1.44
  -7   5  -6   15.16    1.50
  -8  -5  -6    1.52    0.89
  -8  -5  -6    0.94    0.72
  -8   5  -6    2.43    0.87
  -8   5  -6    0.36    0.81
  -9   5  -6    3.56    1.07
  -9  -5  -6    4.85    1.28
  -9  -5  -6    5.16    1.07
 -10   5  -6   13.87    1.78
 -10  -5  -6   11.33    1.56
 -10  -5  -6    9.78    1.62
 -11  -5  -6   -0.13    1.10
 -11  -5  -6    0.58    0.97
 -11   5  -6    0.62    1.09
 -11   6   6    7.73    1.57
 -11  -6   6    8.33    1.40
 -10  -6   6    7.22    1.30
 -10  -6   6    8.77    1.34
 -10   6   6    5.49    1.28
  10  -6  -6    8.02    1.34
  -9  -6   6   54.38    2.62
  -9  -6   6   46.98    2.48
   9  -6  -6   58.28    2.72
  -9   6   6   49.00    2.75
  -8  -6   6   -0.91    0.71
  -8  -6   6    1.39    0.70
  -8   6   6   -0.29    0.80
   8  -6  -6    1.71    0.79
   7  -6  -6    0.62    0.63
  -7  -6   6   -0.19    0.61
  -7  -6   6    0.87    0.60
  -7   6   6   -0.39    0.68
  -6   6   6   51.94    2.45
   6  -6  -6   50.05    2.30
  -6  -6   6   54.32    2.13
  -6  -6   6   50.67    2.37
   5  -6  -6    0.41    0.47
  -5  -6   6    0.41    0.41
  -5   6   6    1.10    0.61
  -4   6   6    1.91    0.67
   4   6  -6    1.23    0.43
   4  -6  -6    0.61    0.50
  -4  -6   6    0.31    0.48
  -4  -6   6    1.05    0.40
   3  -6  -6   11.56    1.03
  -3  -6   6   10.04    0.98
   3  -6  -6   13.14    1.02
   3   6  -6   10.69    0.87
   2  -6  -6   22.01    1.31
   2  -6  -6   20.33    1.00
   2  -6  -6   22.25    1.27
   2   6  -6   20.05    1.11
  -2  -6   6   20.99    1.26
   1  -6  -6  122.61    3.47
  -1  -6   6  117.78    3.47
   1  -6  -6  117.31    3.52
   1   6  -6  111.88    3.35
   0  -6  -6    6.88    0.80
   0  -6  -6    9.05    0.84
   0  -6   6    8.73    0.83
   0   6  -6    7.28    0.81
   0  -6  -6    7.68    0.82
  -1  -6  -6   18.43    1.14
  -1   6  -6   18.42    1.19
  -1  -6  -6   21.10    1.29
   1  -6   6   20.02    1.08
  -2  -6  -6    5.19    0.73
  -2  -6  -6    5.85    0.69
  -2   6  -6    4.93    0.77
  -2  -6  -6    4.39    0.74
   2  -6   6    5.16    0.63
  -2   6  -6    4.91    0.60
  -3  -6  -6   28.55    1.63
  -3   6  -6   31.96    1.38
  -3  -6  -6   29.37    1.58
   3  -6   6   30.69    1.33
  -4   6  -6   82.90    2.73
  -4  -6  -6   78.85    3.01
  -4  -6  -6   79.73    2.92
  -5  -6  -6   16.46    1.42
  -5  -6  -6   15.51    1.50
  -5   6  -6   16.31    1.38
  -6   6  -6  310.59    8.02
  -6  -6  -6  306.72    8.37
  -6  -6  -6  294.46    8.06
  -7  -6  -6    2.41    0.94
  -7  -6  -6    0.30    0.70
  -7   6  -6    2.59    0.90
  -7   6  -6    0.99    0.74
  -8  -6  -6   -0.32    0.71
  -8   6  -6    1.12    0.81
  -8  -6  -6    2.07    0.93
  -8   6  -6    0.08    0.78
  -9   6  -6    3.48    1.12
  -9  -6  -6    2.67    1.07
  -9  -6  -6    2.32    0.96
 -10   6  -6    8.56    1.50
 -10  -6  -6    7.14    1.35
 -10  -6  -6    7.09    1.49
 -11   7   6    0.50    1.00
 -11  -7   6    1.95    0.99
 -10   7   6    4.91    1.29
  10  -7  -6    6.66    1.30
 -10  -7   6    6.95    1.28
  -9  -7   6    8.63    1.31
   9  -7  -6    6.38    1.21
  -9   7   6    7.85    1.44
  -8   7   6    4.15    1.08
   8  -7  -6    4.55    1.01
  -8  -7   6    7.12    1.19
  -7   7   6   13.29    1.47
  -7  -7   6   16.73    1.49
   7  -7  -6   19.99    1.64
   6  -7  -6   20.05    1.58
  -6  -7   6   18.97    1.51
  -6   7   6   16.97    1.56
  -5   7   6   81.61    3.16
   5  -7  -6   84.26    3.15
  -5  -7   6   92.12    3.25
  -4  -7   6    1.07    0.58
   4  -7  -6   -0.12    0.46
  -4   7   6    1.24    0.64
   4   7  -6    1.95    0.51
  -3  -7   6   88.90    3.04
   3   7  -6   84.88    2.70
   3  -7  -6   84.32    3.01
   3  -7  -6   90.97    3.06
  -2  -7   6    4.68    0.77
   2  -7  -6    5.03    0.61
   2  -7  -6    4.96    0.80
   2   7  -6    3.03    0.62
  -1  -7   6  172.42    4.68
   1   7  -6  166.40    4.57
   1  -7  -6  160.01    4.38
   1  -7  -6  169.09    4.75
   1  -7  -6  171.22    4.67
   0  -7   6   85.41    2.77
   0   7  -6   80.30    2.78
   0  -7  -6   85.70    2.90
   0  -7  -6   85.53    2.73
   0  -7  -6   82.19    2.72
  -1  -7  -6  123.24    3.78
  -1   7  -6  122.86    3.80
  -1  -7  -6  127.79    3.73
  -2  -7  -6    4.65    0.80
  -2  -7  -6    6.32    0.78
   2  -7   6    4.58    0.66
  -2  -7  -6    5.68    0.83
   3  -7   6   43.85    1.69
  -3  -7  -6   37.92    1.96
  -3  -7  -6   42.83    2.00
  -4  -7  -6   59.26    2.53
  -4  -7  -6   63.03    2.66
  -5  -7  -6  230.30    6.72
  -5  -7  -6  242.28    6.67
  -6  -7  -6    8.90    1.30
  -6  -7  -6    7.40    1.13
  -7  -7  -6   19.71    1.80
  -7  -7  -6   15.68    1.53
  -7   7  -6   22.91    1.72
  -8  -7  -6    5.50    1.22
  -8  -7  -6    4.11    1.11
  -8   7  -6    2.62    0.98
  -9   7  -6    1.73    0.98
  -9  -7  -6    0.25    0.90
  -9  -7  -6    0.09    0.87
 -10  -7  -6    2.81    1.13
 -10  -7  -6    4.81    1.31
 -10   8   6    3.34    1.25
 -10  -8   6    1.63    1.06
  10  -8  -6    3.25    1.14
  -9  -8   6    0.04    0.77
  -9   8   6    0.56    0.86
   9  -8  -6   -0.67    0.76
   8  -8  -6    7.69    1.27
  -8   8   6    8.16    1.36
  -8  -8   6    5.98    1.15
  -7  -8   6    6.26    1.12
   7  -8  -6    8.20    1.23
  -7   8   6    6.21    1.19
  -6   8   6   95.94    3.69
   6  -8  -6   94.25    3.58
  -6  -8   6   95.43    3.59
  -5   8   6   13.23    1.39
   5  -8  -6   12.85    1.37
  -5  -8   6   13.74    1.37
  -4  -8   6    0.65    0.66
   4  -8  -6    2.05    0.71
  -4   8   6    1.75    0.71
  -3  -8   6    3.31    0.78
   3   8  -6    3.79    0.73
   3  -8  -6    3.58    0.78
   3  -8  -6    4.44    0.90
   2   8  -6   67.57    2.46
   2  -8  -6   69.44    2.27
  -2  -8   6   68.04    2.66
   2  -8  -6   64.97    2.63
   2  -8  -6   70.84    2.63
   1   8  -6   26.15    1.48
   1  -8  -6   25.44    1.58
   1  -8  -6   28.76    1.43
  -1  -8   6   28.78    1.61
   1  -8  -6   25.41    1.56
   0  -8   6   90.23    2.99
   0   8  -6   82.50    2.98
   0  -8  -6   85.38    2.99
   0  -8  -6   88.23    3.08
   0  -8  -6   87.60    2.91
  -1  -8  -6    1.73    0.65
  -1  -8  -6    1.07    0.60
  -1   8  -6    2.43    0.71
   1  -8   6    0.47    0.35
   2  -8   6   28.09    1.48
  -2  -8  -6   23.89    1.62
  -2  -8  -6   27.74    1.44
  -2  -8  -6   24.06    1.53
  -3  -8  -6   20.76    1.49
  -3  -8  -6   19.52    1.52
  -4  -8  -6   88.05    3.37
  -4  -8  -6   87.87    3.35
   4  -8   6   99.50    3.66
  -5  -8  -6    6.22    1.07
  -5  -8  -6    6.42    1.12
  -6  -8  -6    0.20    0.71
  -6  -8  -6   -0.44    0.70
  -7  -8  -6    0.72    0.79
  -7  -8  -6    0.96    0.82
  -8  -8  -6    0.41    0.90
  -8  -8  -6    0.37    0.91
  -8   8  -6    0.47    0.91
  -9  -8  -6    1.12    0.94
  -9   8  -6    2.03    1.05
  -9  -8  -6    0.70    1.05
 -10  -9   6    9.86    1.60
  10  -9  -6   12.08    1.81
 -10   9   6   10.25    1.76
   9  -9  -6   13.97    1.82
  -9   9   6   16.20    1.82
  -9  -9   6   18.00    1.91
   8  -9  -6    0.14    0.88
  -8   9   6   -0.33    0.74
  -8  -9   6    0.30    0.82
  -7  -9   6    1.49    0.91
   7  -9  -6    2.39    0.91
  -7   9   6    1.72    0.88
   6  -9  -6    2.03    0.89
  -6   9   6    1.61    0.87
  -6  -9   6    1.53    0.78
  -5  -9   6  100.00    3.74
  -5   9   6   99.48    3.74
   5  -9  -6   99.97    3.79
   4  -9  -6   15.41    1.49
  -4  -9   6   16.32    1.51
  -4   9   6   16.64    1.46
   3  -9  -6   54.86    2.43
   3   9  -6   51.60    2.16
   3  -9  -6   54.79    2.52
  -3  -9   6   57.26    2.55
   2   9  -6    9.00    1.10
   2  -9  -6    7.85    1.15
  -2  -9   6    8.15    1.08
   2  -9  -6    9.88    1.21
   1  -9  -6    1.20    0.73
   1  -9  -6    1.15    0.66
  -1  -9   6    1.64    0.69
   1  -9  -6    0.89    0.69
   1   9  -6    0.42    0.65
   0  -9   6  188.42    5.26
   0   9  -6  178.55    5.27
   0  -9  -6  186.11    5.17
   0  -9  -6  187.78    5.32
   0  -9  -6  179.26    5.34
  -1  -9  -6  139.98    4.38
  -1   9  -6  138.81    4.38
  -1  -9  -6  134.19    4.23
  -2  -9  -6    1.55    0.76
  -2  -9  -6    2.55    0.78
  -3  -9  -6   66.19    2.75
  -3  -9  -6   61.29    2.69
  -4  -9  -6   28.45    1.93
  -4  -9  -6   31.73    1.98
  -5  -9  -6    6.22    1.11
  -5  -9  -6    5.03    1.05
  -6  -9  -6    7.89    1.30
  -6  -9  -6    8.27    1.33
  -7  -9  -6   10.32    1.50
  -7   9  -6   10.17    1.46
  -7  -9  -6   12.88    1.70
  -8   9  -6    1.55    1.09
  -8  -9  -6    3.11    1.10
  -8  -9  -6    1.14    1.11
  -9  -9  -6    4.78    1.36
  -9  -9  -6    9.12    1.68
  -9 -10   6   12.28    1.71
  -9  10   6   11.56    1.80
   9 -10  -6    9.33    1.61
   8 -10  -6    4.48    1.28
  -8 -10   6    2.23    1.01
  -8  10   6    2.91    1.09
  -7  10   6   -0.16    0.83
   7 -10  -6   -0.44    0.76
  -7 -10   6    0.37    0.81
  -6 -10   6    0.00    0.80
  -6  10   6   -0.05    0.74
   6 -10  -6    0.55    0.88
  -5  10   6    0.83    0.82
  -5 -10   6    1.26    0.82
   5 -10  -6    0.62    0.76
  -4  10   6   11.71    1.45
  -4 -10   6   11.91    1.42
   4 -10  -6   14.51    1.49
   3 -10  -6   22.70    1.76
   3 -10  -6   24.89    1.89
  -3 -10   6   21.69    1.71
   2  10  -6  155.83    4.63
   2 -10  -6  147.46    4.88
  -2 -10   6  161.80    4.94
   2 -10  -6  152.82    4.82
   1  10  -6    5.52    1.01
   1 -10  -6    6.72    1.11
   1 -10  -6    8.15    1.19
  -1 -10   6    6.51    1.08
   0  10  -6   19.59    1.64
   0 -10  -6   23.19    1.63
   0 -10   6   19.98    1.59
   0 -10  -6   18.66    1.59
   0 -10  -6   21.46    1.52
  -1 -10  -6    0.12    0.63
  -1 -10  -6    0.21    0.69
   1 -10   6    0.01    0.42
  -1 -10  -6   -0.37    0.66
  -1  10  -6    0.00    0.66
  -2 -10  -6   41.42    2.21
  -2  10  -6   36.61    2.19
  -2 -10  -6   40.40    2.17
  -3 -10  -6    0.10    0.69
  -3 -10  -6    0.68    0.75
  -4 -10  -6    0.10    0.73
  -4 -10  -6    0.17    0.70
  -5 -10  -6   -0.59    0.66
  -5 -10  -6   -0.88    0.69
  -6 -10  -6    0.27    0.82
  -6 -10  -6    1.59    0.88
  -7 -10  -6    4.59    1.23
  -7  10  -6    6.11    1.30
  -7 -10  -6    5.71    1.28
  -8  10  -6    0.51    0.99
  -8 -10  -6    2.10    1.10
  -8 -10  -6    1.05    1.04
  -8  11   6   18.63    2.06
   8 -11  -6   17.33    1.94
  -8 -11   6   20.87    2.12
   7 -11  -6    2.08    1.06
  -7 -11   6    2.32    1.09
  -7  11   6    3.89    1.16
   6 -11  -6    0.35    0.88
  -6 -11   6    0.22    0.77
  -6  11   6    0.68    0.84
   5 -11  -6    5.92    1.26
  -5  11   6    3.88    1.09
  -5 -11   6    6.13    1.21
  -4 -11   6   10.14    1.44
  -4  11   6   14.87    1.50
   4 -11  -6   16.55    1.67
  -3 -11   6    3.26    0.96
   3 -11  -6    4.20    1.13
   3 -11  -6    3.43    0.98
   2 -11  -6   14.72    1.61
   2  11  -6   12.21    1.35
  -2 -11   6   13.50    1.51
   2 -11  -6   13.29    1.50
   1 -11  -6   14.40    1.49
   1  11  -6   12.03    1.37
  -1 -11   6   12.58    1.35
   1 -11  -6   15.98    1.61
   0 -11   6   31.51    1.95
   0 -11  -6   28.57    1.99
   0  11  -6   27.18    1.82
   0 -11  -6   31.34    1.87
   0 -11  -6   30.02    1.95
  -1 -11  -6   13.88    1.40
  -1 -11  -6   13.22    1.48
  -1  11  -6   10.98    1.34
  -2  11  -6   12.47    1.44
  -2 -11  -6   14.45    1.48
  -2 -11  -6   13.60    1.39
  -3  11  -6   15.97    1.60
  -3 -11  -6   16.89    1.63
  -3 -11  -6   19.58    1.69
  -4 -11  -6   10.99    1.45
  -4 -11  -6   11.54    1.39
  -5 -11  -6    2.79    1.07
  -5 -11  -6    4.03    1.14
  -5  11  -6    4.03    1.12
  -6  11  -6    0.99    1.01
  -6 -11  -6   -1.21    0.80
  -6 -11  -6   -0.12    0.83
  -7  11  -6    3.18    1.22
  -7 -11  -6    2.52    1.13
  -7 -11  -6    4.95    1.29
   7 -12  -6   -0.71    0.89
  -7 -12   6   -1.76    0.87
  -6 -12   6    0.25    0.93
   6 -12  -6   -0.20    0.87
   5 -12  -6   -0.48    0.80
  -5 -12   6    0.28    0.85
   4 -12  -6    4.98    1.23
  -4 -12   6    3.50    1.06
  -3 -12   6   11.39    1.50
   3 -12  -6    7.97    1.43
  -2 -12   6   13.51    1.51
   2 -12  -6   17.69    1.82
  -1 -12   6   -0.73    0.72
   1 -12  -6    1.07    0.84
   1  12  -6    2.05    0.88
   0  12  -6    3.80    1.01
   0 -12  -6    2.16    0.96
  -1 -12  -6    1.02    0.81
  -1  12  -6    1.27    0.86
  -2 -12  -6    8.98    1.32
  -2  12  -6    6.99    1.29
  -3  12  -6    4.45    1.21
  -3 -12  -6    5.31    1.18
  -4  12  -6    4.83    1.22
  -4 -12  -6    7.26    1.31
  -5  12  -6    0.08    0.87
  -5 -12  -6    0.04    0.85
  -6 -12  -6   -0.55    0.89
  -5 -13   6    5.86    1.34
   5 -13  -6    4.86    1.39
  -4 -13   6    6.21    1.37
   4 -13  -6    7.74    1.52
   3 -13  -6    6.36    1.39
   2 -13  -6    8.66    1.60
  -2 -13   6    9.01    1.44
   1  13  -6    2.19    0.95
   1 -13  -6    3.22    1.14
   0  13  -6    2.31    0.97
  -1  13  -6    0.64    0.85
  -2  13  -6    0.20    0.91
  -2 -13  -6   -0.37    0.87
  -3  13  -6   16.50    1.84
  -3 -13  -6   20.19    1.94
  -4  13  -6   28.30    2.27
  -4 -13  -6   25.27    2.10
   2 -14  -6   -0.78    0.94
   0  14  -6    5.68    1.30
  -1  14  -6    0.21    0.89
 -13   0   7   -0.72    0.96
 -12   0   7   -0.21    0.86
 -11   0   7   -0.51    0.82
 -10   0   7    0.43    0.81
  -9   0   7   -0.87    0.60
  -8   0   7    0.10    0.57
  -7   0   7   -0.28    0.35
   7   0  -7    0.38    0.37
  -7   0   7   -0.82    0.42
  -6   0   7    0.13    0.44
  -6   0   7   -0.36    0.30
   6   0  -7   -0.58    0.26
   5   0  -7    0.07    0.32
  -5   0   7   -0.38    0.38
  -5   0   7   -0.31    0.33
  -4   0   7   -0.10    0.30
   4   0  -7    0.20    0.29
  -4   0   7    0.72    0.30
   3   0  -7    0.39    0.30
  -3   0   7    0.58    0.30
  -3   0   7   -0.29    0.33
   2   0  -7    0.22    0.29
  -2   0   7    0.04    0.30
   2   0  -7    0.35    0.29
   1   0  -7    0.01    0.28
  -1   0   7    0.09    0.30
   1   0  -7   -0.52    0.25
   0   0   7    0.46    0.29
   0   0  -7    0.22    0.25
   0   0  -7    1.47    0.33
   1   0   7    0.36    0.27
  -1   0  -7    0.19    0.27
  -1   0  -7    0.73    0.29
   2   0   7    0.21    0.31
  -2   0  -7   -0.01    0.26
  -2   0  -7    0.28    0.27
   3   0   7    0.12    0.35
  -3   0  -7   -0.20    0.33
  -3   0  -7    0.09    0.24
  -4   0  -7    0.34    0.43
  -4   0  -7    0.50    0.35
   4   0   7   -0.08    0.35
  -5   0  -7    0.53    0.48
   5   0   7   -0.13    0.37
  -5   0  -7   -0.35    0.30
  -6   0  -7    0.43    0.56
   6   0   7    0.49    0.49
   7   0   7    0.29    0.53
  -7   0  -7    1.09    0.68
  -8   0  -7    0.38    0.69
   8   0   7    0.13    0.44
  -9   0  -7    0.68    0.81
 -10   0  -7   -0.36    0.85
 -11   0  -7    0.14    1.05
 -13   1   7    7.39    1.55
 -13  -1   7    5.52    1.49
 -12  -1   7   15.90    1.86
 -12   1   7   12.78    1.78
 -11  -1   7    3.75    1.14
 -11   1   7    4.01    1.13
 -10   1   7    8.11    1.31
 -10  -1   7   10.93    1.40
  -9   1   7   -0.02    0.72
  -9  -1   7   -0.78    0.66
   8  -1  -7   27.41    1.39
  -8   1   7   22.89    1.71
  -8  -1   7   28.73    1.45
  -8  -1   7   24.06    1.63
   7  -1  -7   90.34    2.78
   7   1  -7   89.11    2.61
  -7  -1   7   91.76    2.80
  -7   1   7   86.94    3.21
  -7  -1   7   87.69    3.12
  -6  -1   7    9.11    0.93
   6   1  -7    9.82    0.76
  -6   1   7   10.07    0.70
   6  -1  -7   10.45    0.83
  -6   1   7   10.01    1.07
  -6  -1   7    8.82    0.81
  -5   1   7    9.53    0.67
   5  -1  -7   10.17    0.82
   5   1  -7   10.88    0.76
  -5   1   7   10.26    0.95
  -5  -1   7    9.47    0.87
  -5  -1   7   10.62    0.79
   4   1  -7    8.56    0.67
  -4  -1   7    7.92    0.75
  -4   1   7    8.20    0.60
  -4   1   7    7.47    0.76
   4  -1  -7    7.93    0.65
  -4  -1   7    7.85    0.69
   3  -1  -7    0.83    0.32
  -3   1   7    0.93    0.30
  -3  -1   7    1.16    0.33
   3   1  -7    0.72    0.30
   2   1  -7  263.59    6.12
  -2  -1   7  260.74    6.17
   2  -1  -7  262.72    6.24
  -2   1   7  267.25    6.10
   2  -1  -7  257.45    6.13
   1  -1  -7   77.76    2.19
   1   1  -7   76.26    2.17
  -1  -1   7   77.72    2.20
   1   1  -7   76.76    2.01
   1  -1  -7   75.56    2.16
  -1   1   7   78.98    2.16
   0   1  -7  173.34    4.11
   0   1  -7  173.33    4.25
   0  -1  -7  177.99    4.31
   0  -1   7  171.96    4.27
   0   1   7  172.13    4.25
   0  -1  -7  172.16    4.19
  -1   1  -7   15.94    0.77
   1  -1   7   14.53    0.84
  -1  -1  -7   14.55    0.73
  -1   1  -7   13.81    0.79
  -1  -1  -7   13.66    0.84
   1   1   7   14.22    0.83
  -2   1  -7  790.54   17.17
  -2   1  -7  785.80   17.46
   2   1   7  778.61   17.34
   2  -1   7  778.98   17.29
  -2  -1  -7  774.13   17.59
  -3   1  -7  375.85    8.46
   3  -1   7  364.76    8.50
  -3  -1  -7  368.36    8.82
  -3   1  -7  359.80    8.69
  -3  -1  -7  359.55    8.24
   4  -1   7   38.03    1.51
  -4   1  -7   36.82    1.67
  -4  -1  -7   36.49    1.67
  -4  -1  -7   36.19    1.58
  -4  -1  -7   35.30    1.29
   5  -1   7   14.01    1.01
  -5  -1  -7   13.23    0.81
  -5  -1  -7   14.00    1.09
  -5   1  -7   14.19    0.96
  -5   1  -7   12.83    1.14
  -5  -1  -7   12.07    1.09
  -6   1  -7   26.99    1.60
  -6   1  -7   26.62    1.35
  -6  -1  -7   25.07    1.46
  -6  -1  -7   23.70    1.58
  -7  -1  -7   26.06    1.82
   7  -1   7   28.03    1.53
  -7   1  -7   25.58    1.70
  -7  -1  -7   24.72    1.49
  -8  -1  -7  169.70    5.50
  -8   1  -7  169.87    5.46
  -8  -1  -7  170.56    4.95
  -9   1  -7   20.63    1.79
  -9  -1  -7   22.73    1.98
 -10   1  -7   -0.02    0.91
 -10  -1  -7    2.11    1.05
 -11   1  -7    3.98    1.33
 -11  -1  -7    2.27    1.23
 -12   2   7   12.72    1.81
 -12  -2   7   10.48    1.69
 -11   2   7    0.46    0.90
 -11  -2   7   -0.23    0.79
 -10  -2   7    5.39    1.12
 -10   2   7    5.47    1.13
  -9  -2   7    1.18    0.73
   9  -2  -7    0.28    0.55
  -9   2   7    0.30    0.68
  -9  -2   7    1.27    0.64
  -8  -2   7  115.41    3.56
  -8  -2   7  113.94    3.87
  -8   2   7  111.13    3.99
   8  -2  -7  112.66    3.49
  -7   2   7   10.62    1.15
  -7  -2   7   10.29    0.97
  -7  -2   7   11.88    1.16
   7  -2  -7    9.78    0.88
  -6  -2   7    0.37    0.43
  -6   2   7   -0.15    0.46
   6  -2  -7    0.18    0.39
   6   2  -7    0.15    0.32
  -6   2   7    0.26    0.27
  -6  -2   7    1.07    0.46
  -5  -2   7   22.45    1.22
   5  -2  -7   19.63    1.08
  -5  -2   7   20.91    1.12
  -5   2   7   20.48    0.86
   5   2  -7   23.96    1.02
  -5   2   7   20.67    1.29
  -4  -2   7    8.47    0.71
  -4   2   7    8.87    0.84
  -4  -2   7    6.39    0.61
   4   2  -7    8.91    0.69
   4  -2  -7    7.86    0.69
  -4   2   7    7.94    0.55
   3  -2  -7  276.08    6.72
   3  -2  -7  270.48    6.54
   3   2  -7  280.98    6.44
  -3  -2   7  278.06    6.49
  -3  -2   7  272.71    6.59
  -3   2   7  278.02    6.34
  -2  -2   7  227.53    5.45
  -2  -2   7  227.76    5.22
  -2   2   7  222.62    5.24
   2  -2  -7  220.85    5.37
   2   2  -7  220.64    5.31
   2  -2  -7  223.19    5.50
  -1   2   7   11.28    0.67
   1   2  -7   11.11    0.48
   1  -2  -7   11.71    0.75
   1   2  -7   11.59    0.74
   1  -2  -7   12.31    0.71
  -1  -2   7   10.87    0.73
   0   2  -7    0.75    0.33
   0  -2  -7    1.21    0.32
   0  -2   7    1.05    0.31
   0  -2  -7    1.76    0.37
   0   2  -7    1.03    0.20
   0   2   7    0.44    0.29
  -1   2  -7   10.39    0.74
   1  -2   7   10.44    0.71
  -1  -2  -7   10.04    0.62
  -1   2  -7   10.67    0.59
  -1  -2  -7   10.33    0.74
  -2  -2  -7  240.39    5.68
  -2   2  -7  248.84    5.91
   2  -2   7  243.70    5.89
  -2  -2  -7  241.86    5.98
  -2   2  -7  252.88    5.97
  -2  -2  -7  246.70    6.15
   3  -2   7   15.29    0.91
  -3  -2  -7   14.11    0.73
  -3   2  -7   14.36    0.89
  -3  -2  -7   14.72    0.97
  -3  -2  -7   13.13    0.99
  -3   2  -7   15.86    0.94
  -4  -2  -7    0.59    0.42
  -4   2  -7   -0.08    0.41
   4  -2   7    0.04    0.17
  -4  -2  -7    0.76    0.50
  -4   2  -7    0.24    0.41
  -4  -2  -7    0.66    0.29
   5  -2   7    1.65    0.48
  -5   2  -7    1.14    0.47
  -5  -2  -7    1.56    0.64
  -5   2  -7    2.16    0.65
  -5  -2  -7    1.53    0.52
  -6  -2  -7    4.80    0.89
   6  -2   7    5.12    0.73
  -6   2  -7    3.69    0.68
  -6   2  -7    2.93    0.75
  -6  -2  -7    5.44    0.83
  -7  -2  -7   50.99    2.53
  -7  -2  -7   52.79    2.31
  -7   2  -7   57.35    2.57
  -8  -2  -7   32.65    1.90
  -8  -2  -7   33.91    2.15
  -8   2  -7   32.37    2.04
  -9  -2  -7    0.25    0.71
  -9   2  -7    0.93    0.86
  -9  -2  -7    0.03    0.78
 -10   2  -7   10.55    1.58
 -10  -2  -7   10.67    1.66
 -11   2  -7    4.02    1.26
 -11  -2  -7    3.84    1.28
 -12  -3   7   11.04    1.68
 -12   3   7    9.14    1.64
 -11   3   7    0.85    0.92
 -11  -3   7    0.90    0.92
 -10   3   7    0.98    0.87
 -10  -3   7    2.53    0.92
   9  -3  -7    2.02    0.70
  -9  -3   7    3.29    0.84
  -9  -3   7    3.49    0.93
  -9   3   7    4.50    1.08
  -8  -3   7   28.64    1.80
  -8   3   7   30.37    1.99
  -8  -3   7   30.57    1.73
   8  -3  -7   31.23    1.70
  -7   3   7   -0.06    0.54
   7  -3  -7   -0.62    0.45
  -7  -3   7   -0.01    0.51
  -7  -3   7   -0.45    0.51
   6   3  -7   -0.44    0.31
  -6  -3   7    0.09    0.44
  -6   3   7   -0.32    0.43
   6  -3  -7   -0.44    0.39
  -6  -3   7    0.12    0.43
  -5  -3   7   74.48    2.48
   5  -3  -7   70.32    2.42
   5   3  -7   73.11    2.15
  -5   3   7   71.49    1.90
  -5   3   7   76.32    2.69
   4   3  -7  109.69    2.94
  -4   3   7  105.43    3.35
  -4  -3   7  110.60    3.21
  -4  -3   7  112.38    3.02
  -4   3   7  110.82    2.74
   4  -3  -7  110.25    3.16
   3   3  -7  177.66    4.51
  -3  -3   7  188.96    4.46
  -3   3   7  183.83    4.36
   3  -3  -7  183.70    4.83
   3  -3  -7  188.94    4.72
  -3  -3   7  185.48    4.74
  -2   3   7   67.86    1.94
   2  -3  -7   66.77    2.12
   2  -3  -7   69.47    2.21
   2   3  -7   70.40    2.08
  -2  -3   7   71.57    2.20
  -2  -3   7   70.25    1.79
   1   3  -7   35.23    1.38
   1  -3  -7   34.70    1.32
   1  -3  -7   34.38    1.39
  -1   3   7   36.77    1.29
  -1  -3   7   36.37    1.40
   0  -3  -7   46.23    1.59
   0   3  -7   49.33    1.68
   0  -3  -7   50.09    1.59
   0  -3  -7   45.29    1.69
   0  -3   7   48.41    1.65
   0   3  -7   46.00    1.21
  -1  -3  -7   58.82    1.96
  -1   3  -7   60.78    1.65
   1  -3   7   59.73    1.89
  -1   3  -7   58.67    1.97
  -1  -3  -7   59.11    2.02
  -2  -3  -7  359.29    8.48
   2  -3   7  358.46    8.32
  -2   3  -7  351.79    8.42
  -2  -3  -7  354.56    8.08
  -2   3  -7  366.84    8.30
  -3   3  -7  436.07   10.03
  -3  -3  -7  426.35   10.13
  -3   3  -7  439.96   10.05
  -3  -3  -7  417.46   10.33
  -3  -3  -7  431.77    9.58
  -4  -3  -7   54.69    2.09
  -4   3  -7   53.36    2.03
  -4   3  -7   53.25    2.02
   4  -3   7   56.36    1.89
  -4  -3  -7   55.25    2.23
  -4  -3  -7   52.33    1.57
  -5   3  -7   41.96    1.89
  -5  -3  -7   38.63    2.01
   5  -3   7   43.00    1.67
  -5   3  -7   40.70    1.78
  -5  -3  -7   42.06    1.88
  -6   3  -7  195.03    5.54
  -6  -3  -7  184.45    5.35
  -6  -3  -7  189.78    5.70
  -6   3  -7  198.29    5.27
  -7  -3  -7    0.63    0.75
  -7   3  -7    1.36    0.72
  -7  -3  -7    1.01    0.70
  -7   3  -7    0.44    0.45
  -8  -3  -7   14.08    1.53
  -8   3  -7   14.67    1.47
  -8  -3  -7   16.58    1.51
  -9   3  -7    2.52    0.94
  -9  -3  -7    1.48    0.92
  -9  -3  -7    2.75    0.89
 -10   3  -7   14.77    1.69
 -10  -3  -7   15.33    1.87
 -11   3  -7   -0.22    0.94
 -11  -3  -7   -0.08    1.01
 -12   4   7    0.31    0.98
 -12  -4   7    1.05    0.98
 -11   4   7   13.53    1.70
 -11  -4   7   19.40    1.79
 -10  -4   7   32.93    2.16
 -10   4   7   28.24    2.14
 -10  -4   7   34.99    2.04
  -9  -4   7    5.43    1.06
   9  -4  -7    5.75    1.06
  -9   4   7    3.56    1.02
  -9  -4   7    6.77    1.12
   8  -4  -7  278.71    7.47
  -8  -4   7  287.93    7.61
  -8  -4   7  290.97    7.71
  -8   4   7  291.03    8.06
  -7  -4   7   66.64    2.63
   7  -4  -7   64.56    2.53
  -7   4   7   67.25    2.84
  -7  -4   7   65.31    2.52
  -6   4   7   54.40    2.39
   6  -4  -7   54.63    2.17
  -6  -4   7   52.75    2.22
   5   4  -7   91.30    2.54
   5  -4  -7   89.27    2.90
  -5  -4   7   86.82    2.90
  -5  -4   7   93.94    2.76
  -5   4   7   87.33    3.09
  -4  -4   7   13.44    0.82
   4  -4  -7   13.80    1.00
  -4   4   7   16.83    1.20
  -4   4   7   13.81    0.67
  -4  -4   7   14.71    1.09
   4   4  -7   15.62    0.90
   3  -4  -7  401.48    9.60
  -3   4   7  418.19    9.23
  -3  -4   7  414.45    9.73
   3  -4  -7  406.63    9.82
   3   4  -7  410.06    9.39
  -3  -4   7  421.64    9.32
  -2  -4   7  133.40    3.08
  -2   4   7  129.64    3.30
   2  -4  -7  134.40    3.71
   2   4  -7  135.34    3.51
  -2  -4   7  127.93    3.62
   2  -4  -7  127.92    3.57
  -1  -4   7    9.09    0.74
   1  -4  -7    9.90    0.80
   1   4  -7    8.08    0.76
   1  -4  -7    8.90    0.66
   1  -4  -7    9.49    0.73
   0   4  -7  659.37   14.73
   0  -4   7  659.87   14.77
   0  -4  -7  653.58   14.71
   0  -4  -7  670.74   14.60
   0  -4  -7  645.13   14.99
   1  -4   7   13.98    0.89
  -1  -4  -7   15.94    0.97
  -1  -4  -7   12.54    0.94
  -1   4  -7   15.63    0.65
  -1   4  -7   15.14    0.99
  -2   4  -7   78.57    2.19
  -2  -4  -7   79.27    2.20
  -2  -4  -7   73.44    2.55
  -2   4  -7   75.30    2.49
  -2  -4  -7   75.69    2.48
  -3  -4  -7   65.67    2.43
  -3   4  -7   65.68    2.32
   3  -4   7   65.06    2.08
  -3  -4  -7   67.10    1.90
  -3   4  -7   66.61    2.12
  -3  -4  -7   63.79    2.32
  -4  -4  -7    4.65    0.74
  -4   4  -7    2.67    0.62
   4  -4   7    4.36    0.58
  -4  -4  -7    2.74    0.69
  -4   4  -7    4.02    0.65
  -5  -4  -7   30.62    1.73
  -5   4  -7   29.21    1.63
  -5  -4  -7   28.47    1.74
   5  -4   7   30.14    1.40
  -5   4  -7   31.02    1.68
  -6   4  -7  691.34   16.17
  -6  -4  -7  676.95   16.02
  -6  -4  -7  660.94   16.40
  -6   4  -7  704.91   15.85
  -7  -4  -7  105.53    3.66
  -7  -4  -7   94.79    3.78
  -7   4  -7  108.69    3.55
  -7   4  -7   95.66    3.58
  -8  -4  -7   40.71    2.17
  -8  -4  -7   39.02    2.37
  -8   4  -7   37.81    2.26
  -9  -4  -7    4.80    1.21
  -9   4  -7    4.86    1.14
  -9  -4  -7    5.40    1.10
 -10   4  -7    1.54    1.02
 -10  -4  -7    0.97    0.90
 -10  -4  -7    0.93    0.99
 -11   4  -7    1.54    1.08
 -11  -4  -7    0.90    1.16
 -12   5   7    8.69    1.71
 -12  -5   7    5.93    1.48
 -11  -5   7   38.35    2.34
 -11   5   7   31.06    2.39
 -11  -5   7   35.45    2.44
 -10  -5   7    5.52    1.16
 -10   5   7    6.47    1.36
 -10  -5   7    5.85    1.15
  10  -5  -7    5.62    1.14
   9  -5  -7   22.81    1.75
  -9  -5   7   19.86    1.70
  -9   5   7   23.26    1.90
  -9  -5   7   16.85    1.63
  -8   5   7   51.91    2.73
   8  -5  -7   56.86    2.50
  -8  -5   7   58.77    2.48
  -8  -5   7   56.49    2.55
  -7   5   7   51.49    2.49
   7  -5  -7   50.01    2.33
  -7  -5   7   45.57    2.30
  -6  -5   7  207.64    5.83
  -6  -5   7  218.16    5.61
  -6   5   7  207.83    6.07
   6  -5  -7  213.89    5.81
  -5   5   7   26.14    1.60
  -5  -5   7   29.28    1.35
   5  -5  -7   27.05    1.52
   5   5  -7   28.33    1.25
  -5  -5   7   26.35    1.54
  -4  -5   7    0.74    0.34
  -4  -5   7    0.24    0.43
   4  -5  -7    0.17    0.41
   4   5  -7    0.67    0.39
  -3   5   7  409.33    9.42
  -3  -5   7  434.35    9.48
   3  -5  -7  426.70   10.16
  -3  -5   7  412.03   10.00
   3  -5  -7  418.45    9.94
   3   5  -7  422.14    9.67
   2  -5  -7    6.41    0.73
   2  -5  -7    6.49    0.75
  -2  -5   7    8.26    0.85
   2   5  -7    6.36    0.73
   1  -5  -7  138.82    3.80
  -1  -5   7  136.21    3.83
   1   5  -7  140.82    3.81
   1  -5  -7  141.87    3.95
   0  -5  -7   59.09    2.15
   0  -5  -7   63.69    2.03
   0   5  -7   55.85    2.07
   0  -5  -7   60.25    2.01
   0  -5   7   59.58    2.06
  -1   5  -7   20.16    0.75
  -1   5  -7   21.11    1.20
   1  -5   7   19.32    1.05
  -1  -5  -7   20.81    1.25
  -1  -5  -7   21.70    1.17
  -2   5  -7  170.75    4.18
  -2   5  -7  166.32    4.60
  -2  -5  -7  171.33    4.22
  -2  -5  -7  167.56    4.59
  -2  -5  -7  162.33    4.68
  -3   5  -7   65.85    2.11
  -3  -5  -7   68.27    1.96
  -3   5  -7   58.03    2.31
   3  -5   7   64.15    2.10
  -3  -5  -7   64.81    2.39
  -3  -5  -7   62.63    2.45
  -4   5  -7    1.16    0.51
  -4  -5  -7    0.96    0.57
  -4  -5  -7    0.25    0.53
  -4   5  -7    0.67    0.56
   4  -5   7    0.66    0.42
  -5  -5  -7  124.13    4.02
  -5   5  -7  127.48    4.03
  -5  -5  -7  129.94    4.25
  -5   5  -7  129.32    3.91
  -6  -5  -7   26.93    1.83
  -6  -5  -7   24.51    1.79
  -6   5  -7   27.21    1.75
  -6   5  -7   26.30    1.77
  -7  -5  -7   51.81    2.67
  -7  -5  -7   44.35    2.35
  -7   5  -7   56.65    2.60
  -7   5  -7   55.10    2.49
  -8   5  -7   -0.31    0.68
  -8  -5  -7    1.76    0.88
  -8   5  -7    1.74    0.88
  -8  -5  -7    1.25    0.94
  -9   5  -7   11.23    1.55
  -9  -5  -7    8.47    1.48
  -9  -5  -7    9.49    1.42
 -10  -5  -7   -0.10    0.99
 -10  -5  -7   -0.59    0.79
 -10   5  -7    0.44    0.97
 -11   6   7    0.35    1.01
 -11  -6   7    1.27    0.95
 -10  -6   7    5.00    1.09
 -10   6   7    4.42    1.26
  10  -6  -7    2.53    0.98
  -9  -6   7   25.21    1.92
  -9   6   7   23.81    1.98
   9  -6  -7   23.72    1.78
  -8   6   7   51.30    2.72
  -8  -6   7   51.07    2.48
   8  -6  -7   51.12    2.45
  -7   6   7   -0.65    0.66
  -7  -6   7    0.45    0.62
   7  -6  -7    1.54    0.72
  -6   6   7  181.26    5.52
  -6  -6   7  192.43    5.42
   6  -6  -7  174.15    5.25
  -5  -6   7   65.13    2.63
   5  -6  -7   70.20    2.67
  -5   6   7   65.95    2.70
  -4  -6   7    1.31    0.54
   4  -6  -7    0.97    0.53
   4   6  -7    0.99    0.44
  -3  -6   7  190.71    5.21
   3  -6  -7  187.74    5.17
   3  -6  -7  188.74    5.25
  -3   6   7  191.37    4.59
   3   6  -7  191.89    4.90
   2   6  -7   65.66    2.27
   2  -6  -7   67.95    2.11
   2  -6  -7   72.78    2.49
   2  -6  -7   69.31    2.48
  -2  -6   7   66.74    2.44
  -1  -6   7   36.60    1.62
   1   6  -7   35.85    1.58
   1  -6  -7   36.99    1.61
   1  -6  -7   35.20    1.65
   0  -6  -7   21.35    1.25
   0   6  -7   19.09    1.22
   0  -6  -7   18.95    1.13
   0  -6   7   16.02    1.10
   0  -6  -7   18.32    1.12
  -1   6  -7   50.98    2.10
   1  -6   7   52.84    1.93
  -1  -6  -7   50.87    2.08
  -1  -6  -7   54.81    2.07
  -2  -6  -7   16.40    1.17
   2  -6   7   17.46    1.04
  -2  -6  -7   15.74    1.18
  -2   6  -7   15.56    1.18
  -2  -6  -7   17.88    0.99
   3  -6   7    0.36    0.37
  -3  -6  -7   -0.28    0.43
  -3   6  -7   -0.26    0.44
  -3  -6  -7   -0.12    0.43
  -4   6  -7  161.36    4.33
  -4  -6  -7  150.01    4.58
  -4  -6  -7  144.77    4.66
  -4   6  -7  156.47    4.65
  -5  -6  -7   30.57    1.87
  -5   6  -7   34.76    1.80
  -5   6  -7   33.07    1.97
  -5  -6  -7   33.26    1.97
  -6   6  -7  287.62    7.46
  -6   6  -7  278.59    7.49
  -6  -6  -7  271.26    7.54
  -6  -6  -7  270.33    7.78
  -7  -6  -7    0.12    0.73
  -7   6  -7    0.85    0.78
  -7   6  -7   -0.17    0.70
  -7  -6  -7    0.03    0.68
  -8  -6  -7   45.20    2.49
  -8   6  -7   46.37    2.45
  -8   6  -7   42.81    2.45
  -8  -6  -7   40.47    2.54
  -9  -6  -7   21.54    1.82
  -9  -6  -7   18.10    1.88
 -10  -6  -7    6.36    1.31
 -10  -6  -7    4.57    1.47
 -11  -7   7    0.40    0.92
  11  -7  -7    0.16    0.94
 -11   7   7    0.36    0.94
  10  -7  -7    4.51    1.18
 -10   7   7    5.94    1.33
 -10  -7   7    5.15    1.21
  -9  -7   7    0.84    0.83
   9  -7  -7    1.58    0.89
  -9   7   7    1.33    1.00
  -8   7   7   13.54    1.57
   8  -7  -7   16.56    1.60
  -8  -7   7   17.21    1.63
  -7  -7   7   26.38    1.88
   7  -7  -7   26.20    1.79
  -7   7   7   26.37    1.89
   6  -7  -7    0.57    0.66
  -6   7   7    1.53    0.77
  -6  -7   7    1.67    0.80
  -5  -7   7    0.45    0.59
  -5   7   7   -0.40    0.60
   5  -7  -7    0.22    0.54
   4   7  -7   13.03    0.99
   4  -7  -7   15.16    1.25
  -4  -7   7   14.49    1.25
   4  -7  -7   12.62    1.20
  -3  -7   7   44.53    2.04
   3  -7  -7   43.21    2.02
   3   7  -7   48.46    1.88
   3  -7  -7   48.22    2.09
   2   7  -7   90.66    2.93
   2  -7  -7   91.99    3.10
   2  -7  -7   93.11    2.71
  -2  -7   7   91.09    3.07
   2  -7  -7   93.01    3.12
   1   7  -7    1.36    0.51
  -1  -7   7   -0.38    0.42
   1  -7  -7    1.15    0.54
   1  -7  -7    0.42    0.48
   1  -7  -7   -0.13    0.21
   0  -7  -7   22.34    1.32
   0  -7  -7   20.68    1.39
   0  -7  -7   24.29    1.38
   0   7  -7   23.41    1.38
   0  -7   7   20.42    1.32
  -1  -7  -7   67.65    2.50
  -1  -7  -7   71.44    2.62
   1  -7   7   72.39    2.46
  -1   7  -7   71.58    2.63
  -2  -7  -7    6.41    0.89
  -2   7  -7    6.33    0.95
  -2  -7  -7    6.66    0.77
   2  -7   7    5.87    0.76
  -2  -7  -7    6.30    0.92
  -3  -7  -7   63.57    2.57
   3  -7   7   67.31    2.26
  -3   7  -7   64.81    2.62
  -3  -7  -7   60.42    2.56
  -4   7  -7   12.44    1.30
  -4  -7  -7   13.22    1.29
  -4  -7  -7   12.05    1.35
  -5  -7  -7    2.17    0.88
  -5  -7  -7   -0.06    0.65
  -5   7  -7    1.34    0.79
  -6   7  -7   16.86    1.53
  -6  -7  -7   20.13    1.69
  -6  -7  -7   18.20    1.57
  -7  -7  -7   17.42    1.71
  -7   7  -7   18.06    1.61
  -7  -7  -7   20.69    1.85
  -8  -7  -7   13.04    1.60
  -8   7  -7   14.01    1.53
  -8  -7  -7   15.38    1.63
  -9  -7  -7   10.65    1.58
  -9   7  -7   11.88    1.63
  -9  -7  -7   11.60    1.76
 -10  -8   7    5.45    1.27
  10  -8  -7    5.39    1.30
 -10   8   7    5.67    1.43
  -9  -8   7    2.56    1.06
  -9   8   7    2.00    1.07
   9  -8  -7    3.53    1.04
  -8  -8   7   22.54    1.81
  -8   8   7   23.37    2.01
   8  -8  -7   22.92    1.82
  -7  -8   7   12.66    1.41
   7  -8  -7   15.42    1.49
  -7   8   7   12.86    1.54
   6  -8  -7   17.15    1.59
  -6  -8   7   18.76    1.59
  -6   8   7   15.92    1.62
   5  -8  -7   93.28    3.44
  -5   8   7   88.32    3.42
  -5  -8   7   86.61    3.34
   4  -8  -7   23.23    1.60
  -4  -8   7   21.44    1.55
   4   8  -7   23.34    1.33
  -3  -8   7   74.85    2.87
   3  -8  -7   74.61    2.89
   3  -8  -7   74.37    2.87
   3   8  -7   72.32    2.57
   2  -8  -7  142.98    4.42
  -2  -8   7  146.66    4.43
   2   8  -7  140.80    4.17
   2  -8  -7  149.40    4.00
   2  -8  -7  147.31    4.45
   1  -8  -7   10.97    1.19
   1   8  -7    8.79    1.01
   1  -8  -7    7.15    0.81
   1  -8  -7   10.78    1.22
  -1  -8   7   10.47    1.08
   0  -8  -7   32.64    1.72
   0  -8  -7   33.78    1.68
   0   8  -7   34.64    1.84
   0  -8   7   32.95    1.76
   0  -8  -7   34.65    1.83
  -1  -8  -7   69.48    2.64
  -1   8  -7   67.78    2.68
  -1  -8  -7   70.59    2.78
   1  -8   7   70.95    2.55
   2  -8   7   49.77    2.03
  -2  -8  -7   48.40    2.23
  -2  -8  -7   50.12    2.32
  -2  -8  -7   51.30    2.02
  -2   8  -7   49.63    2.29
  -3  -8  -7   65.59    2.76
  -3  -8  -7   65.20    2.72
  -3   8  -7   61.85    2.69
  -4  -8  -7    6.15    1.11
  -4   8  -7    8.12    1.18
  -4  -8  -7    6.45    1.07
  -5  -8  -7    5.53    1.07
  -5   8  -7    6.45    1.16
  -5  -8  -7    6.34    1.15
  -6  -8  -7   13.58    1.52
  -6   8  -7   15.51    1.62
  -6  -8  -7   15.47    1.64
  -7   8  -7    3.98    1.11
  -7  -8  -7    3.24    1.10
  -7  -8  -7    0.84    0.84
  -8  -8  -7    1.47    0.96
  -8   8  -7    0.62    0.88
  -8  -8  -7    0.09    0.83
  -9  -8  -7   -0.27    0.89
  -9  -8  -7   -1.27    0.78
  -9   8  -7    1.17    1.00
  10  -9  -7    0.49    0.99
 -10  -9   7    0.83    0.98
 -10   9   7    0.01    1.06
   9  -9  -7    2.82    1.12
  -9  -9   7    2.61    1.05
  -9   9   7    4.51    1.22
   8  -9  -7    0.27    0.82
  -8  -9   7   -0.43    0.80
  -8   9   7   -0.69    0.74
  -7  -9   7   -0.29    0.72
  -7   9   7    0.12    0.75
   7  -9  -7    2.55    0.90
  -6  -9   7    0.44    0.68
  -6   9   7    0.17    0.74
   6  -9  -7    0.01    0.68
  -5   9   7    2.90    0.95
  -5  -9   7    2.60    0.91
   5  -9  -7    2.21    0.92
   4  -9  -7   57.70    2.70
  -4  -9   7   61.34    2.73
   3  -9  -7    7.33    1.12
   3  -9  -7    6.45    1.10
   3   9  -7    6.69    0.96
  -3  -9   7    8.34    1.14
  -2  -9   7   19.16    1.49
   2  -9  -7   17.77    1.51
   2   9  -7   18.89    1.38
   2  -9  -7   20.75    1.58
   1   9  -7    0.43    0.68
  -1  -9   7   -0.32    0.59
   1  -9  -7    0.62    0.66
   1  -9  -7    0.39    0.62
   1  -9  -7    0.47    0.68
   0  -9  -7   33.97    1.97
   0   9  -7   33.03    1.89
   0  -9   7   32.71    1.81
   0  -9  -7   36.80    1.87
   0  -9  -7   31.82    1.87
   1  -9   7    0.53    0.57
  -1  -9  -7   -0.14    0.38
  -1  -9  -7    0.82    0.68
  -1   9  -7    0.65    0.73
  -1  -9  -7   -0.02    0.69
  -2  -9  -7    1.92    0.76
  -2  -9  -7   -0.23    0.64
  -2   9  -7    0.82    0.67
  -3   9  -7   14.36    1.41
  -3  -9  -7   13.44    1.35
  -3  -9  -7   12.08    1.30
  -4   9  -7    8.42    1.30
  -4  -9  -7    6.33    1.13
  -4  -9  -7    8.75    1.26
  -5  -9  -7    2.19    0.91
  -5   9  -7    1.51    0.92
  -5  -9  -7    2.39    0.90
  -6   9  -7    1.29    0.90
  -6  -9  -7    1.97    0.87
  -6  -9  -7    2.16    0.93
  -7  -9  -7    2.26    1.03
  -7   9  -7    1.13    0.96
  -7  -9  -7    0.86    0.91
  -8   9  -7   18.50    1.83
  -8  -9  -7   19.02    2.03
  -8  -9  -7   17.41    1.89
   9 -10  -7    9.07    1.64
  -9 -10   7   10.49    1.64
  -9  10   7    7.36    1.51
  -8  10   7    0.09    0.88
  -8 -10   7   -0.39    0.79
   8 -10  -7   -0.21    0.85
   7 -10  -7    3.51    1.11
  -7  10   7    5.54    1.27
  -7 -10   7    3.32    1.11
  -6 -10   7    1.28    0.87
  -6  10   7    0.90    0.82
   6 -10  -7    0.14    0.81
  -5  10   7    1.29    0.91
   5 -10  -7    1.96    0.91
  -5 -10   7    1.79    0.88
   4 -10  -7   27.33    1.94
  -4 -10   7   27.16    1.99
   3  10  -7   32.25    1.83
  -3 -10   7   30.44    2.09
   3 -10  -7   31.01    2.03
   3 -10  -7   32.81    2.08
   2  10  -7   80.28    2.98
   2 -10  -7   77.98    3.17
   2 -10  -7   72.63    3.06
  -2 -10   7   72.85    3.03
  -1 -10   7    1.48    0.80
   1  10  -7    0.26    0.64
   1 -10  -7    0.49    0.79
   1 -10  -7    2.34    0.84
   0  10  -7   13.87    1.40
   0 -10  -7   18.10    1.58
   0 -10  -7   16.11    1.40
   0 -10  -7   14.38    1.47
   0 -10   7   15.31    1.46
  -1 -10  -7    8.51    1.07
  -2 -10  -7   -0.08    0.62
  -2 -10  -7    2.16    0.78
  -2  10  -7    0.53    0.74
  -3  10  -7    2.20    0.89
  -3 -10  -7    2.74    0.90
  -3 -10  -7    2.51    0.93
  -4 -10  -7   -0.49    0.72
  -4  10  -7   -0.25    0.67
  -4 -10  -7    0.58    0.74
  -5  10  -7   12.47    1.58
  -5 -10  -7   10.39    1.44
  -5 -10  -7   12.11    1.46
  -6  10  -7    5.02    1.19
  -6 -10  -7    4.30    1.18
  -6 -10  -7    3.71    1.08
  -7  10  -7    1.91    1.02
  -7 -10  -7    2.06    1.05
  -7 -10  -7    2.58    1.09
  -8 -11   7    1.34    1.07
  -8  11   7    1.28    1.16
   8 -11  -7    2.99    1.17
  -7 -11   7    5.74    1.28
   7 -11  -7    7.83    1.49
  -7  11   7    4.75    1.29
   6 -11  -7   17.99    1.84
  -6 -11   7   17.94    1.83
  -6  11   7   14.37    1.75
  -5  11   7    1.50    0.93
   5 -11  -7    3.04    1.10
  -5 -11   7    2.68    1.04
   4 -11  -7    0.46    0.84
  -4 -11   7   -0.78    0.79
  -4  11   7    0.17    0.75
   3 -11  -7    6.72    1.24
  -3 -11   7    7.05    1.23
   3 -11  -7    6.80    1.24
  -2 -11   7   -0.15    0.66
   2 -11  -7   -0.52    0.72
   2  11  -7    0.73    0.75
   2 -11  -7    0.73    0.76
   1 -11  -7    2.82    0.90
   1 -11  -7    2.99    0.96
  -1 -11   7    2.34    0.89
   1  11  -7    2.15    0.89
   0 -11   7    0.91    0.78
   0 -11  -7    0.62    0.78
   0  11  -7    0.25    0.70
   0 -11  -7   -0.21    0.67
   0 -11  -7   -0.76    0.68
  -1 -11  -7    1.83    0.85
  -1 -11  -7    3.22    0.92
  -1  11  -7    2.16    0.86
  -2 -11  -7   12.68    1.45
  -2 -11  -7   15.62    1.58
  -2  11  -7   11.25    1.41
  -3 -11  -7    0.57    0.79
  -3  11  -7    0.35    0.87
  -3 -11  -7    0.16    0.79
  -4  11  -7   17.53    1.79
  -4 -11  -7   14.23    1.65
  -4 -11  -7   15.82    1.72
  -5 -11  -7   10.16    1.47
  -5 -11  -7   12.82    1.67
  -5  11  -7    8.83    1.42
  -6 -11  -7    4.29    1.20
  -6  11  -7    3.37    1.16
  -6 -11  -7    2.96    1.17
  -7 -11  -7   12.53    1.77
  -7 -12   7   -0.01    0.97
   7 -12  -7    1.06    1.07
   6 -12  -7    7.35    1.47
  -6 -12   7    6.19    1.32
   5 -12  -7    8.29    1.48
  -5 -12   7    5.53    1.31
   4 -12  -7    2.51    1.09
  -4 -12   7    0.54    0.89
  -3 -12   7   -0.66    0.81
   3 -12  -7    0.83    0.87
   3 -12  -7   -0.75    0.77
  -2 -12   7    2.44    0.97
   2 -12  -7   -0.52    0.76
   2 -12  -7    0.63    0.89
   1 -12  -7    4.23    1.05
   1 -12  -7    3.56    1.13
  -1 -12   7    1.97    0.95
   1  12  -7    4.86    1.12
   0 -12  -7    1.18    0.82
   0  12  -7    0.83    0.86
  -1 -12  -7   16.67    1.59
  -1  12  -7   11.32    1.53
  -1 -12  -7   14.30    1.54
  -2  12  -7    1.87    0.95
  -2 -12  -7    1.14    0.90
  -3  12  -7    0.77    0.88
  -3 -12  -7    0.25    0.88
  -4 -12  -7    2.55    1.03
  -4  12  -7    2.02    1.10
  -5 -12  -7    6.01    1.29
  -5  12  -7    5.74    1.33
  -5 -13   7    0.24    0.90
   5 -13  -7    0.40    1.01
   4 -13  -7    0.41    1.00
  -4 -13   7    1.16    0.99
   3 -13  -7    2.12    1.08
  -3 -13   7    2.94    1.08
  -2 -13   7    2.86    1.06
   2 -13  -7    1.90    1.12
   1  13  -7   12.11    1.56
   1 -13  -7   13.57    1.68
   0  13  -7    0.88    0.89
  -1  13  -7    3.11    1.07
  -2 -13  -7    1.00    1.00
  -2  13  -7    0.31    0.89
  -3  13  -7    0.20    0.98
  -3 -13  -7    1.15    1.02
  -4 -13  -7    0.24    0.90
  -4  13  -7    1.05    1.05
   2 -14  -7   -0.61    1.05
   0  14  -7    3.45    1.12
 -13   0   8    2.02    1.19
 -12   0   8    3.72    1.20
 -11   0   8   11.43    1.58
 -10   0   8   -0.45    0.74
  -9   0   8   22.29    1.71
  -8   0   8    2.04    0.74
   8   0  -8    2.52    0.58
   7   0  -8    4.85    0.66
  -7   0   8    4.37    0.63
  -7   0   8    7.61    1.03
  -6   0   8   78.65    2.69
  -6   0   8   69.50    2.24
   6   0  -8   67.07    2.24
  -5   0   8   25.46    1.36
   5   0  -8   25.02    1.17
  -5   0   8   24.73    1.13
   4   0  -8  205.39    5.05
  -4   0   8  211.04    5.31
  -4   0   8  200.03    5.01
  -3   0   8 1274.50   27.94
   3   0  -8 1272.23   27.76
  -3   0   8 1307.66   28.37
   2   0  -8   13.35    0.82
  -2   0   8   15.42    0.83
   2   0  -8   13.18    0.79
  -1   0   8 4353.43   94.11
   1   0  -8 4025.55   93.97
   1   0  -8 4537.43   92.16
   0   0  -8 1063.03   23.33
   0   0   8 1045.64   23.17
   0   0  -8 1066.94   22.98
  -1   0  -8  253.80    5.98
  -1   0  -8  252.35    6.09
   1   0   8  254.26    6.09
  -2   0  -8  565.60   12.81
   2   0   8  549.81   12.64
  -2   0  -8  560.56   12.44
  -3   0  -8  245.93    6.19
   3   0   8  242.56    6.04
  -4   0  -8    8.05    0.86
  -4   0  -8    7.18    0.71
   4   0   8    5.85    0.72
  -5   0  -8   46.33    1.65
  -5   0  -8   40.79    1.95
   5   0   8   45.14    1.83
  -6   0  -8   14.93    1.34
   6   0   8   16.55    1.22
   7   0   8   16.61    1.31
  -7   0  -8   19.34    1.53
  -8   0  -8  115.63    4.28
   8   0   8  120.13    3.83
  -9   0  -8    3.24    1.10
 -10   0  -8   20.11    1.97
 -11   0  -8    1.06    1.17
 -13  -1   8    0.25    1.07
 -13   1   8    1.10    1.10
 -12   1   8    0.30    0.95
 -12  -1   8    2.10    1.12
 -11  -1   8   12.35    1.57
 -11   1   8   13.17    1.67
 -10  -1   8   18.87    1.77
 -10   1   8   15.50    1.60
  -9  -1   8    1.35    0.81
  -9   1   8    1.22    0.81
  -8  -1   8    0.70    0.52
  -8  -1   8    0.80    0.70
  -8   1   8    0.47    0.65
   8  -1  -8    1.32    0.53
  -7  -1   8   15.68    1.26
   7   1  -8   15.48    0.97
  -7   1   8   15.21    1.37
  -7  -1   8   16.80    1.12
   7  -1  -8   16.27    1.07
   6   1  -8   32.90    1.36
  -6  -1   8   35.09    1.49
  -6  -1   8   31.19    1.61
  -6   1   8   32.59    1.71
  -6   1   8   36.79    1.36
   6  -1  -8   33.70    1.48
  -5   1   8  139.86    4.04
  -5   1   8  136.13    3.53
  -5  -1   8  137.50    3.72
   5  -1  -8  137.58    3.72
   5   1  -8  136.06    3.62
  -5  -1   8  141.44    3.94
   4  -1  -8  198.55    5.03
  -4  -1   8  196.18    5.03
  -4   1   8  210.57    4.92
   4   1  -8  205.88    4.99
  -4   1   8  203.43    5.31
  -4  -1   8  204.36    5.17
   3   1  -8   73.40    2.20
   3  -1  -8   77.57    2.33
  -3   1   8   72.62    2.13
   3  -1  -8   74.00    2.24
  -3  -1   8   77.87    2.29
  -2  -1   8  858.18   18.70
   2   1  -8  845.38   18.52
  -2   1   8  853.44   18.60
   2  -1  -8  835.71   18.52
   2   1  -8  844.99   18.69
   2  -1  -8  842.81   18.86
   1  -1  -8  698.31   15.34
   1   1  -8  678.80   15.14
  -1  -1   8  684.42   15.21
   1   1  -8  683.34   15.08
   1  -1  -8  665.74   15.05
  -1   1   8  691.89   15.16
   0   1  -8   13.43    0.86
   0   1  -8   12.55    0.65
   0  -1   8   12.39    0.79
   0  -1  -8   11.95    0.76
   0   1   8   11.23    0.78
   0  -1  -8   11.98    0.73
  -1  -1  -8   56.93    1.88
  -1  -1  -8   55.88    1.77
   1   1   8   59.24    1.89
  -1   1  -8   59.40    1.88
   1  -1   8   57.42    1.85
  -1   1  -8   56.31    1.75
   2  -1   8   36.99    1.44
  -2  -1  -8   36.64    1.52
  -2   1  -8   36.34    1.42
  -2   1  -8   38.39    1.43
   2   1   8   38.60    1.50
  -3  -1  -8   11.96    0.77
   3   1   8   11.55    0.98
  -3   1  -8   12.81    0.90
  -3  -1  -8   11.13    0.92
   3  -1   8   13.16    0.89
  -3   1  -8   13.17    0.91
   4   1   8  105.66    3.15
  -4  -1  -8   99.22    3.25
  -4  -1  -8  103.35    2.79
  -4   1  -8   98.81    3.20
   4  -1   8  104.72    3.05
  -5   1  -8   28.87    1.36
  -5   1  -8   26.75    1.54
  -5  -1  -8   26.27    1.55
  -5  -1  -8   29.04    1.22
   5  -1   8   28.25    1.40
  -6  -1  -8    4.73    0.89
  -6   1  -8    3.85    0.84
  -6   1  -8    5.33    0.74
   6  -1   8    2.15    0.64
  -7  -1  -8    0.52    0.67
   7  -1   8    0.02    0.33
  -7   1  -8    1.54    0.72
  -8   1  -8    0.70    0.76
   8   1   8    1.85    0.73
  -8  -1  -8    1.71    0.87
  -9  -1  -8   23.62    1.96
  -9   1  -8   23.05    1.98
 -10  -1  -8    5.52    1.32
 -11   1  -8   47.96    3.08
 -11  -1  -8   44.08    3.00
 -12   2   8    5.80    1.37
 -12  -2   8    6.56    1.42
 -11   2   8    2.07    1.01
 -11  -2   8    0.77    0.92
 -10  -2   8   10.97    1.37
 -10   2   8    8.80    1.35
  -9  -2   8   16.23    1.56
  -9   2   8   20.42    1.67
  -9  -2   8   19.01    1.39
   9  -2  -8   19.72    1.40
  -8   2   8    1.20    0.75
   8  -2  -8    0.37    0.57
  -8  -2   8    1.14    0.70
  -8  -2   8    1.68    0.66
   7   2  -8    8.13    0.76
  -7  -2   8    7.38    0.87
   7  -2  -8    6.93    0.85
  -7   2   8    6.36    0.97
  -7  -2   8    6.77    0.93
  -6   2   8   12.27    1.12
  -6  -2   8   10.37    0.94
   6   2  -8   11.62    0.85
  -6   2   8   13.87    0.76
  -6  -2   8   10.81    0.97
   6  -2  -8   10.87    0.89
   5   2  -8   11.90    0.81
   5  -2  -8   11.62    0.92
  -5  -2   8   11.06    0.89
  -5  -2   8   14.77    0.96
  -5   2   8   10.73    1.06
  -5   2   8   13.36    0.74
  -4   2   8    2.84    0.58
   4  -2  -8    3.38    0.53
  -4  -2   8    3.49    0.52
  -4  -2   8    3.18    0.52
   4   2  -8    2.47    0.45
  -3   2   8   26.26    1.06
  -3  -2   8   26.38    1.08
  -3  -2   8   26.19    1.20
   3   2  -8   26.26    1.16
   3  -2  -8   27.63    1.28
   3  -2  -8   24.35    1.15
  -2   2   8  516.28   11.51
  -2  -2   8  509.15   11.69
   2  -2  -8  508.24   11.59
   2  -2  -8  508.52   11.81
   2   2  -8  513.08   11.54
  -2  -2   8  534.69   11.56
  -1  -2   8  884.01   19.43
   1  -2  -8  873.66   19.23
  -1   2   8  874.16   19.31
   1  -2  -8  870.74   19.62
   1   2  -8  885.72   19.26
   1   2  -8  890.95   19.34
   0   2  -8   73.00    2.22
   0  -2  -8   72.54    2.13
   0  -2  -8   74.04    2.27
   0  -2   8   72.99    2.21
   0   2   8   76.03    2.21
   0   2  -8   72.22    1.91
  -1  -2  -8    0.17    0.30
   1   2   8   -0.07    0.30
   1  -2   8    0.78    0.33
  -1   2  -8   -0.06    0.21
  -1   2  -8    0.23    0.30
  -1  -2  -8    0.58    0.28
  -2  -2  -8  262.44    6.65
   2  -2   8  269.84    6.43
  -2   2  -8  267.86    6.47
  -2   2  -8  269.07    6.39
  -2  -2  -8  264.98    6.21
  -3  -2  -8   79.56    2.26
   3  -2   8   79.75    2.47
  -3   2  -8   82.83    2.55
  -3   2  -8   83.31    2.57
  -3  -2  -8   78.29    2.69
  -3  -2  -8   83.86    2.62
   4  -2   8   43.43    1.72
  -4   2  -8   47.38    1.90
  -4   2  -8   45.47    1.78
  -4  -2  -8   45.95    1.50
  -4  -2  -8   43.93    1.84
  -4  -2  -8   45.45    1.98
  -5  -2  -8    3.64    0.77
  -5   2  -8    3.80    0.76
  -5   2  -8    4.32    0.69
  -5  -2  -8    4.13    0.74
  -6   2  -8    3.71    0.66
  -6  -2  -8    6.51    1.08
  -6   2  -8    6.33    0.95
   6  -2   8    6.11    0.82
  -6  -2  -8    7.26    0.98
  -7   2  -8    6.15    1.05
  -7  -2  -8    6.06    1.01
  -7  -2  -8    7.20    1.16
  -8  -2  -8    0.46    0.82
  -8  -2  -8    1.90    0.79
  -8   2  -8    0.41    0.72
  -9  -2  -8   13.94    1.61
  -9  -2  -8   15.67    1.52
  -9   2  -8   13.20    1.62
 -10  -2  -8    1.73    1.06
 -10   2  -8    2.07    1.05
 -11   2  -8    1.41    1.21
 -11  -2  -8    1.71    1.14
 -12  -3   8    0.79    1.01
 -12   3   8    1.34    1.11
 -11   3   8    4.83    1.23
 -11  -3   8    9.90    1.46
 -10  -3   8    6.09    1.16
 -10   3   8    3.00    1.00
  -9  -3   8   -0.21    0.64
   9  -3  -8    0.79    0.65
  -9   3   8    1.25    0.84
  -9  -3   8    0.13    0.66
  -8   3   8   10.27    1.31
   8  -3  -8    7.94    1.05
  -8  -3   8   10.11    1.16
  -8  -3   8    9.05    1.15
  -7  -3   8  106.58    3.35
  -7  -3   8  100.89    3.41
   7  -3  -8  102.37    3.31
  -7   3   8  101.40    3.68
  -6  -3   8  108.90    3.35
  -6   3   8  108.99    3.64
   6   3  -8  118.20    3.03
   6  -3  -8  107.37    3.31
  -6  -3   8   94.49    3.23
  -5  -3   8    0.83    0.43
  -5   3   8    0.81    0.50
   5   3  -8    0.76    0.38
   5  -3  -8    0.86    0.46
  -5  -3   8   -0.11    0.40
  -5   3   8    0.39    0.27
  -4   3   8  128.60    3.15
   4   3  -8  124.05    3.34
  -4   3   8  125.97    3.76
   4  -3  -8  121.88    3.52
  -4  -3   8  125.74    3.36
  -4  -3   8  125.13    3.56
  -3   3   8   52.92    1.62
   3   3  -8   52.04    1.77
  -3  -3   8   54.96    1.62
   3  -3  -8   52.65    1.89
   3  -3  -8   52.58    1.94
  -3  -3   8   52.18    1.89
   2   3  -8  130.95    3.49
  -2  -3   8  134.77    3.18
  -2   3   8  134.76    3.38
  -2  -3   8  130.41    3.59
   2  -3  -8  134.21    3.57
   2  -3  -8  127.36    3.63
   1  -3  -8    1.95    0.42
  -1   3   8    1.20    0.38
  -1  -3   8    1.46    0.39
   1   3  -8    0.92    0.39
   1  -3  -8    1.94    0.45
   0   3   8   38.84    1.44
   0  -3  -8   38.75    1.53
   0   3  -8   37.42    1.50
   0   3  -8   36.96    1.06
   0  -3  -8   38.04    1.39
   0  -3   8   37.09    1.48
  -1  -3  -8  187.10    4.73
  -1   3  -8  189.18    4.40
  -1  -3  -8  169.88    4.47
  -1   3  -8  191.30    4.77
  -1  -3  -8  185.52    4.85
   1  -3   8  184.60    4.68
  -2   3  -8   16.07    1.04
   2  -3   8   13.93    0.93
  -2  -3  -8   16.47    1.08
  -2  -3  -8   14.54    0.80
  -2  -3  -8   14.96    1.04
  -2   3  -8   14.27    0.83
  -3   3  -8  106.74    3.24
  -3  -3  -8  109.24    2.88
  -3  -3  -8  110.71    3.45
  -3  -3  -8  110.11    3.31
   3  -3   8  111.95    3.13
  -3   3  -8  112.24    3.17
   4  -3   8   96.16    2.93
  -4   3  -8  103.57    3.15
  -4   3  -8  103.40    3.15
  -4  -3  -8  101.56    3.20
  -4  -3  -8  104.88    3.43
  -4  -3  -8   99.36    2.65
  -5   3  -8   25.72    1.47
  -5  -3  -8   23.22    1.57
  -5  -3  -8   24.40    1.47
   5  -3   8   24.54    1.31
  -5   3  -8   25.85    1.51
  -6  -3  -8  218.93    6.48
  -6  -3  -8  220.92    6.16
  -6   3  -8  223.75    6.26
  -6   3  -8  237.96    6.07
  -7   3  -8   37.88    2.11
  -7  -3  -8   34.33    2.10
  -7  -3  -8   33.96    1.97
  -8  -3  -8  121.42    4.07
  -8   3  -8  120.18    4.30
  -8  -3  -8  116.67    4.41
  -9  -3  -8    1.13    0.86
  -9   3  -8    0.54    0.84
  -9  -3  -8   -0.44    0.70
 -10  -3  -8    0.49    0.93
 -10   3  -8   -0.21    0.85
 -11   3  -8   19.74    2.05
 -11  -3  -8   17.75    2.04
 -12   4   8    1.22    1.13
 -12  -4   8   -0.70    1.04
 -11  -4   8    0.46    0.88
 -11   4   8   -1.08    0.81
 -10  -4   8    7.71    1.19
 -10   4   8    7.29    1.30
 -10  -4   8    5.93    1.21
  10  -4  -8    7.29    1.18
  -9  -4   8    2.59    0.92
  -9  -4   8    3.74    0.95
  -9   4   8    3.61    1.00
   9  -4  -8    2.12    0.84
   8  -4  -8   48.98    2.29
  -8  -4   8   54.83    2.42
  -8   4   8   50.33    2.59
  -8  -4   8   52.42    2.43
  -7   4   8    6.47    1.11
  -7  -4   8    5.25    0.90
   7  -4  -8    3.35    0.85
  -7  -4   8    4.19    0.82
  -6  -4   8   67.16    2.39
  -6  -4   8   65.74    2.57
   6   4  -8   70.04    2.16
   6  -4  -8   69.06    2.53
  -6   4   8   63.91    2.71
   5  -4  -8   10.28    0.97
  -5   4   8    8.96    1.05
   5   4  -8    9.78    0.80
  -5  -4   8   11.74    1.08
  -5  -4   8   11.29    0.87
   4  -4  -8   14.10    1.01
  -4  -4   8   15.58    0.85
  -4  -4   8   14.93    1.07
  -4   4   8   15.59    0.77
   4   4  -8   15.27    0.94
   3   4  -8  196.71    4.88
  -3  -4   8  193.42    5.11
   3  -4  -8  193.23    5.06
  -3   4   8  196.73    4.69
   3  -4  -8  190.81    5.18
  -3  -4   8  200.60    4.62
   2  -4  -8  119.53    3.33
   2   4  -8  119.48    3.25
  -2   4   8  116.30    3.06
   2  -4  -8  113.00    3.38
  -2  -4   8  114.45    3.34
   1  -4  -8   97.36    2.96
  -1   4   8   95.20    2.71
  -1  -4   8   98.04    2.90
   1   4  -8   94.95    2.86
   1  -4  -8   99.86    2.85
   0   4  -8  872.28   19.17
   0  -4   8  846.80   19.21
   0  -4  -8  854.80   19.51
   0  -4  -8  862.72   19.17
   0  -4  -8  887.38   19.03
  -1  -4  -8   83.38    2.60
  -1   4  -8   84.01    2.66
  -1   4  -8   86.21    2.16
  -1  -4  -8   81.87    2.69
   1  -4   8   81.79    2.53
  -2   4  -8   89.82    2.83
  -2   4  -8   89.39    2.48
  -2  -4  -8   87.31    2.80
  -2  -4  -8   86.90    2.89
  -2  -4  -8   89.38    2.50
   2  -4   8   88.56    2.65
  -3   4  -8   29.46    1.48
  -3  -4  -8   28.45    1.13
  -3   4  -8   27.68    1.27
  -3  -4  -8   26.58    1.44
  -3  -4  -8   26.28    1.50
  -4  -4  -8   21.29    1.36
  -4   4  -8   22.69    1.26
  -4   4  -8   21.61    1.33
  -4  -4  -8   20.70    1.43
   4  -4   8   23.12    1.22
  -5   4  -8  146.00    4.31
  -5   4  -8  144.18    4.31
  -5  -4  -8  142.52    4.39
  -5  -4  -8  146.29    4.65
   5  -4   8  148.65    4.02
  -6  -4  -8   48.20    2.33
  -6   4  -8   45.41    2.22
  -6  -4  -8   44.05    2.35
  -6   4  -8   38.37    2.07
  -7   4  -8   25.27    1.70
  -7  -4  -8   25.07    1.80
  -7  -4  -8   23.84    1.84
  -7   4  -8   25.20    1.81
  -8  -4  -8   13.15    1.57
  -8   4  -8   15.57    1.53
  -8  -4  -8   14.04    1.54
  -9  -4  -8    0.03    0.75
  -9  -4  -8   -0.68    0.71
  -9   4  -8    0.16    0.83
 -10  -4  -8    0.82    1.02
 -10  -4  -8    0.27    0.83
 -10   4  -8    0.85    1.03
 -12   5   8    4.15    1.33
 -11   5   8    0.50    0.93
 -11  -5   8    0.39    0.91
 -11  -5   8    1.61    1.04
 -10  -5   8    5.72    1.13
 -10  -5   8    5.72    1.22
  10  -5  -8    6.79    1.20
 -10   5   8    5.46    1.23
   9  -5  -8    6.52    1.19
  -9   5   8    7.78    1.33
  -9  -5   8    8.24    1.25
  -9  -5   8    7.61    1.20
  -8   5   8    5.23    1.12
  -8  -5   8    6.31    1.00
   8  -5  -8    6.63    1.09
  -8  -5   8    6.81    1.16
  -7  -5   8   54.60    2.49
  -7  -5   8   62.36    2.39
   7  -5  -8   58.01    2.52
  -7   5   8   55.72    2.71
  -6  -5   8   21.98    1.51
  -6   5   8   19.71    1.62
  -6  -5   8   20.89    1.26
   6  -5  -8   21.61    1.49
  -5   5   8   40.53    2.06
  -5  -5   8   45.08    2.04
   5  -5  -8   46.29    2.00
  -5  -5   8   45.06    1.69
   5   5  -8   44.69    1.70
   4   5  -8   21.00    1.15
   4  -5  -8   21.87    1.39
  -4  -5   8   23.39    1.04
  -4  -5   8   24.55    1.41
   4  -5  -8   19.79    1.33
   3  -5  -8   20.38    1.22
  -3  -5   8   19.19    1.23
   3   5  -8   18.08    1.09
  -3   5   8   19.68    0.92
   3  -5  -8   19.10    1.28
  -2   5   8   58.02    1.87
   2  -5  -8   59.41    2.20
   2  -5  -8   60.02    2.13
   2   5  -8   60.33    2.07
  -2  -5   8   62.35    2.21
  -1  -5   8   26.05    1.29
   1  -5  -8   23.55    1.21
   1  -5  -8   22.57    1.28
   1   5  -8   23.61    1.29
   1  -5  -8   23.89    1.15
   0  -5   8   -0.22    0.32
   0  -5  -8   -0.01    0.37
   0  -5  -8   -0.60    0.26
   0  -5  -8   -0.37    0.30
   0   5  -8    0.65    0.44
  -1  -5  -8   70.04    2.38
  -1   5  -8   70.29    2.45
   1  -5   8   71.50    2.31
  -1  -5  -8   69.15    2.50
  -1   5  -8   70.39    1.83
  -2  -5  -8   39.43    1.79
   2  -5   8   33.34    1.48
  -2   5  -8   39.64    1.35
  -2  -5  -8   37.90    1.71
  -2   5  -8   36.27    1.69
  -2  -5  -8   39.98    1.48
  -3  -5  -8   10.90    1.08
  -3   5  -8   11.66    0.86
  -3  -5  -8   12.14    0.81
  -3  -5  -8   15.31    1.15
  -3   5  -8   10.17    1.09
   3  -5   8   12.09    0.93
  -4   5  -8   12.06    1.03
  -4  -5  -8   13.85    1.31
  -4   5  -8   12.73    1.14
   4  -5   8   12.68    0.95
  -4  -5  -8   11.56    1.12
  -5  -5  -8  103.68    3.64
  -5  -5  -8  110.26    3.87
  -5   5  -8  115.70    3.56
  -5   5  -8  109.01    3.65
  -6   5  -8   33.07    1.85
  -6   5  -8   32.86    1.90
  -6  -5  -8   26.92    1.91
  -6  -5  -8   29.73    1.84
  -7   5  -8    3.97    0.96
  -7   5  -8    3.39    0.98
  -7  -5  -8    2.18    0.87
  -7  -5  -8    2.85    0.99
  -8   5  -8   32.66    2.01
  -8   5  -8   29.43    2.06
  -8  -5  -8   27.89    2.14
  -8  -5  -8   27.42    1.94
  -9  -5  -8    0.68    0.86
  -9   5  -8    0.36    0.89
  -9  -5  -8    1.01    0.97
 -10   5  -8    7.55    1.47
 -10  -5  -8    5.28    1.41
 -10  -5  -8    5.48    1.30
 -11   6   8    0.50    1.02
 -11  -6   8    1.31    0.93
  10  -6  -8   -1.13    0.68
 -10  -6   8    0.44    0.80
 -10   6   8    0.94    0.94
  -9   6   8    5.49    1.23
  -9  -6   8    4.36    1.10
   9  -6  -8    7.55    1.29
  -8   6   8    0.40    0.81
  -8  -6   8   -1.09    0.68
   8  -6  -8   -0.01    0.65
  -7  -6   8    2.93    0.86
  -7   6   8    3.53    0.96
   7  -6  -8    2.91    0.85
  -6   6   8    2.39    0.86
  -6  -6   8    4.07    0.92
   6  -6  -8    3.72    0.84
   5   6  -8    4.74    0.67
  -5  -6   8    4.74    0.83
   5  -6  -8    3.64    0.77
  -5   6   8    4.45    0.92
  -4  -6   8    5.79    0.85
   4   6  -8    5.99    0.73
   4  -6  -8    7.77    0.97
   4  -6  -8    6.17    0.90
  -3  -6   8   49.63    2.09
  -3   6   8   47.96    1.60
   3   6  -8   46.71    1.84
   3  -6  -8   49.82    2.11
   3  -6  -8   47.47    2.02
   2  -6  -8    6.83    0.84
   2   6  -8    5.32    0.73
   2  -6  -8    6.16    0.84
  -2  -6   8    6.38    0.84
   1  -6  -8   56.61    2.10
  -1  -6   8   56.52    2.14
   1   6  -8   55.25    2.09
   1  -6  -8   57.05    2.24
   1  -6  -8   52.55    1.92
   0   6  -8   10.46    0.98
   0  -6  -8    9.79    0.96
   0  -6  -8    9.66    0.97
   0  -6   8    9.44    0.88
   0  -6  -8   11.36    0.90
  -1  -6  -8   46.83    1.92
   1  -6   8   48.67    1.85
  -1   6  -8   47.22    1.99
  -1  -6  -8   46.99    2.03
  -2   6  -8   11.67    1.14
  -2  -6  -8   11.86    1.15
  -2  -6  -8   11.35    0.87
  -2  -6  -8    9.22    1.05
  -3  -6  -8    2.34    0.67
  -3  -6  -8    2.49    0.70
  -3   6  -8    3.29    0.73
   3  -6   8    1.81    0.52
  -4  -6  -8  163.70    4.98
  -4   6  -8  161.88    4.83
  -4  -6  -8  157.49    4.79
  -5  -6  -8   67.90    2.83
  -5   6  -8   66.33    2.78
  -5  -6  -8   63.86    2.86
  -6  -6  -8    8.61    1.30
  -6   6  -8   10.85    1.34
  -6  -6  -8    8.73    1.24
  -7  -6  -8   11.83    1.58
  -7  -6  -8   10.81    1.41
  -7   6  -8   11.09    1.39
  -8   6  -8    1.36    0.85
  -8  -6  -8    0.87    0.95
  -8  -6  -8    1.03    0.93
  -9  -6  -8    0.42    0.98
  -9  -6  -8    1.69    0.93
 -10  -6  -8    1.15    1.03
 -10  -6  -8    0.06    1.05
 -11   7   8   -0.51    0.96
 -11  -7   8   -0.07    0.83
  11  -7  -8   -1.46    0.78
 -10  -7   8    4.90    1.18
 -10   7   8    3.07    1.19
  10  -7  -8    3.19    1.03
  -9  -7   8   10.80    1.48
  -9   7   8   10.48    1.57
   9  -7  -8   11.52    1.52
  -8   7   8    4.51    1.13
   8  -7  -8    4.35    1.07
  -8  -7   8    3.87    1.04
  -7  -7   8   28.50    1.88
   7  -7  -8   29.26    1.88
  -7   7   8   29.63    2.00
  -6   7   8   34.69    2.06
  -6  -7   8   33.45    1.95
   6  -7  -8   35.30    1.98
   5  -7  -8    8.32    1.09
  -5   7   8    7.68    1.17
  -5  -7   8    5.92    0.98
   4   7  -8    1.49    0.57
   4  -7  -8    1.96    0.72
  -4  -7   8    0.91    0.58
   4  -7  -8    0.40    0.55
   3  -7  -8   52.78    2.29
   3   7  -8   59.02    2.17
   3  -7  -8   57.71    2.40
  -3  -7   8   54.01    2.34
   2  -7  -8    8.03    1.02
  -2  -7   8    9.09    1.06
   2  -7  -8    9.75    0.85
   2   7  -8    7.53    0.94
   2  -7  -8    7.06    0.98
   1  -7  -8   36.65    1.75
   1  -7  -8   33.69    1.73
   1   7  -8   34.71    1.70
  -1  -7   8   32.61    1.69
   0  -7   8    0.40    0.46
   0  -7  -8    1.10    0.58
   0  -7  -8    0.34    0.50
   0   7  -8    0.58    0.53
   0  -7  -8   -0.06    0.46
  -1   7  -8   67.52    2.61
  -1  -7  -8   70.44    2.66
   1  -7   8   69.48    2.47
  -1  -7  -8   71.19    2.56
  -2   7  -8   71.81    2.75
  -2  -7  -8   71.62    2.76
  -2  -7  -8   70.16    2.67
  -2  -7  -8   75.40    2.42
   2  -7   8   68.90    2.43
  -3   7  -8   29.99    1.75
  -3  -7  -8   29.11    1.72
  -3  -7  -8   26.84    1.69
   3  -7   8   27.38    1.43
  -4   7  -8  266.72    7.16
  -4  -7  -8  259.91    7.26
  -4  -7  -8  256.96    7.11
  -5   7  -8    1.98    0.84
  -5  -7  -8    1.76    0.80
  -5  -7  -8    1.43    0.79
  -6  -7  -8   -0.50    0.65
  -6   7  -8    2.15    0.89
  -6  -7  -8    0.03    0.69
  -7  -7  -8   22.62    1.90
  -7  -7  -8   21.69    1.79
  -7   7  -8   23.29    1.79
  -8   7  -8    7.90    1.29
  -8  -7  -8    5.38    1.25
  -8  -7  -8    6.51    1.27
  -9  -7  -8    0.46    1.04
  -9  -7  -8   -0.68    0.86
 -10   8   8    6.30    1.44
 -10  -8   8   10.30    1.60
  10  -8  -8    7.24    1.47
  -9   8   8    0.21    0.90
   9  -8  -8   -0.30    0.81
  -9  -8   8   -0.10    0.77
   8  -8  -8    2.03    0.90
  -8  -8   8    1.16    0.88
  -8   8   8    0.06    0.77
   7  -8  -8    6.36    1.13
  -7  -8   8    6.80    1.19
  -7   8   8    4.87    1.14
  -6  -8   8   11.19    1.33
  -6   8   8   11.94    1.49
   6  -8  -8   10.79    1.30
  -5   8   8   10.30    1.35
  -5  -8   8    8.07    1.21
   5  -8  -8    7.45    1.15
   4  -8  -8    3.10    0.88
   4  -8  -8    4.20    0.87
   4   8  -8    4.58    0.79
  -4  -8   8    5.24    0.96
   3  -8  -8   38.30    2.00
  -3  -8   8   38.14    1.99
   3   8  -8   37.60    1.82
   3  -8  -8   38.73    2.06
  -2  -8   8  168.93    5.01
   2   8  -8  166.04    4.79
   2  -8  -8  168.28    5.00
   2  -8  -8  172.33    5.11
   2  -8  -8  179.17    4.61
   1   8  -8  161.76    4.74
   1  -8  -8  161.64    4.77
  -1  -8   8  167.03    4.84
   1  -8  -8  167.92    4.96
   0  -8   8  331.26    8.21
   0  -8  -8  312.91    8.37
   0   8  -8  308.33    8.16
   0  -8  -8  325.58    8.11
   0  -8  -8  338.59    8.15
  -1  -8  -8   15.09    1.30
   1  -8   8   12.56    1.19
  -1  -8  -8   13.33    1.37
  -1   8  -8   14.15    1.29
   2  -8   8   20.83    1.34
  -2  -8  -8   20.31    1.56
  -2  -8  -8   19.58    1.42
  -2   8  -8   19.95    1.55
  -3  -8  -8   54.13    2.51
  -3   8  -8   59.63    2.62
  -3  -8  -8   52.51    2.43
  -4   8  -8   35.43    2.10
  -4  -8  -8   33.55    2.01
  -4  -8  -8   33.14    2.03
  -5   8  -8    0.29    0.75
  -5  -8  -8    1.00    0.75
  -5  -8  -8    1.17    0.83
  -6  -8  -8    1.51    0.83
  -6   8  -8    1.01    0.82
  -6  -8  -8    0.46    0.76
  -7  -8  -8    7.05    1.31
  -7  -8  -8    7.91    1.39
  -7   8  -8    6.09    1.20
  -8   8  -8    0.02    0.88
  -8  -8  -8   -0.69    0.83
  -8  -8  -8    0.70    1.00
  -9  -8  -8   13.70    1.91
  -9   8  -8   10.98    1.66
  -9  -8  -8    9.53    1.61
 -10  -9   8   15.24    1.84
 -10   9   8   11.33    1.82
  10  -9  -8   13.05    1.84
  -9   9   8    4.68    1.37
  -9  -9   8    3.63    1.15
   9  -9  -8    4.54    1.27
   8  -9  -8    0.02    0.86
  -8  -9   8    0.86    0.88
  -8   9   8    0.95    0.98
  -7   9   8   12.33    1.63
  -7  -9   8   12.99    1.52
   7  -9  -8   11.67    1.45
   6  -9  -8    2.92    0.93
  -6   9   8    2.29    0.94
  -6  -9   8    1.27    0.87
   5  -9  -8   32.65    2.06
  -5   9   8   35.62    2.13
  -5  -9   8   30.73    2.00
  -4  -9   8    3.90    1.02
   4  -9  -8    6.78    1.18
   4  -9  -8    4.99    1.06
   3  -9  -8   64.02    2.74
   3  -9  -8   57.28    2.64
  -3  -9   8   57.67    2.67
   3   9  -8   57.49    2.38
   2   9  -8   15.36    1.39
   2  -9  -8   14.91    1.42
  -2  -9   8   15.00    1.47
   2  -9  -8   13.19    1.43
  -1  -9   8  123.64    3.99
   1  -9  -8  123.95    4.04
   1   9  -8  111.04    3.83
   1  -9  -8  123.45    4.07
   0   9  -8   -1.03    0.58
   0  -9  -8   -0.11    0.64
   0  -9   8   -0.26    0.59
   0  -9  -8   -0.51    0.71
   0  -9  -8   -0.28    0.68
  -1   9  -8   26.06    1.74
  -1  -9  -8   32.56    1.83
   1  -9   8   28.69    1.71
  -1  -9  -8   27.86    1.79
  -2  -9  -8    0.44    0.72
  -2   9  -8    0.46    0.67
  -2  -9  -8    3.00    0.79
  -3  -9  -8   31.04    1.96
  -3   9  -8   28.57    1.88
  -3  -9  -8   30.25    1.96
  -4  -9  -8    8.48    1.26
  -4   9  -8    7.69    1.22
  -4  -9  -8    7.78    1.25
  -5  -9  -8   30.02    2.09
  -5   9  -8   24.22    1.86
  -5  -9  -8   25.63    1.98
  -6  -9  -8    0.29    0.79
  -6   9  -8    0.62    0.81
  -6  -9  -8    1.87    0.91
  -7  -9  -8    2.30    1.05
  -7   9  -8    3.86    1.09
  -7  -9  -8    4.74    1.20
  -8  -9  -8    7.32    1.42
  -8   9  -8    6.15    1.37
  -8  -9  -8    5.23    1.37
  -9  10   8   -1.27    0.95
   9 -10  -8    1.07    1.07
  -9 -10   8   -1.90    0.78
  -8  10   8    5.60    1.38
  -8 -10   8    4.30    1.23
   8 -10  -8    5.85    1.29
  -7 -10   8   22.92    1.99
  -7  10   8   18.70    1.91
   7 -10  -8   19.65    1.84
  -6  10   8    4.02    1.13
   6 -10  -8    3.87    1.03
  -6 -10   8    5.88    1.19
   5 -10  -8   -0.15    0.70
  -5  10   8    0.30    0.78
  -5 -10   8   -0.08    0.78
  -4 -10   8   51.34    2.60
   4 -10  -8   50.86    2.68
   3  10  -8  172.27    5.07
   3 -10  -8  177.82    5.47
  -3 -10   8  175.99    5.48
   3 -10  -8  172.99    5.50
   2  10  -8   41.65    2.14
  -2 -10   8   36.75    2.22
   2 -10  -8   40.42    2.33
   2 -10  -8   35.01    2.19
  -1 -10   8   43.67    2.21
   1 -10  -8   41.89    2.30
   1  10  -8   42.59    2.16
   1 -10  -8   39.38    2.25
   0 -10  -8    2.74    0.91
   0  10  -8    2.82    0.93
   0 -10   8    4.21    0.91
   0 -10  -8    2.26    0.87
   0 -10  -8    3.43    0.91
   1 -10   8    3.87    0.85
  -1  10  -8    4.15    0.98
  -1 -10  -8    4.01    0.91
  -1 -10  -8    4.77    1.06
  -2 -10  -8   18.61    1.65
  -2 -10  -8   16.41    1.48
  -2  10  -8   14.21    1.53
  -3 -10  -8   27.29    1.94
  -3 -10  -8   28.80    1.98
  -3  10  -8   29.33    2.02
  -4 -10  -8    4.51    1.04
  -4  10  -8    3.88    1.00
  -4 -10  -8    3.12    0.99
  -5 -10  -8   15.21    1.69
  -5 -10  -8   15.22    1.73
  -5  10  -8   15.27    1.62
  -6 -10  -8    0.69    0.85
  -6  10  -8   -0.88    0.81
  -6 -10  -8    0.08    0.83
  -7  10  -8    3.39    1.14
  -7 -10  -8    4.05    1.23
  -7 -10  -8    5.09    1.29
  -8  11   8    1.88    1.13
   8 -11  -8    1.78    1.16
  -8 -11   8    0.96    1.07
  -7  11   8   12.71    1.77
  -7 -11   8   13.82    1.80
   7 -11  -8   13.35    1.84
  -6 -11   8    1.65    0.92
   6 -11  -8    0.89    0.89
  -6  11   8    0.92    0.99
  -5 -11   8   22.85    1.91
  -5  11   8   20.68    1.85
   5 -11  -8   17.69    1.84
   4 -11  -8   23.15    1.90
  -4 -11   8   26.51    1.98
   3 -11  -8    5.86    1.17
  -3 -11   8    5.64    1.17
   3 -11  -8    4.85    1.13
   2  11  -8   25.32    1.82
   2 -11  -8   29.55    2.08
  -2 -11   8   30.43    2.06
   2 -11  -8   28.27    2.00
   1 -11  -8    4.30    1.05
   1 -11  -8    6.55    1.22
  -1 -11   8    7.19    1.21
   1  11  -8    5.97    1.16
   0  11  -8   -0.88    0.62
   0 -11  -8   -0.83    0.64
   0 -11   8   -0.14    0.70
   0 -11  -8   -0.41    0.69
  -1 -11  -8    0.25    0.74
  -1  11  -8   -0.41    0.68
  -1 -11  -8    0.09    0.73
  -2 -11  -8   -0.77    0.66
  -2 -11  -8    1.31    0.86
  -2  11  -8   -0.06    0.71
  -3 -11  -8    1.36    0.84
  -3 -11  -8    2.43    0.91
  -3  11  -8    2.11    0.97
  -4 -11  -8    6.71    1.26
  -4  11  -8    4.15    1.11
  -4 -11  -8    4.21    1.13
  -5 -11  -8    2.26    1.06
  -5  11  -8    2.36    1.03
  -5 -11  -8    1.84    1.00
  -6 -11  -8    2.18    1.05
  -6 -11  -8    1.79    1.03
  -6  11  -8   -0.01    0.94
  -7 -12   8    3.25    1.22
  -7  12   8    2.36    1.23
  -6 -12   8    1.26    0.96
  -6  12   8    0.37    1.01
   6 -12  -8    0.44    1.02
  -5  12   8    1.38    1.01
  -5 -12   8   -1.50    0.80
   5 -12  -8    0.16    0.92
  -4  12   8    2.36    1.00
  -4 -12   8    1.33    0.93
   4 -12  -8    2.38    1.09
   3 -12  -8   21.93    1.93
   3 -12  -8   21.82    1.92
  -3 -12   8   19.09    1.80
   2 -12  -8    3.86    1.09
   2 -12  -8    3.62    1.10
   2  12  -8    4.06    1.05
  -2 -12   8    3.29    1.07
  -1 -12   8   -0.21    0.85
   1 -12  -8    0.38    0.78
   1 -12  -8    0.40    0.88
   1  12  -8    1.02    0.82
   0 -12  -8    1.12    0.88
   0  12  -8    0.16    0.82
  -1 -12  -8   -0.12    0.80
  -1 -12  -8   -0.36    0.79
  -1  12  -8    0.11    0.86
  -2  12  -8    4.79    1.18
  -2 -12  -8    6.06    1.21
  -2 -12  -8    5.96    1.28
  -3 -12  -8   -0.25    0.79
  -3  12  -8    0.36    0.88
  -3 -12  -8    1.08    0.97
  -4 -12  -8   11.23    1.58
  -4  12  -8    8.91    1.49
  -4 -12  -8   11.05    1.58
  -5 -12  -8    0.12    0.92
  -5  12  -8    1.64    0.99
  -5 -12  -8    0.09    0.92
  -5 -13   8    0.33    0.91
   5 -13  -8   -0.05    1.00
  -4 -13   8   16.61    1.85
   4 -13  -8   21.47    2.19
   3 -13  -8   -0.76    0.89
  -3 -13   8   -0.66    0.90
  -2 -13   8    5.89    1.34
   2 -13  -8    2.42    1.18
   1  13  -8    0.40    0.78
   1 -13  -8   -0.29    0.82
   0  13  -8   -0.74    0.79
  -1  13  -8    1.69    1.02
  -2  13  -8   -0.30    0.92
  -2 -13  -8   -0.24    0.94
  -3 -13  -8    7.01    1.43
  -3  13  -8    8.39    1.56
 -13   0   9    0.89    1.08
 -12   0   9   -1.04    0.76
 -11   0   9   -0.31    0.86
 -10   0   9   -0.08    0.76
  -9   0   9   -0.42    0.68
  -8   0   9    0.48    0.60
   8   0  -9    0.17    0.45
  -7   0   9   -0.38    0.52
  -7   0   9    0.12    0.38
   7   0  -9    0.37    0.40
  -6   0   9    0.30    0.50
  -6   0   9   -0.12    0.36
   6   0  -9    0.40    0.39
   5   0  -9   -0.14    0.31
  -5   0   9    0.09    0.28
  -5   0   9   -0.01    0.38
  -4   0   9   -0.28    0.37
   4   0  -9    0.23    0.33
  -4   0   9    0.23    0.33
   3   0  -9    0.00    0.35
  -3   0   9   -0.41    0.31
   2   0  -9   -1.03    0.24
   2   0  -9   -0.64    0.25
  -2   0   9   -0.35    0.31
   1   0  -9    0.16    0.30
  -1   0   9    0.72    0.36
   1   0  -9    0.22    0.32
   0   0  -9    0.50    0.28
   0   0  -9    0.70    0.33
   0   0   9    0.45    0.35
  -1   0  -9    0.67    0.31
  -1   0  -9    0.41    0.31
   1   0   9   -0.16    0.30
  -2   0  -9    0.15    0.33
   2   0   9   -0.29    0.37
  -2   0  -9    0.35    0.32
  -3   0  -9   -0.09    0.29
   3   0   9    0.16    0.40
  -3   0  -9    0.73    0.48
  -4   0  -9    0.97    0.41
   4   0   9    0.18    0.46
  -4   0  -9    0.22    0.45
  -5   0  -9    0.37    0.42
  -5   0  -9   -0.66    0.41
   5   0   9    0.07    0.51
   6   0   9   -0.23    0.53
  -6   0  -9   -0.17    0.56
  -7   0  -9    0.30    0.68
   7   0   9    0.19    0.58
   8   0   9    0.30    0.65
  -8   0  -9    0.05    0.71
  -9   0  -9    0.66    0.88
 -10   0  -9   -0.35    0.96
 -11   0  -9    0.61    1.09
 -12   1   9    8.21    1.52
 -12  -1   9    7.81    1.49
 -11  -1   9    8.52    1.46
 -11   1   9    9.28    1.52
 -10   1   9    2.35    0.95
 -10  -1   9    4.67    1.10
  -9   1   9    5.67    1.12
  -9  -1   9    6.57    1.14
  -8   1   9   96.89    3.59
  -8  -1   9   92.63    3.44
  -8  -1   9   96.98    3.06
   8  -1  -9   94.12    3.06
  -7   1   9    0.11    0.38
   7   1  -9    1.69    0.49
   7  -1  -9    0.83    0.46
  -7   1   9    0.45    0.60
  -7  -1   9    0.68    0.55
  -7  -1   9    1.59    0.51
  -6  -1   9  214.04    5.47
   6   1  -9  214.57    5.35
   6  -1  -9  208.31    5.44
  -6   1   9  211.05    5.86
  -6  -1   9  215.51    5.78
  -6   1   9  217.02    5.27
  -5   1   9    3.01    0.47
  -5  -1   9    3.51    0.57
   5  -1  -9    2.73    0.51
  -5   1   9    3.24    0.66
  -5  -1   9    2.54    0.56
   5   1  -9    1.75    0.45
  -4  -1   9   36.82    1.53
   4   1  -9   38.99    1.52
  -4  -1   9   37.98    1.50
  -4   1   9   40.15    1.72
   4  -1  -9   38.98    1.55
  -4   1   9   39.53    1.43
   3   1  -9   57.28    1.90
  -3  -1   9   52.45    1.82
   3  -1  -9   56.72    1.90
  -3   1   9   56.90    1.81
   3  -1  -9   55.74    1.91
  -3  -1   9   56.83    1.89
   2   1  -9 1229.90   26.79
   2   1  -9 1221.23   26.49
   2  -1  -9 1203.41   26.48
   2  -1  -9 1223.80   26.96
  -2   1   9 1246.34   26.65
  -2  -1   9 1205.19   26.70
   1  -1  -9   49.66    1.68
  -1   1   9   47.61    1.64
   1  -1  -9   50.64    1.68
   1   1  -9   47.93    1.50
   1   1  -9   48.11    1.69
  -1  -1   9   47.10    1.69
   0  -1   9   60.51    1.95
   0   1   9   57.18    1.91
   0  -1  -9   59.64    1.91
   0   1  -9   58.86    1.76
   0  -1  -9   58.34    1.87
   0   1  -9   59.05    1.92
  -1   1  -9   21.20    0.99
   1  -1   9   21.81    1.10
  -1  -1  -9   22.71    1.05
  -1   1  -9   22.95    1.09
  -1  -1  -9   22.05    1.13
   1   1   9   19.64    1.07
  -2   1  -9   83.71    2.48
  -2  -1  -9   82.48    2.60
   2  -1   9   79.83    2.50
   2   1   9   81.12    2.55
  -2   1  -9   81.90    2.49
  -2  -1  -9   82.67    2.38
  -3  -1  -9  409.93    9.93
  -3  -1  -9  407.68    9.38
  -3   1  -9  406.97    9.78
   3  -1   9  412.21    9.66
   3   1   9  420.31    9.75
  -3   1  -9  412.12    9.55
  -4  -1  -9   25.96    1.48
   4   1   9   24.10    1.37
  -4   1  -9   28.24    1.33
  -4  -1  -9   27.65    1.20
   4  -1   9   28.39    1.41
  -4   1  -9   28.45    1.48
  -5  -1  -9   27.17    1.64
  -5   1  -9   25.47    1.53
  -5   1  -9   25.00    1.33
  -5  -1  -9   27.38    1.23
   5   1   9   28.28    1.55
   5  -1   9   28.78    1.47
  -6   1  -9   14.76    1.28
   6  -1   9   14.05    1.18
  -6   1  -9   14.42    1.08
   6   1   9   13.02    1.15
  -6  -1  -9   12.40    1.25
   7  -1   9   11.99    1.12
   7   1   9   14.16    1.30
  -7   1  -9   12.67    1.31
  -7  -1  -9   14.66    1.42
   8   1   9   27.61    1.76
  -8  -1  -9   23.51    1.84
  -8   1  -9   22.67    1.87
  -9  -1  -9    8.69    1.43
  -9   1  -9    6.97    1.38
 -10   1  -9   24.86    2.14
 -10  -1  -9   22.72    2.17
 -11   1  -9    1.31    1.18
 -11  -1  -9    1.63    1.16
 -12  -2   9   -1.39    0.88
 -12   2   9   -0.01    0.89
 -11  -2   9    0.06    0.86
 -11   2   9    0.80    0.89
 -10  -2   9   21.11    1.84
 -10   2   9   18.47    1.75
  -9   2   9    4.14    1.02
  -9  -2   9    4.75    1.02
   9  -2  -9    6.01    0.93
  -9  -2   9    6.10    0.97
  -8   2   9    6.10    1.11
  -8  -2   9    6.92    0.95
  -8  -2   9    5.45    0.99
   8  -2  -9    7.08    0.95
   7   2  -9    5.54    0.68
  -7  -2   9    5.07    0.79
  -7  -2   9    6.07    0.89
   7  -2  -9    5.92    0.83
  -7   2   9    5.70    0.96
   6  -2  -9   43.30    1.80
  -6   2   9   41.32    1.99
   6   2  -9   42.51    1.61
  -6   2   9   44.55    1.48
  -6  -2   9   41.84    1.82
  -6  -2   9   40.22    1.75
   5  -2  -9   34.68    1.52
  -5   2   9   33.19    1.69
  -5  -2   9   34.35    1.51
   5   2  -9   32.99    1.40
  -5   2   9   34.48    1.28
  -4   2   9   39.87    1.43
  -4  -2   9   39.18    1.62
   4   2  -9   41.63    1.54
  -4   2   9   41.50    1.77
  -4  -2   9   43.15    1.57
   4  -2  -9   40.31    1.62
  -3  -2   9    0.90    0.40
  -3  -2   9    0.73    0.34
   3  -2  -9    0.30    0.38
  -3   2   9    0.73    0.36
   3   2  -9    0.77    0.38
   3  -2  -9    1.37    0.44
   2  -2  -9  988.04   22.18
  -2   2   9 1029.57   22.24
  -2  -2   9 1019.80   22.41
   2  -2  -9 1025.06   22.64
   2   2  -9 1015.98   22.18
  -1  -2   9   25.71    1.24
   1  -2  -9   23.66    1.19
   1  -2  -9   30.97    1.23
   1   2  -9   26.07    0.92
   1   2  -9   25.68    1.20
  -1   2   9   26.99    1.21
   0   2  -9  307.94    6.98
   0   2  -9  308.11    7.24
   0   2   9  297.75    7.22
   0  -2  -9  308.18    7.37
   0  -2   9  305.94    7.27
   0  -2  -9  300.96    7.13
  -1  -2  -9   89.20    2.68
   1  -2   9   86.16    2.60
  -1   2  -9   84.52    2.36
   1   2   9   84.55    2.60
  -1  -2  -9   88.33    2.46
  -1   2  -9   83.54    2.59
  -2   2  -9   -0.32    0.33
  -2  -2  -9   -0.21    0.21
  -2   2  -9   -0.09    0.30
   2  -2   9   -0.08    0.35
  -2  -2  -9    0.17    0.35
   2   2   9   -0.23    0.35
  -3  -2  -9   66.05    2.43
  -3   2  -9   69.75    2.26
   3  -2   9   69.11    2.25
  -3  -2  -9   63.80    1.99
  -3   2  -9   63.66    2.26
  -4  -2  -9   74.47    2.77
  -4  -2  -9   75.23    2.62
   4  -2   9   77.83    2.53
  -4   2  -9   79.51    2.67
  -4   2  -9   77.53    2.55
  -4  -2  -9   76.11    2.24
  -5  -2  -9    3.39    0.77
  -5   2  -9    2.26    0.63
  -5   2  -9    2.34    0.65
   5  -2   9    2.03    0.61
  -5  -2  -9    2.76    0.74
  -6   2  -9  115.59    3.94
  -6  -2  -9  123.09    4.18
  -6  -2  -9  123.83    3.89
  -7   2  -9   89.80    3.48
  -7  -2  -9   96.51    3.34
  -7  -2  -9   84.80    3.52
  -8  -2  -9   45.78    2.58
  -8   2  -9   50.30    2.62
   9   2   9   14.85    1.52
  -9  -2  -9   12.31    1.69
  -9   2  -9    9.79    1.45
 -10   2  -9   -0.01    0.93
 -10  -2  -9    1.21    1.10
 -12   3   9    0.15    0.95
 -12  -3   9    2.37    1.15
 -11  -3   9   -0.46    0.76
 -11   3   9    3.09    1.13
 -10   3   9    0.58    0.86
 -10  -3   9    0.37    0.80
  -9  -3   9    8.69    1.15
  -9   3   9   10.37    1.48
   9  -3  -9    8.33    1.09
  -9  -3   9    8.34    1.23
  -8  -3   9    2.08    0.86
   8  -3  -9    2.09    0.73
  -8  -3   9    2.01    0.73
  -8   3   9    2.83    0.90
  -7  -3   9   13.55    1.18
  -7  -3   9   13.87    1.26
   7  -3  -9   12.39    1.17
  -7   3   9   13.63    1.37
   6  -3  -9  339.63    8.47
  -6  -3   9  340.17    8.54
   6   3  -9  355.71    8.16
  -6   3   9  353.16    9.00
  -5   3   9  273.81    7.31
   5   3  -9  287.59    6.74
  -5  -3   9  275.83    7.05
  -5  -3   9  281.53    6.92
  -5   3   9  287.08    6.53
   5  -3  -9  279.43    6.98
  -4   3   9   43.93    1.46
  -4  -3   9   43.14    1.76
   4   3  -9   45.46    1.66
   4  -3  -9   42.34    1.73
  -4  -3   9   45.11    1.58
   4  -3  -9   42.02    1.83
  -3  -3   9   34.33    1.20
  -3   3   9   33.27    1.27
   3  -3  -9   31.81    1.50
   3   3  -9   32.43    1.39
  -3  -3   9   32.54    1.46
   3  -3  -9   32.36    1.46
   2  -3  -9  345.18    8.32
  -2  -3   9  349.99    8.24
  -2   3   9  342.39    7.98
   2   3  -9  337.81    8.08
  -2  -3   9  352.38    7.82
   2  -3  -9  343.68    8.14
   1   3  -9   15.43    0.99
   1  -3  -9   16.53    0.94
   1   3  -9   17.41    0.62
  -1  -3   9   15.92    0.98
   1  -3  -9   15.57    1.00
  -1   3   9   17.40    0.94
   0   3   9  313.68    7.39
   0  -3  -9  311.36    7.57
   0   3  -9  312.32    7.43
   0  -3   9  311.40    7.44
   0  -3  -9  313.00    7.30
   0   3  -9  299.48    6.99
  -1   3  -9   80.29    2.51
  -1   3  -9   76.34    2.10
  -1  -3  -9   76.02    2.52
  -1  -3  -9   76.50    2.28
   1  -3   9   76.32    2.40
   1   3   9   76.88    2.45
  -2  -3  -9  866.26   18.94
  -2   3  -9  849.11   19.25
  -2   3  -9  891.23   19.29
  -2  -3  -9  862.80   19.41
  -2  -3  -9  869.23   19.72
   2  -3   9  857.28   19.27
  -3  -3  -9   31.33    1.23
  -3  -3  -9   31.47    1.61
   3  -3   9   29.01    1.40
  -3   3  -9   32.52    1.43
  -3  -3  -9   29.90    1.51
  -3   3  -9   32.23    1.56
  -4   3  -9    0.88    0.47
  -4  -3  -9   -0.72    0.42
  -4  -3  -9   -0.06    0.47
   4  -3   9   -0.04    0.33
  -4   3  -9    0.05    0.44
  -5  -3  -9   11.67    1.23
  -5   3  -9   11.31    1.16
  -5  -3  -9    9.47    1.16
  -5   3  -9   11.72    1.10
   5  -3   9   14.18    1.12
   6  -3   9   -0.02    0.55
  -6  -3  -9    0.52    0.68
  -6  -3  -9    0.82    0.71
  -6   3  -9    1.63    0.74
  -6   3  -9   -0.14    0.61
  -7   3  -9    5.35    1.05
  -7  -3  -9    4.54    1.05
  -7   3  -9    4.91    0.89
  -7  -3  -9    4.42    1.00
  -8  -3  -9   22.47    1.91
  -8  -3  -9   24.56    1.81
  -8   3  -9   24.85    1.85
  -9  -3  -9    1.90    1.01
  -9   3  -9    3.38    1.08
  -9  -3  -9    3.00    0.99
 -10  -3  -9    0.26    0.91
 -10   3  -9   -0.03    0.89
 -12  -4   9   42.23    2.78
 -12   4   9   42.85    2.93
 -11   4   9    0.67    0.93
 -11  -4   9    0.65    0.94
 -10  -4   9    6.74    1.17
 -10  -4   9    6.16    1.19
  10  -4  -9    8.55    1.25
 -10   4   9    9.21    1.47
  -9   4   9   23.20    1.90
   9  -4  -9   28.60    1.82
  -9  -4   9   22.51    1.74
  -9  -4   9   25.35    1.78
  -8  -4   9    0.94    0.73
   8  -4  -9    0.78    0.70
  -8   4   9    2.25    0.86
  -8  -4   9    0.05    0.77
   7  -4  -9   17.43    1.41
  -7  -4   9   17.70    1.46
  -7   4   9   16.44    1.46
   6  -4  -9  129.79    3.88
  -6  -4   9  123.29    3.87
  -6  -4   9  128.64    3.73
  -6   4   9  121.55    4.11
   6   4  -9  125.67    3.47
  -5  -4   9  144.01    3.87
  -5  -4   9  142.17    4.15
   5   4  -9  145.03    3.82
  -5   4   9  138.70    4.35
   5  -4  -9  135.48    4.07
  -4  -4   9    5.41    0.77
  -4   4   9    6.01    0.63
   4   4  -9    5.00    0.65
   4  -4  -9    6.52    0.86
   4  -4  -9    6.23    0.78
  -4  -4   9    6.49    0.66
   3   4  -9  147.16    3.93
   3  -4  -9  143.88    4.06
  -3  -4   9  149.51    3.58
  -3  -4   9  145.97    4.12
   3  -4  -9  147.57    4.19
  -3   4   9  146.35    3.71
  -2   4   9  107.04    2.95
   2  -4  -9  112.88    3.32
   2  -4  -9  107.43    3.17
  -2  -4   9  104.62    3.19
   2   4  -9  110.96    3.13
   1   4  -9  221.48    5.63
   1  -4  -9  223.43    5.59
  -1   4   9  224.51    5.51
   1  -4  -9  224.04    5.80
  -1  -4   9  226.02    5.69
   0  -4  -9    3.45    0.61
   0   4  -9    2.57    0.56
   0   4  -9    3.71    0.29
   0  -4  -9    4.55    0.60
   0  -4   9    3.83    0.59
  -1  -4  -9    0.38    0.42
  -1  -4  -9   -0.04    0.37
   1  -4   9    0.32    0.37
  -1  -4  -9   -0.08    0.27
  -1   4  -9   -0.19    0.35
  -1   4  -9    0.46    0.25
  -2  -4  -9   21.60    1.05
  -2   4  -9   19.97    1.24
  -2  -4  -9   23.79    1.36
  -2   4  -9   21.83    1.00
  -2  -4  -9   21.08    1.29
   2  -4   9   19.97    1.16
  -3  -4  -9   33.39    1.28
  -3   4  -9   31.54    1.63
  -3  -4  -9   31.88    1.60
  -3  -4  -9   30.83    1.66
  -3   4  -9   32.40    1.41
  -4   4  -9    9.67    0.97
  -4  -4  -9    7.51    1.02
   4  -4   9    7.78    0.85
  -4   4  -9    8.77    1.06
  -4  -4  -9    7.76    0.97
   5  -4   9   29.16    1.51
  -5   4  -9   30.55    1.69
  -5   4  -9   29.20    1.65
  -5  -4  -9   31.29    1.78
  -5  -4  -9   29.35    1.89
  -6  -4  -9    6.60    1.17
  -6   4  -9    7.36    1.09
  -6   4  -9    7.66    1.10
  -6  -4  -9    7.44    1.13
  -7  -4  -9   63.04    3.03
  -7   4  -9   67.78    2.93
  -7   4  -9   67.94    2.78
  -7  -4  -9   68.81    2.94
  -8  -4  -9   34.79    2.35
  -8   4  -9   32.97    2.19
  -8  -4  -9   35.33    2.11
  -9  -4  -9    1.81    0.87
  -9  -4  -9    0.76    0.99
  -9   4  -9    0.28    0.89
 -10  -4  -9    0.62    1.01
 -10   4  -9    0.69    1.00
 -10  -4  -9    1.46    0.95
 -12   5   9   -1.46    0.90
 -11  -5   9    2.37    1.04
 -11   5   9    1.72    1.16
  10  -5  -9    0.90    0.83
 -10  -5   9    0.57    0.78
 -10   5   9    0.60    0.90
  -9  -5   9   80.16    3.22
   9  -5  -9   69.99    3.00
  -9   5   9   74.00    3.38
  -8  -5   9   91.66    3.46
  -8   5   9   93.06    3.75
   8  -5  -9   91.90    3.40
   7  -5  -9   79.32    3.04
  -7   5   9   83.92    3.40
  -7  -5   9   88.93    2.95
  -7  -5   9   79.47    3.08
  -6   5   9    5.97    1.03
   6  -5  -9    5.47    0.90
  -6  -5   9    6.00    0.95
   5   5  -9  214.54    5.32
   5  -5  -9  203.44    5.67
  -5  -5   9  205.96    5.75
  -5   5   9  214.34    6.01
   4  -5  -9  268.21    7.04
   4   5  -9  267.86    6.54
  -4   5   9  268.06    6.25
  -4  -5   9  273.76    6.97
   4  -5  -9  261.90    6.83
   3   5  -9   70.11    2.32
  -3  -5   9   67.46    2.49
   3  -5  -9   73.85    2.49
  -3   5   9   68.60    2.07
   3  -5  -9   66.80    2.50
  -2   5   9    0.22    0.36
   2   5  -9    0.47    0.41
  -2  -5   9    0.52    0.46
   2  -5  -9   -0.34    0.36
   2  -5  -9    0.66    0.42
   1  -5  -9  118.21    3.40
  -1  -5   9  116.04    3.45
   1  -5  -9  116.01    3.53
   1   5  -9  114.20    3.41
   0  -5  -9   33.64    1.62
   0   5  -9   35.28    1.61
   0  -5   9   34.86    1.57
   0  -5  -9   32.34    1.51
   0  -5  -9   34.67    1.50
  -1  -5  -9   89.65    2.91
  -1   5  -9   96.53    3.04
  -1  -5  -9   86.57    3.00
   1  -5   9   96.48    2.89
   2  -5   9   71.84    2.39
  -2  -5  -9   68.20    2.50
  -2  -5  -9   74.47    2.26
  -2  -5  -9   71.32    2.65
  -2   5  -9   71.83    2.59
  -3  -5  -9   15.63    1.30
  -3  -5  -9   17.99    0.97
  -3  -5  -9   14.43    1.19
  -3   5  -9   15.81    1.22
  -3   5  -9   16.68    1.00
  -4   5  -9   20.69    1.28
  -4  -5  -9   19.77    1.49
   4  -5   9   20.77    1.24
  -4  -5  -9   18.99    1.46
  -4   5  -9   19.65    1.39
  -5   5  -9   14.75    1.29
  -5   5  -9   12.38    1.32
  -5  -5  -9   11.89    1.35
  -5  -5  -9   12.33    1.34
  -6   5  -9    1.64    0.76
  -6  -5  -9   -0.24    0.62
  -6  -5  -9    0.37    0.78
  -6   5  -9    0.41    0.69
  -7  -5  -9    1.46    0.84
  -7   5  -9    1.02    0.79
  -7  -5  -9    2.65    1.02
  -7   5  -9    1.02    0.73
  -8   5  -9   10.74    1.47
  -8   5  -9   10.38    1.37
  -8  -5  -9    9.88    1.41
  -8  -5  -9    7.11    1.41
  -9   5  -9    3.18    1.08
  -9  -5  -9    4.18    1.25
  -9  -5  -9    5.12    1.21
 -10  -5  -9    0.06    0.99
 -10  -5  -9   -1.48    0.85
 -11  -6   9    0.14    0.92
 -11   6   9   -0.56    0.86
 -10   6   9    0.00    0.94
  10  -6  -9    0.71    0.83
 -10  -6   9    2.03    0.95
  -9   6   9    0.00    0.85
  -9  -6   9    0.56    0.84
   9  -6  -9    0.56    0.78
   8  -6  -9    9.00    1.24
  -8  -6   9    5.30    1.11
  -8   6   9    7.49    1.31
   7  -6  -9    4.38    0.91
  -7   6   9    1.85    0.87
  -7  -6   9    2.62    0.81
  -6  -6   9   55.49    2.49
   6  -6  -9   59.41    2.51
  -6   6   9   57.15    2.65
   5  -6  -9   20.73    1.42
  -5   6   9   16.33    1.42
  -5  -6   9   18.81    1.47
   5   6  -9   20.60    1.20
  -4  -6   9   50.73    2.19
   4   6  -9   49.59    1.91
   4  -6  -9   49.01    2.20
   4  -6  -9   51.53    2.18
   3  -6  -9   52.89    2.22
   3  -6  -9   47.09    2.04
  -3   6   9   49.34    1.67
  -3  -6   9   49.02    2.14
   3   6  -9   48.78    1.93
   2  -6  -9  143.29    4.18
  -2  -6   9  130.88    4.02
  -2   6   9  141.00    3.71
   2   6  -9  139.78    3.95
   2  -6  -9  135.45    4.02
   1   6  -9  176.42    4.90
   1  -6  -9  186.97    4.78
  -1  -6   9  184.53    5.00
   1  -6  -9  180.08    4.89
   1  -6  -9  179.34    5.09
   0   6  -9  370.40    8.99
   0  -6  -9  379.33    8.84
   0  -6  -9  364.49    8.85
   0  -6   9  374.36    8.95
   0  -6  -9  352.13    9.13
  -1  -6  -9  128.08    3.77
   1  -6   9  124.05    3.65
  -1  -6  -9  122.99    3.88
  -1   6  -9  121.74    3.78
  -2  -6  -9    2.07    0.62
  -2  -6  -9    2.21    0.68
  -2  -6  -9    3.52    0.58
   2  -6   9    3.08    0.63
  -2   6  -9    3.34    0.74
  -3  -6  -9   36.26    1.93
   3  -6   9   39.16    1.67
  -3   6  -9   37.71    1.90
  -3  -6  -9   38.91    1.93
  -4   6  -9    1.02    0.68
  -4  -6  -9    1.50    0.75
  -4  -6  -9    1.18    0.68
  -5  -6  -9    7.62    1.13
  -5  -6  -9    5.88    1.10
  -5   6  -9    5.95    1.05
  -6  -6  -9  112.70    4.22
  -6  -6  -9  116.50    4.07
  -6   6  -9  113.69    3.95
  -7  -6  -9   46.91    2.72
  -7   6  -9   52.42    2.59
  -7  -6  -9   50.76    2.59
  -8  -6  -9   53.38    3.03
  -8   6  -9   50.17    2.59
  -8  -6  -9   50.41    2.68
  -9  -6  -9   16.30    1.73
  -9  -6  -9   14.16    1.93
 -11  -7   9    4.22    1.22
 -11   7   9    2.26    1.28
  11  -7  -9    1.36    1.12
 -10  -7   9    4.39    1.13
 -10   7   9    3.66    1.29
  10  -7  -9    6.73    1.36
  -9   7   9    1.70    0.98
  -9  -7   9   -0.57    0.69
   9  -7  -9   -0.14    0.74
  -8  -7   9    4.91    1.10
   8  -7  -9    5.86    1.10
  -8   7   9    5.40    1.24
  -7   7   9    4.47    1.09
  -7  -7   9    4.47    0.98
   7  -7  -9    4.53    0.98
  -6  -7   9    2.11    0.77
   6  -7  -9    2.11    0.78
  -6   7   9    3.89    0.99
  -5  -7   9   35.28    2.00
   5  -7  -9   34.24    1.90
  -5   7   9   35.51    2.05
  -4  -7   9   16.29    1.34
   4  -7  -9   13.51    1.30
   4  -7  -9   14.32    1.35
   4   7  -9   17.24    1.19
   3  -7  -9   85.49    3.08
  -3  -7   9   79.92    2.97
   3   7  -9   79.50    2.74
   3  -7  -9   80.76    2.95
   2  -7  -9    2.27    0.63
   2  -7  -9    1.23    0.60
  -2  -7   9    0.41    0.54
   2   7  -9    1.83    0.64
   1   7  -9   50.39    2.14
   1  -7  -9   48.73    2.09
   1  -7  -9   49.35    2.18
  -1  -7   9   47.95    2.06
   1  -7  -9   49.44    1.94
   0  -7  -9   23.86    1.41
   0  -7  -9   22.64    1.48
   0  -7   9   21.75    1.40
   0  -7  -9   21.91    1.39
   0   7  -9   22.17    1.48
  -1   7  -9    3.72    0.80
  -1  -7  -9    4.77    0.86
  -1  -7  -9    4.43    0.84
   1  -7   9    2.20    0.65
  -2  -7  -9    2.09    0.72
  -2   7  -9    1.76    0.75
  -2  -7  -9    2.86    0.63
  -2  -7  -9    3.15    0.78
   3  -7   9   19.26    1.28
  -3  -7  -9   15.23    1.36
  -3   7  -9   12.84    1.30
  -3  -7  -9   14.96    1.42
  -4   7  -9    1.55    0.77
  -4  -7  -9    2.41    0.81
  -4  -7  -9    1.16    0.78
  -5  -7  -9   29.42    2.01
  -5  -7  -9   26.30    1.82
  -5   7  -9   27.12    1.88
  -6   7  -9    7.81    1.24
  -6  -7  -9    5.98    1.18
  -6  -7  -9    8.69    1.39
  -7   7  -9    3.15    0.99
  -7  -7  -9    3.12    1.07
  -7  -7  -9    3.66    1.13
  -8  -7  -9    3.70    1.25
  -8  -7  -9    2.68    1.09
  -8   7  -9    2.95    1.07
  -9  -7  -9    0.74    1.15
  -9  -7  -9    2.44    1.11
  10  -8  -9    2.76    1.12
 -10  -8   9    4.00    1.28
 -10   8   9    4.87    1.39
  -9   8   9    0.36    0.85
  -9  -8   9   -0.58    0.84
   9  -8  -9    1.04    0.87
   8  -8  -9    0.76    0.77
  -8  -8   9    0.77    0.83
  -8   8   9    1.14    0.95
  -7  -8   9    2.24    0.96
  -7   8   9    2.74    0.95
   7  -8  -9    1.87    0.88
  -6  -8   9    2.04    0.85
  -6   8   9    1.46    0.83
   6  -8  -9    1.85    0.80
  -5  -8   9    3.96    1.00
  -5   8   9    3.82    0.96
   5  -8  -9    2.25    0.82
   4  -8  -9    1.97    0.83
   4  -8  -9    4.50    0.91
   4   8  -9    5.00    0.82
  -4  -8   9    4.02    0.91
   3  -8  -9    0.07    0.61
   3   8  -9    0.06    0.58
  -3  -8   9   -0.79    0.55
   3  -8  -9   -0.67    0.60
   2  -8  -9   98.39    2.99
   2   8  -9   90.51    3.16
   2  -8  -9   89.18    3.32
   2  -8  -9   92.00    3.27
  -2  -8   9   91.26    3.29
   1  -8  -9   -0.20    0.46
   1  -8  -9   -0.90    0.54
   1   8  -9    0.79    0.63
   1  -8  -9   -0.16    0.56
  -1  -8   9    0.41    0.64
   0  -8   9   42.61    2.04
   0  -8  -9   43.77    1.99
   0  -8  -9   42.25    1.93
   0   8  -9   36.50    1.97
   0  -8  -9   39.34    2.12
  -1   8  -9    9.03    1.14
  -1  -8  -9    8.09    1.17
   1  -8   9    8.21    1.01
  -1  -8  -9    9.66    1.13
  -2   8  -9   -0.07    0.54
  -2  -8  -9   -1.05    0.51
  -2  -8  -9    0.41    0.60
   2  -8   9   -0.08    0.41
  -3   8  -9    4.15    0.98
  -3  -8  -9    3.08    0.92
  -3  -8  -9    5.43    1.02
  -4  -8  -9    1.32    0.76
  -4   8  -9    2.07    0.82
  -4  -8  -9    1.24    0.82
  -5  -8  -9   12.60    1.40
  -5  -8  -9   12.14    1.49
  -5   8  -9    8.86    1.29
  -6  -8  -9   -0.47    0.69
  -6   8  -9   -0.25    0.70
  -6  -8  -9   -0.79    0.73
  -7  -8  -9    1.72    1.04
  -7   8  -9    1.55    0.94
  -7  -8  -9    1.20    0.89
  -8  -8  -9    9.33    1.61
  -8  -8  -9    7.90    1.46
  -8   8  -9    7.87    1.40
  10  -9  -9    3.59    1.23
 -10  -9   9    2.54    1.16
 -10   9   9    5.05    1.38
  -9   9   9   -0.10    0.99
   9  -9  -9   -0.87    0.86
  -9  -9   9    1.68    1.04
  -8   9   9    4.64    1.24
   8  -9  -9    6.99    1.36
  -8  -9   9    8.49    1.38
   7  -9  -9   16.40    1.64
  -7  -9   9   16.52    1.67
  -7   9   9   16.42    1.72
   6  -9  -9   -0.15    0.68
  -6  -9   9   -0.70    0.67
  -6   9   9    0.03    0.70
   5  -9  -9    0.43    0.75
  -5   9   9    0.17    0.76
  -5  -9   9    0.86    0.71
   4  -9  -9   23.52    1.81
   4  -9  -9   19.25    1.70
  -4  -9   9   18.41    1.61
   3  -9  -9    3.95    0.94
   3   9  -9    2.10    0.79
  -3  -9   9    4.86    1.03
   3  -9  -9    2.38    0.87
  -2  -9   9   41.79    2.18
   2   9  -9   38.46    1.97
   2  -9  -9   38.88    2.18
   2  -9  -9   35.02    2.05
  -1  -9   9    4.40    0.95
   1  -9  -9    4.30    1.01
   1  -9  -9    4.56    1.02
   1   9  -9    2.37    0.94
   0   9  -9    9.91    1.27
   0  -9   9    9.07    1.16
   0  -9  -9    8.26    1.14
   0  -9  -9   10.31    1.26
   0  -9  -9    9.65    1.28
  -1  -9  -9   27.67    1.69
  -1  -9  -9   25.45    1.76
   1  -9   9   25.93    1.65
  -1   9  -9   24.88    1.72
  -2  -9  -9    0.28    0.66
  -2   9  -9    0.99    0.73
  -2  -9  -9    0.89    0.74
  -3  -9  -9   23.88    1.85
  -3  -9  -9   30.57    1.94
  -3   9  -9   21.30    1.69
  -4  -9  -9    1.57    0.82
  -4   9  -9    0.06    0.68
  -4  -9  -9    3.15    0.99
  -5  -9  -9   16.55    1.61
  -5   9  -9   11.28    1.42
  -5  -9  -9   10.08    1.43
  -6  -9  -9    1.63    0.96
  -6   9  -9    1.58    0.95
  -6  -9  -9    2.69    1.04
  -7  -9  -9   -1.06    0.80
  -7   9  -9    0.96    0.90
  -7  -9  -9    0.85    0.95
  -8  -9  -9    1.43    1.10
  -8  -9  -9   -0.51    0.98
  -8   9  -9   -0.77    0.86
  -9 -10   9    2.58    1.17
   9 -10  -9    2.70    1.23
  -9  10   9    0.89    1.06
   8 -10  -9    0.83    0.92
  -8 -10   9    2.02    1.06
  -8  10   9    0.70    0.95
   7 -10  -9    0.01    0.82
  -7  10   9   -0.09    0.90
  -7 -10   9   -0.15    0.80
  -6  10   9    7.42    1.34
   6 -10  -9    8.13    1.36
  -6 -10   9    6.33    1.25
  -5  10   9    5.86    1.17
  -5 -10   9    4.59    1.07
   5 -10  -9    3.37    1.01
   4 -10  -9   25.89    2.00
  -4 -10   9   23.59    1.90
   4 -10  -9   28.25    1.98
   3 -10  -9    6.48    1.23
   3 -10  -9    5.01    1.17
   3  10  -9    7.11    1.09
  -3 -10   9    4.72    1.07
   2  10  -9    3.31    0.93
  -2 -10   9    2.60    0.94
   2 -10  -9    1.95    0.87
   2 -10  -9    3.32    1.04
   1 -10  -9    6.52    1.15
   1  10  -9    5.24    1.09
   1 -10  -9    5.91    1.08
  -1 -10   9    6.28    1.07
   0 -10  -9   13.94    1.47
   0 -10  -9   12.49    1.37
   0  10  -9    9.56    1.30
   0 -10   9   12.95    1.37
   0 -10  -9   15.12    1.56
  -1  10  -9   11.13    1.31
  -1 -10  -9   10.21    1.32
  -1 -10  -9   10.10    1.28
  -2 -10  -9   20.53    1.62
  -2  10  -9   20.20    1.66
  -2 -10  -9   21.02    1.70
  -3 -10  -9    0.91    0.77
  -3  10  -9    1.67    0.85
  -3 -10  -9    0.46    0.76
  -4 -10  -9   14.10    1.52
  -4 -10  -9   14.63    1.53
  -4  10  -9    8.98    1.38
  -5 -10  -9    6.40    1.29
  -5  10  -9    7.24    1.33
  -5 -10  -9    5.38    1.26
  -6  10  -9    4.43    1.19
  -6 -10  -9    2.55    1.09
  -6 -10  -9    0.36    0.86
  -7 -10  -9    4.24    1.17
  -7 -10  -9    3.77    1.31
  -7  10  -9    5.57    1.31
   8 -11  -9    1.16    1.06
  -8  11   9    1.47    1.15
  -8 -11   9    1.32    1.10
   7 -11  -9    4.64    1.21
  -7  11   9    3.26    1.28
  -7 -11   9    3.16    1.15
  -6  11   9    0.92    0.97
  -6 -11   9    0.54    0.85
   6 -11  -9   -0.30    0.78
   5 -11  -9    1.51    0.96
  -5 -11   9    2.29    0.99
  -5  11   9    2.67    1.01
   4 -11  -9    0.88    0.80
   4 -11  -9    0.96    0.85
  -4 -11   9    2.70    1.00
   3 -11  -9    0.08    0.79
  -3 -11   9    1.74    0.88
   3 -11  -9    0.89    0.78
  -2 -11   9    1.16    0.83
   2 -11  -9    0.83    0.76
   2  11  -9    0.32    0.70
   2 -11  -9   -0.21    0.79
   1 -11  -9    2.64    0.95
   1 -11  -9    3.35    0.98
  -1 -11   9    3.92    1.04
   1  11  -9    2.84    0.96
   0  11  -9    6.77    1.18
   0 -11  -9    6.97    1.22
   0 -11   9    7.61    1.19
   0 -11  -9    6.03    1.17
  -1  11  -9   11.65    1.40
  -1 -11  -9   11.00    1.48
  -1 -11  -9   12.96    1.46
  -2  11  -9   -0.73    0.68
  -2 -11  -9    0.78    0.83
  -2 -11  -9    0.43    0.78
  -3 -11  -9   15.96    1.72
  -3  11  -9   12.92    1.61
  -3 -11  -9   16.25    1.67
  -4  11  -9    8.44    1.44
  -4 -11  -9   13.43    1.68
  -4 -11  -9    7.10    1.33
  -5  11  -9    7.80    1.45
  -5 -11  -9    6.77    1.34
  -5 -11  -9    8.94    1.54
  -6  11  -9    1.00    0.97
  -6 -11  -9   -0.05    1.06
  -6 -11  -9    1.47    1.06
  -6  12   9    1.86    1.16
   6 -12  -9    2.01    1.15
  -6 -12   9    1.03    1.05
   5 -12  -9    0.39    0.88
  -5 -12   9   -0.01    0.98
  -5  12   9    0.81    0.99
  -4 -12   9    2.03    1.06
   4 -12  -9    2.23    1.05
   3 -12  -9    0.98    0.93
  -3 -12   9    0.06    0.81
   3 -12  -9   -0.29    0.80
   2 -12  -9   -0.22    0.83
  -2 -12   9    1.29    0.92
   2 -12  -9    0.50    0.89
   2  12  -9    1.13    0.88
  -1 -12   9    0.58    0.82
   1 -12  -9    2.24    0.97
   1 -12  -9    4.37    1.11
   1  12  -9    1.38    0.88
   0  12  -9    7.65    1.32
   0 -12  -9    5.68    1.24
  -1  12  -9   25.66    2.01
  -1 -12  -9   29.05    2.09
  -1 -12  -9   32.16    2.15
  -2 -12  -9    9.27    1.50
  -2 -12  -9    8.23    1.36
  -2  12  -9    5.63    1.28
  -3  12  -9    1.17    0.90
  -3 -12  -9    0.15    0.92
  -3 -12  -9    0.65    0.92
  -4 -12  -9    2.37    1.08
  -4  12  -9    0.42    0.88
  -4 -12  -9    2.50    1.13
  -5 -12  -9    0.55    0.99
  -5 -12  -9    0.49    0.97
   5 -13  -9    0.94    1.09
  -5 -13   9    1.66    1.04
   4 -13  -9    3.14    1.24
  -4 -13   9    4.35    1.31
   3 -13  -9    8.12    1.60
  -3 -13   9   12.12    1.76
  -2 -13   9    9.13    1.52
   2 -13  -9    8.45    1.53
   1  13  -9    5.38    1.24
   0  13  -9   -0.08    0.88
  -1  13  -9    0.60    0.90
  -2 -13  -9   26.75    2.08
  -2  13  -9   20.19    2.00
  -3  13  -9    1.22    1.10
  -3 -13  -9    3.46    1.23
 -12   0  10    0.69    0.90
 -11   0  10   24.04    2.09
 -10   0  10   40.97    2.47
  -9   0  10   53.19    2.62
  -8   0  10    0.77    0.70
   8   0 -10    1.17    0.60
  -7   0  10    2.92    0.60
   7   0 -10    4.35    0.68
  -7   0  10    3.18    0.75
  -6   0  10  124.94    3.47
   6   0 -10  120.41    3.49
  -6   0  10  124.15    3.85
  -5   0  10   30.66    1.51
   5   0 -10   29.91    1.39
  -5   0  10   28.33    1.31
  -4   0  10  253.53    6.21
   4   0 -10  251.36    6.24
  -4   0  10  261.84    6.47
   3   0 -10 1060.09   23.50
   3   0 -10 1054.11   23.16
  -3   0  10 1062.75   23.29
   2   0 -10   14.97    0.89
  -2   0  10   14.64    0.97
   2   0 -10   13.52    0.96
   1   0 -10    0.81    0.40
   1   0 -10    1.18    0.36
  -1   0  10    1.61    0.47
   0   0 -10  357.14    8.34
   0   0 -10  358.85    8.32
   0   0  10  353.14    8.38
   1   0  10   68.73    2.28
  -1   0 -10   70.28    2.22
  -1   0 -10   68.49    2.18
   2   0  10  138.21    3.83
  -2   0 -10  137.21    3.83
  -2   0 -10  138.85    3.71
  -3   0 -10  811.95   18.92
   3   0  10  842.63   18.70
  -3   0 -10  837.63   18.37
  -4   0 -10  205.77    5.16
   4   0  10  202.95    5.40
  -4   0 -10  200.32    5.58
  -5   0 -10  217.40    5.41
  -5   0 -10  207.79    5.90
   5   0  10  208.69    5.67
   6   0  10    0.08    0.57
  -6   0 -10    0.51    0.64
   7   0  10    0.51    0.61
  -7   0 -10    1.79    0.80
   8   0  10    3.83    0.88
  -8   0 -10    1.84    0.88
  -9   0 -10    8.32    1.41
 -10   0 -10   20.32    2.01
 -12   1  10   -0.68    0.89
 -12  -1  10    0.42    0.98
 -11   1  10    0.91    0.92
 -11  -1  10    1.09    0.99
 -10   1  10   61.39    3.05
 -10  -1  10   69.74    3.17
  -9   1  10    1.10    0.82
  -9  -1  10    0.34    0.77
  -8  -1  10   28.25    1.81
   8  -1 -10   29.00    1.58
  -8  -1  10   29.87    1.61
  -8   1  10   24.99    1.86
   7   1 -10   15.17    1.05
  -7  -1  10   14.56    1.24
  -7  -1  10   14.16    1.09
  -7   1  10   16.20    1.02
   7  -1 -10   15.28    1.09
  -7   1  10   15.34    1.31
  -6  -1  10   29.47    1.43
   6   1 -10   27.47    1.34
  -6   1  10   28.34    1.60
  -6   1  10   28.58    1.28
  -6  -1  10   27.47    1.54
   6  -1 -10   26.35    1.37
  -5   1  10   28.83    1.52
   5   1 -10   27.78    1.30
  -5  -1  10   27.87    1.45
   5  -1 -10   28.80    1.38
  -5   1  10   29.73    1.28
  -5  -1  10   28.84    1.34
  -4   1  10   92.73    2.95
   4  -1 -10   88.72    2.75
  -4  -1  10   91.62    2.76
   4   1 -10   87.57    2.69
  -4   1  10   93.36    2.64
  -3   1  10  254.49    6.26
   3   1 -10  259.48    6.33
  -3  -1  10  268.93    6.38
   3  -1 -10  259.04    6.37
   3  -1 -10  261.71    6.44
  -3  -1  10  263.43    6.39
   2   1 -10   19.73    0.96
   2  -1 -10   18.17    1.07
  -2   1  10   18.90    1.03
   2   1 -10   21.58    1.13
   2  -1 -10   21.82    1.13
  -2  -1  10   16.63    1.03
  -1   1  10 1682.70   36.58
   1  -1 -10 1681.62   36.32
   1  -1 -10 1687.77   36.95
   1   1 -10 1699.67   36.78
  -1  -1  10 1663.36   36.63
   1   1 -10 1699.59   36.34
   0  -1 -10  483.18   11.10
   0   1  10  492.11   11.24
   0   1 -10  495.50   11.16
   0   1 -10  490.99   11.11
   0  -1 -10  488.91   11.29
   0  -1  10  488.46   11.25
   1  -1  10  305.19    7.44
  -1  -1 -10  314.01    7.53
   1   1  10  308.76    7.46
  -1  -1 -10  302.10    7.28
  -1   1 -10  311.19    7.38
  -1   1 -10  318.29    7.37
  -2  -1 -10   18.57    1.13
  -2  -1 -10   19.70    1.05
  -2   1 -10   19.42    1.09
   2   1  10   19.76    1.21
   2  -1  10   19.70    1.17
  -2   1 -10   19.42    1.08
  -3  -1 -10   15.36    1.15
   3   1  10   15.21    1.15
   3  -1  10   14.03    1.07
  -3  -1 -10   14.55    0.90
  -3   1 -10   16.01    1.04
  -3   1 -10   14.86    1.00
  -4   1 -10   17.68    1.16
  -4   1 -10   19.28    1.28
  -4  -1 -10   18.27    1.04
   4  -1  10   20.38    1.26
  -4  -1 -10   17.40    1.26
   4   1  10   17.98    1.30
   5   1  10    7.31    0.95
  -5   1 -10    4.30    0.68
   5  -1  10    6.55    0.86
  -5   1 -10    6.42    0.94
  -5  -1 -10    6.59    0.97
  -6  -1 -10    0.90    0.69
   6   1  10    1.75    0.70
  -6   1 -10    1.78    0.60
   6  -1  10    1.22    0.63
  -6   1 -10    1.41    0.71
   7   1  10    1.85    0.76
  -7  -1 -10    1.92    0.85
  -7   1 -10    2.24    0.89
   7  -1  10    2.31    0.74
  -8  -1 -10   56.09    2.88
  -8   1 -10   54.18    2.77
   8   1  10   53.01    2.50
  -9  -1 -10   16.81    1.77
  -9   1 -10   17.73    1.85
 -10   1 -10   79.75    3.89
 -10  -1 -10   87.08    4.04
 -12  -2  10    0.97    1.05
 -12   2  10   -0.59    0.88
 -11  -2  10    0.87    0.92
 -11   2  10    0.32    0.92
 -10  -2  10   13.45    1.51
 -10   2  10   13.61    1.58
  -9  -2  10   28.94    1.91
  -9  -2  10   30.78    1.77
  -9   2  10   32.74    2.09
   9  -2 -10   30.61    1.74
  -8   2  10   87.91    3.49
   8  -2 -10   89.74    3.11
  -8  -2  10   96.83    3.20
  -8  -2  10   90.37    3.38
  -7   2  10   16.32    1.42
  -7  -2  10   19.69    1.31
   7   2 -10   20.17    1.20
  -7  -2  10   19.29    1.44
   7  -2 -10   20.69    1.33
  -6  -2  10    0.03    0.44
  -6   2  10    0.12    0.33
  -6  -2  10    0.98    0.56
   6  -2 -10    0.02    0.48
   6   2 -10    0.31    0.42
  -6   2  10   -0.14    0.47
   5  -2 -10  208.42    5.41
  -5   2  10  213.93    5.11
  -5  -2  10  200.42    5.38
   5   2 -10  209.48    5.25
  -5   2  10  207.01    5.70
   4   2 -10  103.84    3.06
  -4   2  10  107.82    2.94
  -4  -2  10  112.98    3.10
   4  -2 -10  107.01    3.17
  -4  -2  10  104.42    3.16
   3  -2 -10  847.00   19.14
  -3   2  10  839.20   18.71
   3   2 -10  839.60   18.71
  -3  -2  10  878.96   18.90
   3  -2 -10  828.68   18.77
  -3  -2  10  851.61   18.95
  -2   2  10 1277.59   27.86
   2  -2 -10 1266.09   28.29
  -2  -2  10 1249.43   28.00
   2   2 -10 1304.13   27.96
   2  -2 -10 1254.45   27.76
   2   2 -10 1310.72   27.79
  -1   2  10   63.86    2.07
  -1  -2  10   64.46    2.16
   1  -2 -10   61.99    2.08
   1   2 -10   62.57    2.12
   1  -2 -10   64.34    2.15
   1   2 -10   63.74    1.79
   0   2  10  166.91    4.35
   0   2 -10  168.38    4.05
   0  -2 -10  164.70    4.26
   0  -2 -10  169.36    4.44
   0  -2  10  165.52    4.37
   0   2 -10  162.15    4.34
   1  -2  10   70.79    2.34
  -1   2 -10   75.37    2.39
  -1   2 -10   74.44    2.15
  -1  -2 -10   73.68    2.42
  -1  -2 -10   71.72    2.22
   1   2  10   70.79    2.36
   2  -2  10    3.62    0.63
  -2  -2 -10    4.44    0.70
  -2   2 -10    4.58    0.58
  -2   2 -10    3.87    0.62
   2   2  10    3.12    0.61
  -3   2 -10   12.78    0.94
   3  -2  10   12.76    0.97
  -3   2 -10   13.16    1.03
   3   2  10   13.00    1.06
  -3  -2 -10   12.58    0.87
  -3  -2 -10   13.41    1.08
  -4  -2 -10    0.17    0.36
   4   2  10    0.86    0.54
  -4   2 -10   -0.05    0.46
  -4   2 -10    1.34    0.52
  -4  -2 -10   -0.16    0.44
   4  -2  10    0.55    0.49
  -5  -2 -10   54.02    2.46
  -5   2 -10   56.63    2.23
  -5   2 -10   56.78    2.38
   5  -2  10   60.14    2.25
   5   2  10   56.44    2.36
   6  -2  10    0.22    0.53
   6   2  10    0.11    0.63
  -6   2 -10    0.24    0.63
  -6   2 -10    0.20    0.29
  -6  -2 -10   -0.42    0.60
   7   2  10    0.61    0.67
  -7  -2 -10    0.41    0.71
  -7   2 -10    0.78    0.73
   8   2  10    5.30    1.01
  -8  -2 -10    5.61    1.25
  -8   2 -10    4.58    1.12
  -9   2 -10   10.27    1.53
  -9  -2 -10    8.95    1.50
   9   2  10   12.59    1.53
 -10  -2 -10   -0.76    0.88
 -10   2 -10   -0.74    0.92
 -12  -3  10   21.36    2.13
 -12   3  10   19.37    2.03
 -11   3  10    1.58    0.96
 -11  -3  10    1.43    0.89
 -10  -3  10   37.61    2.29
 -10   3  10   33.98    2.30
  -9   3  10    3.49    1.02
  -9  -3  10    3.58    0.98
   9  -3 -10    3.27    0.82
  -9  -3  10    4.00    0.92
  -8  -3  10  107.15    3.70
  -8   3  10  100.07    3.87
   8  -3 -10  103.52    3.53
  -8  -3  10  112.10    3.62
  -7   3  10    5.31    1.01
  -7  -3  10    4.95    0.89
  -7  -3  10    5.15    0.90
   7  -3 -10    6.21    0.95
  -6   3  10   92.95    3.37
   6   3 -10   95.11    2.82
   6  -3 -10   88.92    3.02
  -6  -3  10   90.67    3.09
  -6  -3  10   91.11    3.00
   5  -3 -10    3.54    0.72
  -5   3  10    4.03    0.80
  -5  -3  10    3.66    0.73
  -5  -3  10    3.33    0.62
  -5   3  10    4.15    0.51
   5   3 -10    4.17    0.64
   4  -3 -10  220.09    5.84
   4   3 -10  217.91    5.50
  -4   3  10  226.06    5.34
   4  -3 -10  212.52    5.64
  -4  -3  10  217.47    5.71
  -4  -3  10  223.98    5.44
   3  -3 -10  348.51    8.39
  -3  -3  10  364.80    8.12
   3   3 -10  346.76    8.28
  -3  -3  10  349.42    8.46
   3  -3 -10  344.40    8.57
  -3   3  10  353.09    8.15
  -2  -3  10    4.13    0.63
   2  -3 -10    3.75    0.65
   2   3 -10    2.96    0.58
   2  -3 -10    3.44    0.57
  -2  -3  10    5.36    0.50
  -2   3  10    3.50    0.53
  -1  -3  10   30.20    1.38
   1  -3 -10   29.59    1.40
  -1   3  10   28.52    1.27
   1   3 -10   29.02    1.36
   1  -3 -10   29.45    1.34
   1   3 -10   29.31    0.93
   0  -3 -10  201.68    5.09
   0   3  10  206.47    5.21
   0   3 -10  207.72    5.26
   0  -3  10  203.57    5.23
   0   3 -10  205.65    4.76
   0  -3 -10  198.17    5.31
   1   3  10   17.35    1.09
  -1   3 -10   16.29    0.81
   1  -3  10   16.79    1.07
  -1  -3 -10   15.05    0.94
  -1  -3 -10   14.50    1.04
  -1   3 -10   17.60    1.10
  -2  -3 -10   77.29    2.75
   2   3  10   83.24    2.72
  -2  -3 -10   81.92    2.43
   2  -3  10   80.78    2.60
  -2   3 -10   83.91    2.73
  -2   3 -10   83.78    2.45
  -3   3 -10    0.97    0.43
  -3  -3 -10    0.48    0.50
  -3  -3 -10    0.52    0.37
  -3  -3 -10   -0.19    0.46
   3  -3  10    0.24    0.44
  -3   3 -10    0.37    0.45
  -4  -3 -10    1.84    0.62
  -4   3 -10    1.20    0.57
  -4   3 -10    2.85    0.66
  -4  -3 -10    2.42    0.70
   4  -3  10    1.83    0.57
  -5  -3 -10  346.25    8.78
  -5  -3 -10  337.84    9.02
  -5   3 -10  334.90    8.52
  -5   3 -10  356.46    8.79
  -6   3 -10   17.60    1.37
  -6  -3 -10   14.70    1.45
  -6  -3 -10   12.36    1.42
  -6   3 -10   13.31    1.35
   6  -3  10   12.96    1.19
  -7   3 -10   53.38    2.60
  -7  -3 -10   51.07    2.44
  -7   3 -10   58.39    2.42
  -7  -3 -10   48.81    2.69
  -8  -3 -10    0.31    0.90
  -8  -3 -10   -0.81    0.63
  -8   3 -10    1.19    0.81
  -9   3 -10    1.56    1.03
  -9  -3 -10    2.99    1.08
 -10  -3 -10    3.80    1.29
 -10   3 -10    3.01    1.20
 -12   4  10    2.13    1.26
 -11   4  10    0.71    1.04
 -11  -4  10    1.45    1.00
  10  -4 -10    5.69    1.09
 -10   4  10    3.01    1.15
 -10  -4  10    5.62    1.11
 -10  -4  10    6.17    1.20
  -9  -4  10    3.94    0.94
  -9  -4  10    5.05    1.08
  -9   4  10    5.37    1.23
   9  -4 -10    3.34    0.94
  -8   4  10    5.74    1.19
  -8  -4  10    3.83    0.96
   8  -4 -10    5.35    1.03
  -8  -4  10    4.53    0.95
  -7   4  10    6.05    1.08
  -7  -4  10    6.64    0.92
   7  -4 -10    5.59    0.94
  -7  -4  10    5.44    0.99
  -6  -4  10  107.24    3.32
   6  -4 -10  101.15    3.42
  -6  -4  10  111.78    3.55
   6   4 -10  109.38    3.15
  -6   4  10  104.43    3.73
  -5  -4  10   42.26    1.64
   5   4 -10   39.99    1.65
  -5  -4  10   40.34    1.89
  -5   4  10   39.67    2.02
   5  -4 -10   40.02    1.83
   4   4 -10   67.44    2.26
   4  -4 -10   68.27    2.50
  -4  -4  10   65.64    2.02
  -4   4  10   66.53    2.03
  -4  -4  10   64.02    2.41
   4  -4 -10   66.93    2.40
   3   4 -10   67.93    2.29
  -3   4  10   69.71    2.14
  -3  -4  10   70.55    2.45
   3  -4 -10   68.36    2.42
  -3  -4  10   71.87    1.93
   3  -4 -10   69.97    2.51
   2   4 -10   13.17    0.97
   2  -4 -10   13.35    1.09
   2  -4 -10   14.96    1.04
  -2   4  10   14.12    0.91
  -2  -4  10   13.22    1.04
  -1   4  10    0.02    0.34
   1  -4 -10   -0.17    0.31
   1   4 -10   -0.04    0.34
   1  -4 -10   -0.07    0.38
   0  -4 -10    5.22    0.74
   0  -4 -10    5.18    0.65
   0   4 -10    5.96    0.39
   0   4 -10    4.85    0.73
   0  -4  10    5.24    0.69
   0   4  10    6.05    0.75
  -1  -4 -10   59.64    2.00
   1  -4  10   57.36    2.11
  -1  -4 -10   58.29    2.27
  -1   4 -10   57.80    2.21
  -1   4 -10   61.17    1.70
  -2  -4 -10   28.18    1.47
   2  -4  10   28.46    1.41
  -2   4 -10   28.73    1.51
  -2  -4 -10   28.35    1.57
  -2  -4 -10   27.71    1.28
  -2   4 -10   29.94    1.20
   3  -4  10    7.69    0.85
  -3   4 -10    6.83    0.93
  -3  -4 -10    6.11    0.86
  -3   4 -10    7.45    0.74
  -3  -4 -10    5.83    0.70
  -3  -4 -10    6.42    0.90
  -4  -4 -10   -0.06    0.52
   4  -4  10   -0.05    0.25
  -4   4 -10    1.01    0.61
  -4  -4 -10   -0.36    0.50
  -4   4 -10   -0.13    0.45
   5  -4  10  107.94    3.34
  -5  -4 -10  106.19    3.65
  -5   4 -10  109.93    3.57
  -5   4 -10  105.32    3.58
  -5  -4 -10  111.30    3.90
  -6  -4 -10   18.38    1.59
  -6   4 -10   16.79    1.46
  -6   4 -10   16.54    1.45
  -6  -4 -10   18.46    1.60
  -7   4 -10    3.00    0.87
  -7  -4 -10    1.15    0.77
  -7   4 -10    1.89    0.87
  -7  -4 -10    2.14    0.94
  -8  -4 -10   29.01    2.21
  -8   4 -10   32.96    2.19
  -8  -4 -10   34.23    2.18
  -9  -4 -10    0.31    0.92
  -9   4 -10    4.08    1.14
  -9  -4 -10    1.41    1.03
 -10  -4 -10   11.51    1.82
 -10   4 -10    8.35    1.57
 -12   5  10    0.76    1.08
 -11   5  10    0.99    1.00
 -11  -5  10   -0.11    0.87
  10  -5 -10    1.22    0.86
 -10   5  10    1.95    1.03
 -10  -5  10    1.84    0.87
   9  -5 -10    3.88    0.97
  -9  -5  10    1.38    0.84
  -9   5  10    3.54    1.08
  -8   5  10    0.83    0.85
   8  -5 -10   -0.35    0.61
  -8  -5  10   -0.70    0.62
   7  -5 -10   30.89    1.79
  -7  -5  10   27.41    1.79
  -7   5  10   25.84    1.89
  -6   5  10   57.12    2.59
  -6  -5  10   58.82    2.47
   6  -5 -10   57.43    2.43
   5  -5 -10   -0.23    0.49
  -5  -5  10   -0.28    0.49
   5   5 -10    0.80    0.54
  -5   5  10    0.87    0.65
   4  -5 -10    2.06    0.58
  -4  -5  10    2.26    0.64
   4   5 -10    0.64    0.47
   4  -5 -10    1.58    0.60
  -4   5  10    1.18    0.41
   3   5 -10   29.40    1.43
  -3   5  10   28.68    1.24
   3  -5 -10   26.06    1.44
  -3  -5  10   25.60    1.45
   3  -5 -10   28.12    1.58
  -2  -5  10   10.14    0.94
  -2   5  10    9.63    0.83
   2   5 -10    7.36    0.84
   2  -5 -10    8.93    0.94
   2  -5 -10    8.82    0.88
  -1  -5  10    5.50    0.76
  -1   5  10    5.36    0.69
   1  -5 -10    4.03    0.71
   1   5 -10    5.82    0.77
   1  -5 -10    5.44    0.72
   0  -5  10  142.55    4.06
   0  -5 -10  143.65    4.00
   0  -5 -10  143.05    3.95
   0  -5 -10  145.13    4.23
   0   5 -10  143.35    4.12
  -1  -5 -10    3.07    0.55
   1  -5  10    4.19    0.68
  -1   5 -10    2.52    0.65
  -1  -5 -10    2.09    0.57
  -1  -5 -10    2.46    0.65
  -2   5 -10    0.06    0.46
  -2  -5 -10   -0.06    0.34
   2  -5  10   -0.61    0.36
  -2  -5 -10   -0.23    0.48
  -2  -5 -10   -0.19    0.47
  -3  -5 -10    3.03    0.79
  -3  -5 -10    3.69    0.78
  -3   5 -10    3.86    0.80
   3  -5  10    3.07    0.61
  -4  -5 -10   35.07    1.87
   4  -5  10   36.52    1.69
  -4   5 -10   35.37    1.86
  -4  -5 -10   32.58    1.93
  -5   5 -10    2.32    0.80
  -5  -5 -10    2.54    0.88
  -5  -5 -10    2.17    0.89
  -6  -5 -10    7.71    1.21
  -6  -5 -10    7.42    1.25
  -6   5 -10    9.01    1.19
  -7  -5 -10   25.82    2.03
  -7   5 -10   26.62    1.90
  -7  -5 -10   24.51    1.83
  -8  -5 -10    1.35    0.94
  -8  -5 -10    1.19    0.94
  -9  -5 -10    1.95    1.16
  -9  -5 -10    1.77    1.03
 -11  -6  10    1.38    0.99
 -11   6  10    1.86    1.20
  11  -6 -10    2.26    1.10
 -10  -6  10    5.93    1.22
  10  -6 -10    4.44    1.13
 -10   6  10    4.25    1.25
  -9  -6  10    9.33    1.40
  -9   6  10    7.13    1.33
   9  -6 -10    8.15    1.27
  -8  -6  10   -0.06    0.73
   8  -6 -10   -0.52    0.62
  -8   6  10   -0.42    0.71
   7  -6 -10    4.95    1.00
  -7  -6  10    4.03    0.95
  -7   6  10    5.37    1.16
   6  -6 -10    5.88    0.98
  -6   6  10    4.64    1.04
  -6  -6  10    3.86    0.89
   5   6 -10   19.74    1.26
   5  -6 -10   17.61    1.37
  -5  -6  10   18.55    1.41
  -5   6  10   19.63    1.60
   4   6 -10   58.32    2.19
   4  -6 -10   60.03    2.42
   4  -6 -10   60.60    2.50
  -4  -6  10   60.83    2.46
   3  -6 -10   21.18    1.37
  -3  -6  10   21.35    1.40
   3   6 -10   22.12    1.28
  -3   6  10   23.31    1.13
   3  -6 -10   22.90    1.46
  -2  -6  10    1.60    0.58
   2  -6 -10    1.11    0.51
  -2   6  10    0.58    0.42
   2   6 -10    1.86    0.58
   2  -6 -10    1.78    0.61
   1   6 -10    4.60    0.76
  -1  -6  10    4.61    0.77
   1  -6 -10    5.00    0.78
   1  -6 -10    3.77    0.75
   0  -6 -10  126.02    4.00
   0  -6 -10  132.53    3.83
   0   6 -10  129.77    3.92
   0  -6 -10  128.25    3.74
   0  -6  10  130.50    3.87
   1  -6  10    2.63    0.64
  -1  -6 -10    2.23    0.53
  -1   6 -10    3.86    0.78
  -1  -6 -10    3.43    0.76
  -1  -6 -10    4.18    0.78
   2  -6  10    7.75    0.94
  -2  -6 -10   10.04    0.95
  -2  -6 -10    7.28    1.02
  -2   6 -10    6.18    0.97
  -2  -6 -10    7.62    1.02
  -3   6 -10   93.49    3.32
  -3  -6 -10   93.58    3.34
  -3  -6 -10   96.23    3.47
  -4  -6 -10   14.77    1.41
  -4  -6 -10   17.17    1.50
  -4   6 -10   15.62    1.38
  -5  -6 -10   58.43    2.68
  -5  -6 -10   56.31    2.73
  -5   6 -10   58.68    2.65
  -6  -6 -10    0.55    0.78
  -6  -6 -10    0.53    0.74
  -6   6 -10   -0.18    0.68
  -7  -6 -10    8.58    1.40
  -7   6 -10    6.79    1.22
  -7  -6 -10    4.26    1.14
  -8  -6 -10    2.35    1.05
  -8  -6 -10    2.18    1.05
  -8   6 -10    2.21    0.97
  -9  -6 -10    1.26    1.01
  -9  -6 -10    0.15    1.01
 -11  -7  10    2.32    1.13
  11  -7 -10    3.84    1.19
 -11   7  10    1.68    1.24
 -10  -7  10    3.14    1.09
  10  -7 -10    1.99    1.02
 -10   7  10    0.10    0.95
   9  -7 -10   -0.22    0.77
  -9   7  10   -0.23    0.82
  -9  -7  10    0.29    0.84
   8  -7 -10    2.76    0.87
  -8   7  10    4.15    1.08
  -8  -7  10    3.62    0.98
   7  -7 -10    1.61    0.83
  -7   7  10    0.00    0.71
  -7  -7  10    1.82    0.84
   6  -7 -10    5.75    1.03
  -6   7  10    4.02    0.99
  -6  -7  10    4.62    0.96
   5   7 -10   27.15    1.47
  -5   7  10   23.25    1.71
  -5  -7  10   27.07    1.79
   5  -7 -10   23.88    1.64
  -4  -7  10   50.19    2.31
   4   7 -10   50.75    2.06
   4  -7 -10   49.25    2.33
   4  -7 -10   44.83    2.20
   3  -7 -10   31.38    1.73
   3   7 -10   29.45    1.60
  -3  -7  10   27.43    1.68
   3  -7 -10   27.59    1.72
   2  -7 -10  127.66    4.09
  -2  -7  10  129.96    4.00
   2   7 -10  130.03    3.87
  -2   7  10  122.75    3.55
   2  -7 -10  121.92    3.89
   1  -7 -10    2.88    0.67
   1   7 -10    3.49    0.75
   1  -7 -10    4.29    0.85
  -1  -7  10    3.22    0.71
   1  -7 -10    4.15    0.79
   0  -7 -10  102.30    3.28
   0   7 -10  105.05    3.49
   0  -7 -10   99.55    3.50
   0  -7 -10  106.22    3.36
   0  -7  10  105.33    3.40
  -1  -7 -10   82.87    2.90
  -1  -7 -10   74.82    2.95
   1  -7  10   82.28    2.83
  -1   7 -10   81.15    2.98
  -2  -7 -10    0.42    0.56
   2  -7  10   -0.44    0.46
  -2  -7 -10   -0.59    0.43
  -2  -7 -10   -0.14    0.59
  -2   7 -10    0.10    0.56
   3  -7  10    1.33    0.58
  -3   7 -10    1.53    0.75
  -3  -7 -10    0.69    0.69
  -3  -7 -10    1.21    0.70
  -4  -7 -10   22.42    1.73
  -4  -7 -10   22.69    1.77
  -4   7 -10   19.92    1.59
  -5  -7 -10   21.40    1.71
  -5   7 -10   25.48    1.85
  -5  -7 -10   23.98    1.82
  -6  -7 -10   24.89    1.85
  -6  -7 -10   20.57    1.90
  -6   7 -10   24.44    1.87
  -7  -7 -10   13.90    1.68
  -7  -7 -10   17.35    1.66
  -7   7 -10   16.33    1.60
  -8  -7 -10    4.11    1.20
  -8   7 -10    3.29    1.09
  -8  -7 -10    2.72    1.16
  -9  -7 -10   10.08    1.65
  -9  -7 -10    7.16    1.61
 -10  -8  10    2.87    1.18
 -10   8  10    5.47    1.41
  10  -8 -10    4.82    1.25
  -9  -8  10   10.34    1.56
   9  -8 -10    8.03    1.38
  -9   8  10    9.81    1.62
  -8  -8  10    9.09    1.44
  -8   8  10    8.39    1.44
   8  -8 -10    9.24    1.42
  -7   8  10   12.97    1.55
   7  -8 -10   12.93    1.44
  -7  -8  10   14.19    1.50
  -6   8  10   14.99    1.57
  -6  -8  10   15.08    1.49
   6  -8 -10   15.60    1.56
   5  -8 -10   -0.45    0.58
  -5   8  10    0.25    0.67
  -5  -8  10    0.16    0.68
  -4  -8  10  113.58    3.93
   4  -8 -10  111.57    3.94
   4  -8 -10  112.93    3.88
   4   8 -10  107.78    3.48
   3   8 -10  196.51    5.35
   3  -8 -10  187.70    5.55
   3  -8 -10  191.87    5.70
  -3  -8  10  190.09    5.61
   2   8 -10   65.58    2.58
  -2  -8  10   64.90    2.68
   2  -8 -10   62.78    2.78
   2  -8 -10   69.15    2.75
   1  -8 -10    3.13    0.83
   1   8 -10    3.92    0.88
   1  -8 -10    4.42    0.94
  -1  -8  10    4.73    0.94
   1  -8 -10    3.55    0.82
   0  -8 -10    0.82    0.61
   0   8 -10    0.27    0.64
   0  -8 -10    0.26    0.62
   0  -8 -10    0.72    0.68
   0  -8  10   -0.08    0.54
   1  -8  10   16.82    1.27
  -1  -8 -10   14.75    1.39
  -1   8 -10   15.19    1.36
  -1  -8 -10   15.23    1.30
  -2  -8 -10    0.70    0.63
  -2  -8 -10    0.64    0.65
   2  -8  10   -0.06    0.37
  -2   8 -10    0.13    0.67
  -3   8 -10    5.32    1.00
  -3  -8 -10    5.87    1.13
  -3  -8 -10    4.85    1.06
  -4   8 -10   12.69    1.39
  -4  -8 -10   10.23    1.32
  -4  -8 -10   13.14    1.40
  -5  -8 -10   13.83    1.61
  -5   8 -10   11.21    1.36
  -5  -8 -10   13.28    1.54
  -6   8 -10    0.01    0.79
  -6  -8 -10   -0.86    0.74
  -6  -8 -10   -0.58    0.73
  -7  -8 -10    2.73    1.11
  -7  -8 -10    4.33    1.15
  -7   8 -10    5.32    1.18
  -8   8 -10    0.65    0.99
  -8  -8 -10    1.67    1.12
  -8  -8 -10    0.20    0.98
  -9   9  10    8.18    1.59
  -9  -9  10   11.30    1.66
   9  -9 -10    9.74    1.58
  -8   9  10   -0.53    0.82
   8  -9 -10    1.03    0.94
  -8  -9  10    0.11    0.82
  -7  -9  10   13.17    1.64
   7  -9 -10   10.81    1.52
  -7   9  10   12.28    1.57
   6  -9 -10   -0.33    0.69
  -6  -9  10    0.15    0.81
  -6   9  10    0.85    0.83
  -5   9  10   11.83    1.39
  -5  -9  10    8.00    1.21
   5  -9 -10    9.73    1.33
   4  -9 -10   27.42    1.88
  -4  -9  10   26.66    1.85
   4   9 -10   27.26    1.63
   4  -9 -10   25.07    1.83
   3   9 -10   57.35    2.46
   3  -9 -10   66.87    2.90
   3  -9 -10   62.65    2.76
  -3  -9  10   62.80    2.76
  -2  -9  10   16.57    1.51
   2   9 -10   21.56    1.54
   2  -9 -10   18.56    1.64
   2  -9 -10   23.89    1.72
   1   9 -10  455.90   11.07
   1  -9 -10  420.71   10.72
  -1  -9  10  450.73   11.12
   1  -9 -10  443.11   11.32
   1  -9 -10  458.60   11.06
   0   9 -10   10.10    1.26
   0  -9 -10   14.50    1.37
   0  -9 -10    8.95    1.31
   0  -9 -10   11.07    1.29
   0  -9  10   11.26    1.31
  -1  -9 -10   28.09    1.79
  -1   9 -10   24.45    1.80
  -1  -9 -10   22.08    1.72
   1  -9  10   29.30    1.75
  -2  -9 -10   18.63    1.63
  -2   9 -10   15.59    1.48
  -2  -9 -10   20.51    1.65
  -3   9 -10    0.01    0.67
  -3  -9 -10   -0.57    0.61
  -3  -9 -10   -1.01    0.65
  -4   9 -10    0.65    0.75
  -4  -9 -10   -0.04    0.72
  -4  -9 -10    0.68    0.79
  -5  -9 -10   -0.65    0.77
  -5   9 -10    0.63    0.82
  -5  -9 -10    0.42    0.79
  -6  -9 -10   -0.18    0.85
  -6   9 -10   -0.24    0.78
  -6  -9 -10    0.65    0.90
  -7  -9 -10    3.01    1.16
  -7   9 -10    0.53    0.91
  -7  -9 -10    0.98    0.94
  -9  10  10   -0.47    0.92
   9 -10 -10    1.94    1.10
  -9 -10  10   -0.18    0.99
  -8 -10  10   -0.07    0.95
  -8  10  10    0.97    1.05
   8 -10 -10    0.01    0.94
  -7  10  10    2.89    1.16
   7 -10 -10    3.03    1.07
  -7 -10  10    2.80    1.06
  -6  10  10    4.45    1.13
   6 -10 -10    4.26    1.09
  -6 -10  10    5.04    1.19
  -5 -10  10    4.52    1.09
   5 -10 -10    3.65    1.04
  -5  10  10    4.81    1.12
  -4 -10  10   15.21    1.55
   4 -10 -10   11.75    1.44
   4 -10 -10   12.65    1.47
   3 -10 -10    7.24    1.29
   3 -10 -10    6.49    1.24
  -3 -10  10    4.57    1.11
   3  10 -10    6.77    1.08
   2 -10 -10    4.81    1.09
   2 -10 -10    6.71    1.20
  -2 -10  10    5.11    1.07
   2  10 -10    3.50    0.97
  -1 -10  10   52.22    2.52
   1 -10 -10   54.33    2.61
   1 -10 -10   52.80    2.58
   1  10 -10   44.76    2.43
   0  10 -10   17.73    1.57
   0 -10 -10   19.95    1.76
   0 -10  10   17.21    1.48
   0 -10 -10   16.86    1.58
   0 -10 -10   19.66    1.62
   1 -10  10    6.13    1.07
  -1  10 -10    6.89    1.18
  -1 -10 -10    9.32    1.25
  -1 -10 -10    6.72    1.20
  -2  10 -10    4.30    1.04
  -2 -10 -10    7.65    1.21
  -2 -10 -10    3.97    1.00
  -3 -10 -10    1.90    0.93
  -3  10 -10    0.98    0.80
  -3 -10 -10   -0.20    0.77
  -4 -10 -10   -0.43    0.84
  -4  10 -10    0.27    0.78
  -4 -10 -10   -0.73    0.77
  -5 -10 -10   -0.87    0.85
  -5  10 -10    1.51    0.91
  -5 -10 -10    1.22    0.90
  -6  10 -10   -0.15    0.87
  -6 -10 -10    0.73    1.00
  -6 -10 -10    0.76    0.92
  -7 -10 -10    7.67    1.62
   8 -11 -10    0.31    1.01
  -8  11  10    2.41    1.17
  -7  11  10    1.20    1.09
  -7 -11  10    2.06    1.08
   7 -11 -10    1.11    1.04
  -6  11  10    1.17    0.99
   6 -11 -10    0.31    0.89
  -6 -11  10   -0.35    0.83
  -5 -11  10    1.19    0.89
  -5  11  10    1.45    0.97
   5 -11 -10    1.59    0.95
   4 -11 -10    1.88    0.95
   4 -11 -10    1.77    1.03
  -4 -11  10    0.49    0.88
   3 -11 -10   14.63    1.72
   3 -11 -10   14.97    1.68
  -3 -11  10   14.35    1.65
  -2 -11  10   -0.29    0.76
   2  11 -10   -0.22    0.77
   2 -11 -10    0.79    0.82
   2 -11 -10    0.63    0.88
   1 -11 -10   10.74    1.50
   1 -11 -10    9.48    1.43
   1  11 -10    8.84    1.31
  -1 -11  10    8.93    1.33
   0  11 -10    0.04    0.75
   0 -11 -10    0.58    0.79
   0 -11  10    0.21    0.75
   0 -11 -10    0.04    0.79
  -1 -11 -10    0.07    0.77
  -1  11 -10   -0.15    0.71
  -1 -11 -10   -0.29    0.69
  -2 -11 -10    0.50    0.78
  -2 -11 -10    2.07    0.90
  -2  11 -10    0.03    0.77
  -3 -11 -10    0.68    0.90
  -3  11 -10   -0.34    0.85
  -3 -11 -10    0.57    0.90
  -4 -11 -10   -0.60    0.88
  -4  11 -10    0.02    0.88
  -4 -11 -10    0.91    0.94
  -5 -11 -10    1.26    1.01
  -5  11 -10    0.26    0.97
  -5 -11 -10    1.45    0.98
   6 -12 -10    4.78    1.33
  -6 -12  10    6.49    1.47
  -6  12  10    3.75    1.29
   5 -12 -10   13.97    1.74
  -5  12  10   17.16    1.94
  -5 -12  10   17.10    1.93
  -4 -12  10    1.22    0.94
   4 -12 -10    1.04    0.89
   3 -12 -10    1.53    1.03
  -3 -12  10    2.63    1.03
   3 -12 -10    0.98    1.01
   2  12 -10    0.08    0.84
  -2 -12  10   -0.54    0.76
   2 -12 -10   -1.16    0.78
   2 -12 -10    0.79    0.84
   1 -12 -10   -1.04    0.75
   1  12 -10    0.17    0.89
   1 -12 -10    0.97    0.90
  -1 -12  10   -0.25    0.79
   0 -12 -10    0.51    0.88
   0  12 -10    1.42    0.97
  -1  12 -10   -0.04    0.89
  -1 -12 -10    2.57    1.12
  -1 -12 -10    0.95    0.99
  -2 -12 -10   -0.42    0.91
  -2  12 -10    0.82    0.91
  -2 -12 -10    0.27    0.92
  -3  12 -10    0.47    0.97
  -3 -12 -10    0.68    0.98
  -3 -12 -10   -0.72    0.90
  -4 -12 -10   -0.02    0.87
  -4  12 -10    0.00    0.99
  -4 -12 -10    1.06    1.00
  -4 -13  10    8.41    1.60
   4 -13 -10   10.03    1.76
   3 -13 -10   39.28    2.69
   3 -13 -10   38.33    2.64
  -3 -13  10   38.44    2.65
   2 -13 -10    3.22    1.24
   2 -13 -10    1.47    1.11
  -2 -13  10    1.86    1.10
   1  13 -10    0.83    0.97
   1 -13 -10   -0.11    0.90
   0 -13 -10    3.60    1.22
   0  13 -10    1.58    0.98
  -1 -13 -10   -1.27    0.90
  -1  13 -10    0.69    0.90
  -2 -13 -10    6.12    1.35
  -2  13 -10    6.41    1.48
 -12   0  11   -0.12    0.93
 -11   0  11    0.06    0.87
 -10   0  11    0.16    0.76
  -9   0  11    1.18    0.83
   8   0 -11   -0.32    0.50
  -8   0  11   -0.11    0.69
   7   0 -11   -0.01    0.45
  -7   0  11   -0.24    0.56
  -7   0  11   -0.15    0.44
  -6   0  11   -0.23    0.49
  -6   0  11    0.00    0.39
   6   0 -11    0.30    0.42
  -5   0  11    0.28    0.40
  -5   0  11   -0.78    0.36
   5   0 -11   -0.56    0.31
  -4   0  11    0.12    0.39
   4   0 -11    0.20    0.37
  -4   0  11   -0.02    0.35
   3   0 -11   -0.18    0.33
  -3   0  11    0.06    0.39
   3   0 -11    0.22    0.39
  -2   0  11    0.47    0.39
   2   0 -11    0.12    0.33
   2   0 -11   -0.04    0.36
  -1   0  11   -0.11    0.36
   1   0 -11    0.45    0.36
   1   0 -11    1.20    0.46
   0   0 -11    0.31    0.41
   0   0  11   -0.13    0.38
   0   0 -11   -0.08    0.29
   1   0  11    0.15    0.42
  -1   0 -11    1.40    0.45
  -1   0 -11   -0.78    0.29
  -2   0 -11   -0.03    0.39
  -2   0 -11   -0.06    0.36
   2   0  11    0.19    0.45
   3   0  11    0.35    0.46
  -3   0 -11    1.43    0.55
  -3   0 -11    0.70    0.44
  -4   0 -11    0.03    0.26
   4   0  11    0.35    0.52
  -4   0 -11    0.29    0.46
  -5   0 -11   -0.46    0.47
  -5   0 -11   -0.19    0.45
   5   0  11    0.17    0.58
   6   0  11   -0.27    0.50
  -6   0 -11   -0.60    0.52
   7   0  11   -0.47    0.60
  -7   0 -11   -0.02    0.73
   8   0  11   -0.04    0.71
  -8   0 -11   -0.07    0.77
  -9   0 -11   -0.45    0.81
 -10   0 -11    0.11    1.08
 -12   1  11    6.28    1.41
 -12  -1  11    6.43    1.45
 -11   1  11    4.43    1.18
 -11  -1  11    4.49    1.23
 -10  -1  11    0.78    0.82
 -10   1  11    2.02    1.03
  -9   1  11   23.61    1.83
   9  -1 -11   28.70    1.66
  -9  -1  11   22.37    1.74
  -8   1  11   33.76    2.08
  -8  -1  11   35.18    1.75
  -8  -1  11   28.82    1.84
   8  -1 -11   29.03    1.66
   8   1 -11   33.35    1.69
  -7  -1  11   89.65    2.92
  -7  -1  11   84.36    3.14
   7   1 -11   88.77    2.82
   7  -1 -11   88.13    2.93
  -7   1  11   91.93    2.75
  -7   1  11   80.28    3.17
  -6   1  11   33.71    1.81
   6   1 -11   33.43    1.51
   6  -1 -11   32.42    1.56
  -6   1  11   33.48    1.46
  -6  -1  11   35.41    1.59
  -6  -1  11   33.70    1.72
   5  -1 -11   29.62    1.45
  -5   1  11   29.17    1.35
   5   1 -11   32.58    1.44
  -5  -1  11   31.44    1.48
  -5  -1  11   29.40    1.47
  -5   1  11   32.74    1.69
   4  -1 -11   16.30    1.08
  -4   1  11   18.40    1.17
  -4   1  11   17.24    1.04
   4   1 -11   16.73    1.05
  -4  -1  11   17.11    1.07
   3   1 -11  380.63    9.08
  -3  -1  11  392.83    9.17
   3  -1 -11  388.66    9.13
   3  -1 -11  385.21    9.22
  -3   1  11  392.91    9.06
   2   1 -11  244.71    5.76
   2   1 -11  236.19    5.92
   2  -1 -11  236.71    5.92
  -2   1  11  236.22    5.89
  -2  -1  11  240.39    5.97
   2  -1 -11  238.44    5.94
  -1   1  11  789.14   17.52
   1  -1 -11  779.07   17.65
   1   1 -11  790.35   17.46
   1   1 -11  791.43   17.44
  -1  -1  11  770.69   17.55
   1  -1 -11  782.64   17.41
   0   1 -11  111.79    3.29
   0  -1  11  119.26    3.34
   0  -1 -11  114.84    3.24
   0   1 -11  115.07    3.09
   0  -1 -11  111.59    3.25
   0   1  11  118.52    3.33
   1  -1  11   41.90    1.70
   1   1  11   40.42    1.73
  -1  -1 -11   44.80    1.64
  -1  -1 -11   39.64    1.68
  -1   1 -11   43.00    1.69
  -1   1 -11   41.97    1.57
  -2   1 -11  126.83    3.54
   2   1  11  124.95    3.65
  -2   1 -11  122.50    3.52
  -2  -1 -11  118.60    3.62
  -2  -1 -11  123.73    3.44
   2  -1  11  128.42    3.62
  -3  -1 -11   30.26    1.59
  -3   1 -11   32.15    1.49
   3   1  11   33.09    1.61
  -3   1 -11   34.26    1.57
   3  -1  11   35.45    1.60
  -4  -1 -11   14.68    0.99
  -4   1 -11   13.45    1.14
  -4   1 -11   12.68    1.06
   4   1  11   13.86    1.15
  -4  -1 -11   12.55    1.14
   4  -1  11   13.06    1.13
   5   1  11   76.69    2.78
  -5  -1 -11   67.65    2.84
  -5   1 -11   72.19    2.79
   5  -1  11   69.95    2.62
   6  -1  11    4.81    0.89
  -6  -1 -11    3.35    0.90
  -6   1 -11    4.33    0.93
   6   1  11    3.76    0.87
   7  -1  11    4.90    0.95
   7   1  11    4.20    0.92
  -7   1 -11    3.50    0.92
  -7  -1 -11    3.07    0.95
  -8   1 -11    0.61    0.80
   8   1  11    0.66    0.76
  -8  -1 -11    0.17    0.80
  -9   1 -11    4.44    1.22
  -9  -1 -11    4.74    1.22
 -10  -1 -11    4.06    1.30
 -10   1 -11    4.25    1.34
 -12   2  11    6.76    1.45
 -12  -2  11    8.95    1.55
 -11   2  11   -0.27    0.90
 -11  -2  11   -0.90    0.82
 -10  -2  11   -1.21    0.75
 -10   2  11   -0.45    0.79
  -9   2  11   14.57    1.54
  -9  -2  11   17.18    1.59
  -9  -2  11   20.96    1.49
   9  -2 -11   18.49    1.42
  -8   2  11  139.07    4.74
  -8  -2  11  145.71    4.36
  -8  -2  11  144.31    4.59
   8  -2 -11  144.90    4.31
   7  -2 -11    0.44    0.52
  -7  -2  11   -0.20    0.57
  -7  -2  11    0.02    0.53
   7   2 -11   -0.34    0.44
  -7   2  11    0.56    0.62
  -6  -2  11   17.84    1.27
   6   2 -11   21.23    1.22
  -6  -2  11   17.75    1.24
   6  -2 -11   15.53    1.25
  -6   2  11   19.12    1.41
  -6   2  11   21.38    1.09
  -5  -2  11    9.12    0.91
  -5  -2  11    8.49    0.90
   5  -2 -11    7.00    0.85
  -5   2  11    8.28    1.03
   5   2 -11    8.86    0.84
  -5   2  11   10.18    0.87
  -4  -2  11    7.67    0.91
   4  -2 -11    7.98    0.89
  -4  -2  11    7.81    0.78
  -4   2  11    8.28    0.82
   4   2 -11    8.08    0.89
   4  -2 -11    8.57    0.86
  -3  -2  11  509.24   12.01
   3  -2 -11  530.18   12.19
  -3   2  11  522.84   11.84
   3  -2 -11  501.71   11.92
  -3  -2  11  539.01   11.89
   3   2 -11  515.92   11.89
  -2   2  11  123.06    3.39
   2  -2 -11  117.34    3.45
   2   2 -11  127.70    3.51
   2   2 -11  126.07    3.17
   2  -2 -11  123.22    3.53
  -2  -2  11  120.16    3.53
   1   2 -11    8.87    0.61
   1   2 -11    8.73    0.85
  -1   2  11    8.65    0.86
  -1  -2  11    8.53    0.83
   1  -2 -11    9.43    0.84
   1  -2 -11   10.04    0.82
   0  -2 -11    5.92    0.74
   0  -2  11    7.39    0.79
   0   2  11    7.04    0.80
   0  -2 -11    6.17    0.69
   0   2 -11    5.32    0.71
   0   2 -11    6.20    0.57
   1   2  11    3.27    0.62
  -1  -2 -11    2.63    0.50
  -1   2 -11    4.17    0.52
   1  -2  11    3.10    0.60
  -1  -2 -11    3.01    0.57
  -1   2 -11    3.88    0.64
  -2   2 -11   35.80    1.47
   2   2  11   33.81    1.62
  -2   2 -11   36.57    1.65
  -2  -2 -11   36.33    1.68
  -2  -2 -11   33.72    1.43
   2  -2  11   37.37    1.65
  -3   2 -11    5.96    0.79
   3   2  11    5.83    0.83
  -3   2 -11    5.58    0.74
   3  -2  11    6.94    0.86
  -3  -2 -11    6.40    0.90
  -3  -2 -11    7.07    0.72
   4   2  11   18.75    1.34
  -4   2 -11   17.74    1.24
  -4  -2 -11   17.27    1.32
  -4  -2 -11   17.88    1.03
   4  -2  11   19.22    1.23
  -4   2 -11   20.25    1.26
  -5   2 -11   71.20    2.71
  -5  -2 -11   65.50    2.81
   5   2  11   66.66    2.66
  -5   2 -11   70.76    2.58
   5  -2  11   68.50    2.55
  -6   2 -11   91.75    3.40
  -6  -2 -11   86.53    3.49
   6  -2  11   93.61    3.16
   6   2  11   91.43    3.32
  -7  -2 -11   18.20    1.66
  -7   2 -11   21.57    1.72
   7   2  11   19.19    1.59
  -8   2 -11    5.14    1.13
  -8  -2 -11    4.99    1.18
   8   2  11    3.33    0.93
   9   2  11    1.67    0.92
  -9  -2 -11    0.97    0.99
  -9   2 -11    0.68    0.94
 -10   2 -11    4.86    1.39
 -10  -2 -11    4.58    1.38
 -12   3  11    3.66    1.36
 -12  -3  11    3.27    1.20
 -11  -3  11    1.04    0.93
 -11   3  11    0.46    0.90
 -10  -3  11    6.36    1.23
  10  -3 -11    3.46    0.98
 -10   3  11    5.80    1.34
  -9  -3  11   21.55    1.63
  -9   3  11   24.24    1.95
  -9  -3  11   20.57    1.70
   9  -3 -11   21.28    1.59
  -8   3  11    2.53    0.96
  -8  -3  11    3.13    0.90
   8  -3 -11    2.01    0.77
  -8  -3  11    3.67    0.90
  -7  -3  11   22.21    1.48
   7   3 -11   19.93    1.22
  -7   3  11   16.65    1.51
   7  -3 -11   17.80    1.36
  -6  -3  11   79.65    2.73
   6  -3 -11   71.13    2.68
   6   3 -11   76.27    2.54
  -6  -3  11   77.18    2.80
  -6   3  11   77.03    3.03
   5   3 -11   16.72    1.13
  -5  -3  11   16.07    1.10
  -5   3  11   17.65    1.00
  -5  -3  11   15.17    1.17
   5  -3 -11   16.05    1.18
  -5   3  11   18.53    1.36
   4  -3 -11  104.65    3.19
  -4  -3  11  102.32    3.19
   4   3 -11   96.78    3.02
  -4  -3  11  104.02    2.92
   4  -3 -11  103.71    3.31
  -4   3  11  100.92    2.88
  -3  -3  11   21.00    1.28
  -3  -3  11   18.68    0.93
   3  -3 -11   18.29    1.15
   3   3 -11   23.13    1.27
  -3   3  11   19.55    1.08
   3  -3 -11   20.79    1.29
  -2  -3  11   38.11    1.24
  -2   3  11   34.37    1.47
   2  -3 -11   31.79    1.56
   2  -3 -11   35.54    1.55
  -2  -3  11   35.39    1.58
   2   3 -11   38.37    1.60
  -1   3  11   48.73    1.76
   1   3 -11   45.87    1.36
   1  -3 -11   47.60    1.87
   1   3 -11   44.86    1.80
   1  -3 -11   47.37    1.79
  -1  -3  11   43.39    1.79
   0   3  11    0.33    0.41
   0  -3 -11   -0.01    0.37
   0   3 -11    0.00    0.24
   0   3 -11   -0.43    0.33
   0  -3  11    0.41    0.40
   0  -3 -11    0.32    0.36
  -1   3 -11   31.65    1.54
   1   3  11   31.93    1.57
  -1  -3 -11   31.59    1.40
  -1  -3 -11   31.27    1.55
  -1   3 -11   33.28    1.23
   1  -3  11   34.50    1.55
  -2  -3 -11  108.73    3.49
  -2   3 -11  109.89    3.39
  -2   3 -11  117.13    3.14
   2   3  11  108.40    3.41
   2  -3  11  111.05    3.33
   3   3  11   41.33    1.88
  -3   3 -11   38.05    1.82
  -3   3 -11   39.62    1.64
  -3  -3 -11   41.20    1.57
  -3  -3 -11   42.49    1.96
   3  -3  11   36.43    1.72
  -4   3 -11   14.28    1.14
  -4   3 -11   15.66    1.21
   4  -3  11   12.54    1.13
  -4  -3 -11   15.90    1.38
   5  -3  11  126.75    3.81
  -5   3 -11  122.72    3.90
  -5  -3 -11  118.99    4.23
  -5   3 -11  129.73    4.03
  -6   3 -11    2.10    0.84
  -6   3 -11    1.90    0.71
  -6  -3 -11    1.84    0.81
   6  -3  11    1.24    0.57
  -7  -3 -11    0.44    0.81
  -7   3 -11    0.42    0.73
  -8  -3 -11    0.65    0.96
  -8   3 -11    1.39    0.90
   8   3  11    1.47    0.83
   9   3  11    2.29    1.00
  -9  -3 -11    0.57    0.93
  -9   3 -11    1.90    1.04
 -10  -3 -11    1.18    1.09
 -10   3 -11   -0.07    0.98
 -12   4  11   48.00    3.14
 -11   4  11    4.78    1.32
  10  -4 -11    5.72    1.09
 -10   4  11    3.63    1.13
 -10  -4  11    3.78    1.04
  -9  -4  11   41.74    2.25
  -9  -4  11   42.30    2.23
   9  -4 -11   39.35    2.14
  -9   4  11   38.52    2.40
  -8   4  11  232.51    7.12
   8  -4 -11  247.97    6.77
  -8  -4  11  256.93    6.89
   7  -4 -11    6.33    0.98
  -7  -4  11    5.63    0.95
  -7  -4  11    6.30    0.95
  -7   4  11    4.73    1.05
  -6  -4  11    0.38    0.64
   6  -4 -11    0.56    0.56
  -6  -4  11    0.17    0.50
  -6   4  11   -0.45    0.58
   6   4 -11    0.43    0.52
   5   4 -11    0.90    0.51
  -5   4  11   -1.02    0.49
  -5  -4  11    0.36    0.55
   5  -4 -11   -0.85    0.41
   4   4 -11   26.28    1.39
   4  -4 -11   27.60    1.52
  -4   4  11   26.96    1.22
  -4  -4  11   27.16    1.49
   4  -4 -11   25.51    1.43
   3  -4 -11    3.33    0.67
  -3  -4  11    3.70    0.66
   3   4 -11    2.57    0.62
  -3   4  11    3.07    0.54
   3  -4 -11    2.82    0.60
  -2   4  11  175.17    4.56
   2  -4 -11  180.32    4.78
   2  -4 -11  178.38    4.92
   2   4 -11  178.01    4.74
  -2  -4  11  174.72    4.83
   1   4 -11    7.29    0.84
   1  -4 -11    7.32    0.86
  -1  -4  11    6.32    0.79
  -1   4  11    5.99    0.72
   1  -4 -11    6.07    0.73
   0   4  11   36.84    1.61
   0  -4 -11   34.36    1.53
   0  -4  11   34.08    1.59
   0  -4 -11   40.41    1.75
   0   4 -11   35.84    1.66
  -1  -4 -11    1.78    0.57
  -1  -4 -11    2.11    0.50
  -1   4 -11    2.49    0.62
   1  -4  11    1.41    0.50
   1   4  11    0.70    0.55
  -2   4 -11   21.56    1.37
  -2  -4 -11   25.12    1.48
   2  -4  11   21.00    1.25
  -2  -4 -11   23.58    1.20
  -2   4 -11   25.12    1.11
   3  -4  11    3.30    0.66
  -3   4 -11    4.83    0.67
  -3   4 -11    5.42    0.83
  -3  -4 -11    3.55    0.75
  -3  -4 -11    3.99    0.81
  -3  -4 -11    4.78    0.62
  -4   4 -11    1.02    0.63
  -4  -4 -11    1.20    0.69
   4  -4  11    1.12    0.58
  -4   4 -11    1.61    0.60
  -4  -4 -11    1.39    0.68
   5  -4  11    0.96    0.57
  -5  -4 -11    1.42    0.78
  -5  -4 -11    0.44    0.73
  -5   4 -11    0.34    0.69
  -5   4 -11    0.44    0.63
  -6  -4 -11   -0.56    0.65
  -6   4 -11    0.01    0.67
  -6  -4 -11    0.74    0.75
  -6   4 -11   -0.32    0.66
  -7  -4 -11    1.29    0.89
  -7   4 -11    0.22    0.72
  -7   4 -11    1.32    0.86
  -7  -4 -11    0.65    0.84
  -8  -4 -11   16.14    1.88
  -8   4 -11   20.98    1.86
  -8  -4 -11   17.94    1.77
  -9  -4 -11   -0.41    0.86
  -9   4 -11   -1.39    0.85
 -11  -5  11    7.52    1.39
 -11   5  11    9.99    1.70
  10  -5 -11    4.74    1.14
 -10  -5  11    4.93    1.16
 -10   5  11    5.72    1.31
  -9   5  11   30.22    2.23
   9  -5 -11   32.19    2.04
  -9  -5  11   26.90    1.90
   8  -5 -11    9.90    1.28
  -8   5  11    6.75    1.27
  -8  -5  11    6.47    1.08
  -7  -5  11  200.88    5.77
   7  -5 -11  190.87    5.64
  -7   5  11  196.02    6.05
  -6  -5  11   50.13    2.31
  -6   5  11   51.99    2.49
   6   5 -11   51.66    2.02
   6  -5 -11   49.86    2.26
  -5   5  11  116.44    4.05
  -5  -5  11  127.51    3.98
   5  -5 -11  121.66    3.86
   5   5 -11  122.44    3.58
   4  -5 -11    1.08    0.57
   4   5 -11    2.91    0.61
  -4  -5  11    2.25    0.65
   4  -5 -11    1.39    0.54
  -4   5  11    1.83    0.48
  -3   5  11   82.19    2.47
   3  -5 -11   78.87    2.75
   3  -5 -11   82.61    2.89
  -3  -5  11   77.30    2.79
   3   5 -11   79.89    2.68
   2   5 -11    2.44    0.59
  -2  -5  11    3.43    0.70
   2  -5 -11    1.86    0.55
   2  -5 -11    2.03    0.61
  -2   5  11    2.66    0.56
   1  -5 -11    9.63    1.04
  -1   5  11   10.90    0.94
   1  -5 -11   10.87    0.98
   1   5 -11   10.28    0.98
  -1  -5  11    9.02    0.93
   0  -5  11    6.55    0.84
   0   5 -11    7.26    0.90
   0  -5 -11    6.63    0.80
   0  -5 -11    6.03    0.88
   0   5  11    8.60    0.88
  -1   5 -11  105.61    3.45
  -1  -5 -11  109.68    3.37
   1  -5  11  104.11    3.27
  -1  -5 -11  104.37    3.48
  -1  -5 -11  110.48    3.19
   2  -5  11    9.19    0.92
  -2  -5 -11    9.25    1.02
  -2  -5 -11    7.15    1.01
  -2  -5 -11    9.17    0.84
  -2   5 -11    8.58    1.02
  -3  -5 -11   -0.14    0.48
  -3   5 -11   -0.65    0.47
  -3  -5 -11   -0.28    0.53
   3  -5  11    0.09    0.48
   4  -5  11    1.83    0.53
  -4  -5 -11    3.70    0.86
  -4   5 -11    3.02    0.81
  -4  -5 -11    4.02    0.93
  -5  -5 -11   10.23    1.35
  -5   5 -11   12.19    1.34
  -5  -5 -11   10.14    1.33
  -6   5 -11   51.56    2.49
  -6  -5 -11   59.07    2.88
  -6  -5 -11   53.28    2.60
  -7   5 -11  130.82    4.42
  -7  -5 -11  129.77    4.83
  -7  -5 -11  124.26    4.50
  -8  -5 -11   12.22    1.75
  -8  -5 -11   12.48    1.61
  -9  -5 -11    1.12    1.05
  -9  -5 -11    3.94    1.21
 -11  -6  11    2.75    1.07
  11  -6 -11    0.81    1.05
 -11   6  11   -0.22    1.09
 -10  -6  11    3.50    1.10
  10  -6 -11    0.97    0.92
 -10   6  11    1.62    1.04
  -9  -6  11    8.03    1.30
  -9   6  11    9.92    1.53
   9  -6 -11   12.28    1.52
  -8  -6  11    3.99    1.04
   8  -6 -11    4.85    1.05
  -8   6  11    4.15    1.12
  -7  -6  11   11.51    1.30
  -7   6  11    6.63    1.19
   7  -6 -11    8.49    1.19
   6  -6 -11   15.40    1.42
  -6   6  11   15.01    1.47
  -6  -6  11   14.62    1.34
  -5  -6  11   -0.41    0.52
   5   6 -11    0.17    0.57
   5  -6 -11    0.59    0.57
   4  -6 -11   11.13    1.25
   4  -6 -11   10.50    1.11
   4   6 -11   11.05    1.03
  -4  -6  11   10.75    1.16
  -3   6  11   20.35    1.12
   3  -6 -11   16.71    1.33
   3   6 -11   19.22    1.30
   3  -6 -11   16.31    1.30
  -3  -6  11   16.61    1.33
   2  -6 -11    8.85    1.01
   2  -6 -11    9.92    0.98
   2   6 -11   10.32    1.08
  -2  -6  11    7.62    0.94
  -2   6  11    8.55    0.84
  -1  -6  11   21.50    1.34
  -1   6  11   18.65    1.16
   1  -6 -11   21.15    1.40
   1   6 -11   21.65    1.36
   1  -6 -11   18.98    1.30
   0   6 -11  174.70    5.01
   0  -6 -11  178.32    4.84
   0  -6 -11  181.18    4.91
   0  -6 -11  176.23    5.15
   0  -6  11  177.68    4.96
  -1  -6 -11   51.94    2.33
   1  -6  11   54.80    2.21
  -1   6 -11   56.11    2.35
  -1  -6 -11   54.51    2.08
  -1  -6 -11   55.84    2.26
  -2  -6 -11  174.80    5.06
   2  -6  11  173.37    4.84
  -2  -6 -11  168.77    5.18
  -2  -6 -11  180.47    4.68
  -2   6 -11  172.44    5.09
  -3  -6 -11   -0.65    0.56
  -3  -6 -11   -0.06    0.67
   3  -6  11   -0.04    0.41
  -3   6 -11    0.33    0.68
  -4  -6 -11   14.25    1.44
  -4   6 -11   17.11    1.46
  -4  -6 -11   17.43    1.55
  -5   6 -11    0.89    0.79
  -5  -6 -11    2.07    0.86
  -5  -6 -11    0.82    0.82
  -6  -6 -11    0.02    0.74
  -6  -6 -11   -1.21    0.64
  -6   6 -11    0.31    0.73
  -7  -6 -11    9.19    1.48
  -7   6 -11    9.19    1.37
  -7  -6 -11    9.03    1.39
  -8  -6 -11    0.13    0.93
  -8   6 -11    0.31    0.84
  -8  -6 -11   -0.13    0.86
  -9  -6 -11   -0.75    0.88
  -9  -6 -11   -0.62    0.92
 -11   7  11    1.84    1.25
 -11  -7  11    3.14    1.19
  11  -7 -11    1.25    1.04
  10  -7 -11    4.71    1.19
 -10   7  11    6.11    1.39
 -10  -7  11    6.90    1.38
  -9  -7  11    0.70    0.86
   9  -7 -11    0.40    0.79
  -9   7  11    0.21    0.86
  -8   7  11    1.56    0.89
   8  -7 -11    3.10    0.94
  -8  -7  11    3.56    1.03
   7  -7 -11   37.02    2.12
  -7  -7  11   35.86    2.12
  -7   7  11   30.60    2.12
  -6  -7  11   44.58    2.35
  -6   7  11   40.71    2.35
   6  -7 -11   42.53    2.24
   5  -7 -11    7.64    1.11
  -5  -7  11    8.81    1.18
   5   7 -11   10.28    1.14
   4   7 -11  146.57    4.19
   4  -7 -11  142.83    4.58
   4  -7 -11  139.42    4.44
  -4  -7  11  140.11    4.52
   3   7 -11   32.03    1.68
   3  -7 -11   33.69    1.83
  -3  -7  11   37.18    1.94
   3  -7 -11   32.04    1.88
   2  -7 -11   62.38    2.57
   2   7 -11   58.80    2.37
  -2  -7  11   58.94    2.46
  -2   7  11   58.73    2.17
   2  -7 -11   58.42    2.42
   1  -7 -11   24.66    1.53
   1  -7 -11   22.02    1.55
   1   7 -11   22.00    1.49
  -1  -7  11   23.57    1.55
   0  -7  11   29.11    1.63
   0  -7 -11   30.23    1.60
   0  -7 -11   32.52    1.67
   0  -7 -11   30.17    1.79
   0   7 -11   31.61    1.77
  -1  -7 -11   38.09    2.00
  -1  -7 -11   34.35    1.67
   1  -7  11   35.16    1.77
  -1   7 -11   34.65    1.92
  -1  -7 -11   43.07    2.05
  -2  -7 -11   41.52    2.14
  -2  -7 -11   38.14    2.02
  -2   7 -11   40.83    2.15
   2  -7  11   39.18    1.89
  -3  -7 -11   64.90    2.89
  -3   7 -11   67.80    2.82
  -3  -7 -11   64.42    2.76
  -4  -7 -11    1.45    0.80
  -4   7 -11    1.94    0.83
  -4  -7 -11    2.25    0.88
  -5  -7 -11   36.57    2.14
  -5   7 -11   32.27    2.10
  -5  -7 -11   37.27    2.25
  -6   7 -11   -0.18    0.70
  -6  -7 -11    0.48    0.80
  -6  -7 -11   -0.41    0.74
  -7  -7 -11    1.69    0.99
  -7   7 -11    2.84    1.05
  -7  -7 -11    2.73    1.07
  -8  -7 -11    9.40    1.51
  -8  -7 -11   11.48    1.78
  -8   7 -11    8.55    1.47
  10  -8 -11    2.40    1.13
 -10   8  11    6.18    1.40
   9  -8 -11    8.22    1.38
  -9  -8  11    6.71    1.37
  -9   8  11    7.11    1.46
  -8  -8  11    1.22    0.90
  -8   8  11    0.66    0.86
   8  -8 -11   -0.24    0.79
  -7   8  11    4.66    1.15
  -7  -8  11    5.43    1.12
   7  -8 -11    2.98    0.95
  -6   8  11   24.34    1.93
  -6  -8  11   27.19    1.90
   6  -8 -11   26.37    1.89
  -5  -8  11   17.02    1.59
   5  -8 -11   14.51    1.43
   4  -8 -11    7.34    1.18
   4  -8 -11    7.50    1.16
  -4  -8  11    6.58    1.12
   4   8 -11    7.82    1.02
   3   8 -11    8.59    1.08
   3  -8 -11    8.98    1.20
   3  -8 -11    9.11    1.24
  -3  -8  11    8.39    1.21
   2   8 -11   25.19    1.63
  -2   8  11   25.76    1.43
   2  -8 -11   23.88    1.73
   2  -8 -11   23.34    1.61
  -2  -8  11   21.89    1.68
   1   8 -11  237.37    6.65
   1  -8 -11  250.63    6.70
   1  -8 -11  239.75    6.89
  -1  -8  11  244.53    6.72
   1  -8 -11  262.69    6.56
   0  -8  11    1.07    0.72
   0  -8 -11   -0.39    0.66
   0  -8 -11   -0.04    0.57
   0  -8 -11    0.04    0.64
   0   8 -11    0.41    0.66
  -1  -8 -11    2.36    0.83
  -1   8 -11    2.65    0.87
  -1  -8 -11    1.11    0.79
   1  -8  11    1.76    0.70
  -1  -8 -11    1.05    0.50
   2  -8  11    7.01    0.98
  -2  -8 -11    5.81    1.04
  -2  -8 -11    5.15    1.02
  -2   8 -11    5.00    0.98
  -3  -8 -11   21.49    1.71
  -3   8 -11   18.78    1.57
  -3  -8 -11   20.61    1.66
  -4  -8 -11   15.47    1.53
  -4   8 -11   17.04    1.57
  -4  -8 -11   15.78    1.58
  -5  -8 -11    3.94    1.07
  -5   8 -11    5.06    1.12
  -5  -8 -11    4.76    1.11
  -6   8 -11    0.92    0.83
  -6  -8 -11    3.04    1.01
  -6  -8 -11    2.73    1.05
  -7  -8 -11    2.68    1.18
  -7  -8 -11    1.86    0.98
  -7   8 -11    2.34    1.07
  -8   8 -11    6.40    1.38
  -8  -8 -11    7.31    1.43
  -8  -8 -11    8.71    1.62
  -9   9  11    0.47    1.09
  -9  -9  11    0.36    0.91
   9  -9 -11    0.68    0.95
  -8  -9  11    0.73    0.93
   8  -9 -11    1.78    0.93
  -8   9  11    1.34    0.97
  -7   9  11   12.61    1.61
   7  -9 -11   15.47    1.61
  -7  -9  11   13.61    1.68
  -6  -9  11   13.33    1.58
   6  -9 -11   10.37    1.42
  -6   9  11    9.52    1.48
  -5  -9  11    5.76    1.14
   5  -9 -11    2.76    0.91
   4  -9 -11    0.77    0.74
   4   9 -11    0.79    0.67
   4  -9 -11    2.64    0.92
  -4  -9  11    0.22    0.71
  -3  -9  11    3.97    1.02
   3   9 -11    4.15    0.97
   3  -9 -11    4.24    1.00
   3  -9 -11    5.34    1.11
   2  -9 -11   14.12    1.56
  -2  -9  11   15.91    1.57
   2   9 -11   15.21    1.40
   2  -9 -11   15.57    1.47
   1  -9 -11    6.27    1.13
  -1  -9  11    7.68    1.22
   1  -9 -11    7.65    1.26
   1  -9 -11    8.00    1.13
   1   9 -11    6.69    1.16
   0  -9 -11   -0.21    0.65
   0  -9 -11    0.95    0.70
   0   9 -11   -0.51    0.66
   0  -9  11    1.05    0.74
   0  -9 -11   -0.07    0.71
   1  -9  11   19.64    1.54
  -1   9 -11   17.89    1.57
  -1  -9 -11   20.75    1.66
  -1  -9 -11   18.44    1.62
  -2  -9 -11   -0.49    0.73
  -2  -9 -11   -0.47    0.68
  -2   9 -11   -0.70    0.59
  -3  -9 -11    0.16    0.71
  -3   9 -11    0.66    0.71
  -3  -9 -11    0.26    0.74
  -4  -9 -11    2.36    0.99
  -4   9 -11    1.84    0.91
  -4  -9 -11   -0.23    0.81
  -5  -9 -11    0.36    0.83
  -5  -9 -11   -0.03    0.82
  -5   9 -11   -0.33    0.78
  -6  -9 -11    2.01    1.06
  -6   9 -11    3.21    1.09
  -6  -9 -11    3.83    1.16
  -7  -9 -11    0.91    1.06
  -7  -9 -11   -1.20    0.86
  -7   9 -11    1.55    1.00
   8 -10 -11    7.28    1.43
  -8 -10  11    2.58    1.16
  -8  10  11    1.23    1.09
  -7 -10  11    3.36    1.14
  -7  10  11   -0.08    0.98
   7 -10 -11   -0.02    0.82
  -6  10  11   10.37    1.59
   6 -10 -11   12.04    1.51
  -6 -10  11   10.31    1.49
  -5 -10  11    4.19    1.08
  -5  10  11    2.44    1.04
   5 -10 -11    2.83    1.01
   4 -10 -11    0.47    0.83
   4 -10 -11    0.12    0.79
  -4 -10  11    0.03    0.75
  -3 -10  11    3.44    1.01
   3  10 -11    4.19    0.98
   3 -10 -11    2.60    0.99
   3 -10 -11    4.44    1.08
  -2 -10  11   33.70    2.07
   2 -10 -11   35.52    2.19
   2 -10 -11   38.45    2.26
   2  10 -11   32.70    1.99
  -1 -10  11   15.55    1.49
   1  10 -11   13.10    1.56
   1 -10 -11   22.36    1.76
   1 -10 -11   18.93    1.68
   0  10 -11   20.34    1.72
   0 -10 -11   25.17    1.80
   0 -10 -11   23.28    1.83
   0 -10  11   22.57    1.74
   0 -10 -11   22.41    1.75
  -1 -10 -11    1.56    0.87
  -1 -10 -11    2.65    0.96
  -1  10 -11    3.28    0.98
   1 -10  11    1.20    0.78
  -2  10 -11    4.57    1.08
  -2 -10 -11    4.11    1.04
  -2 -10 -11    5.85    1.20
  -3 -10 -11    4.25    1.05
  -3 -10 -11    5.35    1.20
  -3  10 -11    3.32    1.01
  -4  10 -11    5.05    1.19
  -4 -10 -11    7.36    1.39
  -4 -10 -11    5.67    1.25
  -5 -10 -11    2.84    1.06
  -5  10 -11    3.29    1.10
  -5 -10 -11    1.19    0.95
  -6 -10 -11    5.51    1.32
  -6 -10 -11    8.70    1.54
  -6  10 -11    8.30    1.50
   7 -11 -11    0.91    0.97
  -7  11  11    1.40    1.08
  -7 -11  11    1.63    1.11
  -6  11  11   -0.44    0.84
   6 -11 -11    0.56    0.91
  -6 -11  11   -0.29    0.91
  -5 -11  11    2.51    1.00
   5 -11 -11    0.78    0.85
  -5  11  11    2.32    1.02
   4 -11 -11    0.31    0.90
   4 -11 -11    1.09    0.84
  -4 -11  11    0.66    0.87
   3 -11 -11    7.57    1.33
  -3 -11  11    7.55    1.32
   3  11 -11    5.32    1.09
   3 -11 -11    6.63    1.33
   2  11 -11   17.00    1.57
  -2 -11  11   16.32    1.63
   2 -11 -11   19.53    1.83
   2 -11 -11   19.88    1.78
   1  11 -11    2.12    0.90
   1 -11 -11    4.46    1.12
  -1 -11  11    3.48    0.97
   1 -11 -11    4.34    1.17
   0  11 -11    0.11    0.79
   0 -11 -11    1.62    0.95
   0 -11  11    1.25    0.85
  -1  11 -11    0.19    0.80
  -1 -11 -11    0.20    0.75
  -1 -11 -11   -0.10    0.74
  -2 -11 -11    7.82    1.36
  -2 -11 -11    8.29    1.37
  -2  11 -11    6.03    1.24
  -3 -11 -11   19.31    1.93
  -3 -11 -11   14.97    1.67
  -3  11 -11   19.29    1.81
  -4 -11 -11   15.66    1.83
  -4  11 -11   15.25    1.71
  -4 -11 -11   14.62    1.81
  -5 -11 -11    5.72    1.38
  -5  11 -11    5.34    1.30
  -5 -11 -11    5.49    1.31
  -6 -12  11    1.27    1.04
   6 -12 -11    0.17    1.02
  -6  12  11    0.83    1.06
  -5  12  11    0.23    0.97
  -5 -12  11    0.77    0.96
   5 -12 -11    0.78    1.01
   4 -12 -11    1.21    0.97
   4 -12 -11    0.62    1.02
  -4 -12  11   -1.18    0.86
   3 -12 -11    3.88    1.15
   3 -12 -11    6.26    1.38
  -3 -12  11    3.83    1.13
   2 -12 -11    0.98    0.97
  -2 -12  11    0.95    0.86
   2  12 -11   -0.02    0.78
   2 -12 -11   -0.14    0.77
  -1 -12  11    5.91    1.28
   1 -12 -11    4.38    1.20
   1  12 -11    7.09    1.30
   1 -12 -11    4.64    1.23
   0  12 -11   -0.46    0.82
   0 -12 -11    0.56    0.88
  -1  12 -11    1.01    1.02
  -1 -12 -11    1.34    0.96
  -2  12 -11    3.86    1.16
  -2 -12 -11    6.27    1.40
  -2 -12 -11    4.40    1.17
  -3  12 -11    1.08    0.97
  -3 -12 -11    0.13    0.97
  -3 -12 -11   -0.30    0.90
  -4 -12 -11    0.12    1.06
  -4 -12 -11    1.35    1.02
  -4 -13  11   17.12    1.96
   4 -13 -11   14.08    1.91
  -3 -13  11    0.19    1.07
   3 -13 -11   -0.79    1.00
   3 -13 -11   -1.05    0.99
  -2 -13  11   -0.27    0.93
   2 -13 -11    0.48    0.96
   2 -13 -11    0.95    0.99
   1 -13 -11   -0.67    0.96
   1  13 -11   -0.11    0.93
   0  13 -11   -0.93    0.80
   0 -13 -11   -0.03    1.00
  -1 -13 -11    4.91    1.32
  -1  13 -11    3.11    1.21
 -12   0  12   25.49    2.19
 -11   0  12    1.55    1.01
 -10   0  12    0.71    0.85
  -9   0  12   29.44    1.97
  -8   0  12  174.10    5.36
   8   0 -12  172.95    4.87
  -7   0  12   49.45    2.33
  -7   0  12   54.24    2.08
   7   0 -12   49.21    2.07
  -6   0  12    0.69    0.53
  -6   0  12    0.71    0.44
   6   0 -12    0.48    0.48
  -5   0  12  536.00   12.51
   5   0 -12  512.96   12.11
  -5   0  12  525.02   12.14
  -4   0  12  143.15    4.08
  -4   0  12  145.51    3.94
   4   0 -12  136.43    3.94
  -3   0  12   24.54    1.26
   3   0 -12   24.67    1.23
   3   0 -12   24.27    1.29
  -2   0  12   69.69    2.32
   2   0 -12   69.78    2.23
   2   0 -12   69.86    2.34
  -1   0  12 1830.46   39.32
   1   0 -12 1781.83   38.97
   1   0 -12 1803.45   39.53
   0   0 -12  139.18    3.80
   0   0 -12  142.92    3.89
   0   0  12  136.25    3.89
  -1   0 -12   39.20    1.63
  -1   0 -12   40.96    1.65
   1   0  12   38.71    1.74
  -2   0 -12    0.75    0.48
   2   0  12    0.66    0.48
  -2   0 -12    0.58    0.45
   3   0  12   77.62    2.74
  -3   0 -12   78.65    2.79
  -3   0 -12   83.14    2.64
  -4   0 -12    2.70    0.75
   4   0  12    3.70    0.78
  -5   0 -12    2.07    0.71
   5   0  12    0.72    0.66
  -5   0 -12    1.42    0.59
  -6   0 -12   -0.68    0.61
   6   0  12    1.46    0.69
   7   0  12    4.33    0.92
  -7   0 -12    3.94    1.05
   8   0  12   15.43    1.50
  -8   0 -12   14.48    1.59
  -9   0 -12    3.02    1.15
 -10   0 -12   40.91    2.76
 -12   1  12    2.48    1.18
 -12  -1  12    2.90    1.14
 -11   1  12    1.54    0.99
 -11  -1  12    1.22    0.99
 -10   1  12   -0.51    0.71
 -10  -1  12   -0.26    0.72
  -9   1  12    1.97    0.94
   9  -1 -12    2.72    0.78
  -9  -1  12    1.29    0.84
  -8   1  12   10.45    1.35
  -8  -1  12    9.20    1.07
  -8  -1  12    8.87    1.22
   8   1 -12   10.47    1.12
   8  -1 -12    7.72    1.05
   7   1 -12   32.43    1.60
  -7   1  12   30.28    1.82
  -7   1  12   31.53    1.46
   7  -1 -12   29.61    1.59
  -7  -1  12   29.67    1.80
  -7  -1  12   28.94    1.61
  -6   1  12    0.56    0.42
   6  -1 -12    0.34    0.45
   6   1 -12    0.99    0.51
  -6   1  12    2.05    0.73
  -6  -1  12    0.66    0.47
  -6  -1  12    1.30    0.55
  -5   1  12   48.41    2.11
  -5  -1  12   45.38    1.90
   5   1 -12   45.73    1.90
  -5  -1  12   48.71    2.00
  -5   1  12   50.04    1.87
   5  -1 -12   49.16    1.98
   4  -1 -12   51.14    1.95
  -4  -1  12   46.09    1.89
  -4   1  12   47.82    1.82
   4   1 -12   49.07    1.90
   4  -1 -12   48.23    1.91
  -3  -1  12   13.92    1.03
   3  -1 -12   13.62    1.03
   3   1 -12   15.45    0.92
  -3   1  12   14.26    0.97
   3   1 -12   14.24    1.08
   3  -1 -12   13.68    1.02
  -2   1  12    0.31    0.39
   2  -1 -12    0.85    0.44
   2   1 -12    0.17    0.37
  -2  -1  12    0.95    0.45
   2  -1 -12    0.41    0.42
   2   1 -12    0.77    0.36
  -1   1  12  207.08    5.30
   1   1 -12  207.57    5.09
   1   1 -12  206.08    5.31
  -1  -1  12  208.20    5.36
   1  -1 -12  205.44    5.28
   1  -1 -12  202.40    5.28
   0   1 -12    3.88    0.54
   0  -1 -12    4.15    0.61
   0   1  12    3.39    0.68
   0  -1  12    2.96    0.60
   0  -1 -12    3.54    0.59
   0   1 -12    3.19    0.62
   1  -1  12  183.91    4.87
  -1   1 -12  173.91    4.75
   1   1  12  182.68    4.88
  -1  -1 -12  177.22    4.82
  -1  -1 -12  180.71    4.70
  -1   1 -12  182.84    4.68
  -2   1 -12   60.60    2.19
  -2  -1 -12   61.38    2.31
   2  -1  12   61.51    2.25
  -2   1 -12   60.61    2.16
  -2  -1 -12   59.17    2.09
   2   1  12   62.15    2.29
  -3   1 -12   32.61    1.59
  -3  -1 -12   28.69    1.59
   3   1  12   31.71    1.67
  -3  -1 -12   25.77    1.33
   3  -1  12   33.87    1.63
  -3   1 -12   35.50    1.63
  -4   1 -12   -0.01    0.50
   4   1  12   -0.59    0.53
  -4  -1 -12    1.53    0.68
   4  -1  12    0.03    0.49
  -4  -1 -12    0.51    0.47
  -4   1 -12    0.18    0.49
  -5  -1 -12    6.12    1.04
  -5   1 -12    6.39    1.02
   5   1  12    4.76    0.91
   5  -1  12    5.97    0.93
   6   1  12    5.92    1.02
   6  -1  12    5.50    0.94
  -6   1 -12    5.24    1.04
  -6  -1 -12    5.39    1.06
  -7  -1 -12    2.08    0.87
   7  -1  12    3.36    0.85
  -7   1 -12    2.23    0.85
   7   1  12    2.97    0.89
   8   1  12    2.43    0.91
  -8  -1 -12   -0.34    0.75
  -8   1 -12    0.13    0.84
  -9  -1 -12    7.31    1.44
  -9   1 -12    5.71    1.34
 -10  -1 -12    6.20    1.53
 -12  -2  12    1.16    1.05
 -12   2  12   -0.23    0.98
 -11  -2  12    4.72    1.22
 -11   2  12    4.49    1.24
 -10   2  12   -1.00    0.81
 -10  -2  12    0.08    0.79
  -9   2  12    0.81    0.88
  -9  -2  12    1.37    0.80
   9  -2 -12    0.82    0.66
  -9  -2  12    1.91    0.77
  -8  -2  12    9.44    1.19
  -8   2  12    8.55    1.34
   8  -2 -12    7.27    1.02
  -8  -2  12    8.04    1.20
  -7  -2  12   24.26    1.59
   7  -2 -12   23.79    1.53
   7   2 -12   24.21    1.41
  -7  -2  12   27.71    1.60
  -7   2  12   24.35    1.70
  -6   2  12   47.23    2.24
   6  -2 -12   42.03    1.94
  -6  -2  12   45.67    2.01
  -6   2  12   50.51    1.79
   6   2 -12   43.17    1.85
   5   2 -12  119.28    3.52
  -5  -2  12  126.52    3.61
   5  -2 -12  118.94    3.63
  -5   2  12  118.04    3.83
  -5  -2  12  121.67    3.64
  -5   2  12  121.37    3.39
  -4  -2  12  187.28    4.67
  -4   2  12  177.01    4.55
  -4  -2  12  171.60    4.75
   4  -2 -12  169.14    4.72
   4   2 -12  174.52    4.70
   4  -2 -12  168.24    4.82
   3   2 -12  219.51    5.51
   3  -2 -12  204.09    5.47
   3  -2 -12  207.74    5.56
  -3   2  12  206.88    5.35
  -3  -2  12  223.56    5.34
  -3  -2  12  211.44    5.54
   2  -2 -12  151.05    4.18
   2  -2 -12  153.10    4.24
   2   2 -12  154.19    3.85
  -2   2  12  156.13    4.12
  -2  -2  12  148.22    4.20
   2   2 -12  148.58    4.16
   1   2 -12   19.32    0.93
   1  -2 -12   20.68    1.19
   1   2 -12   19.49    1.19
  -1   2  12   20.21    1.16
   1  -2 -12   21.06    1.20
  -1  -2  12   20.05    1.24
   0   2  12  113.36    3.37
   0  -2  12  114.82    3.42
   0  -2 -12  112.05    3.30
   0  -2 -12  116.38    3.43
   0   2 -12  116.56    3.06
   0   2 -12  113.87    3.39
  -1   2 -12    9.07    0.74
  -1   2 -12   10.37    0.96
   1  -2  12   10.28    0.96
  -1  -2 -12   10.84    0.86
  -1  -2 -12   10.12    0.93
   1   2  12    9.94    0.97
  -2   2 -12    0.44    0.46
  -2  -2 -12    1.06    0.51
   2   2  12    0.96    0.54
  -2  -2 -12    1.25    0.46
  -2   2 -12    0.79    0.42
   2  -2  12    0.64    0.48
  -3  -2 -12    3.10    0.58
  -3  -2 -12    3.08    0.71
  -3   2 -12    3.25    0.67
   3   2  12    3.74    0.74
  -3   2 -12    3.47    0.65
   3  -2  12    2.98    0.65
  -4   2 -12    9.36    1.02
  -4   2 -12    8.84    0.99
   4  -2  12    8.99    1.06
  -4  -2 -12    9.07    1.15
   4   2  12    8.46    1.07
  -4  -2 -12    8.58    0.89
   5  -2  12    2.09    0.74
  -5   2 -12    1.32    0.67
  -5   2 -12    2.66    0.78
   5   2  12    0.59    0.70
  -5  -2 -12    1.27    0.77
  -6   2 -12    1.27    0.74
   6   2  12    0.99    0.68
   6  -2  12    1.06    0.70
  -6   2 -12    0.68    0.63
  -6  -2 -12    1.36    0.85
  -7  -2 -12    1.49    0.88
   7   2  12    0.96    0.81
  -7   2 -12   -0.40    0.69
  -8  -2 -12    9.84    1.53
  -8   2 -12   12.61    1.57
   8   2  12    9.33    1.33
   9   2  12    1.62    0.90
  -9   2 -12    1.33    0.99
  -9  -2 -12   -0.26    0.91
 -10   2 -12   11.81    1.83
 -10  -2 -12   10.43    1.78
 -12   3  12   -0.90    0.97
 -12  -3  12   -0.70    0.99
 -11  -3  12    0.97    0.97
 -11   3  12    0.30    0.91
  10  -3 -12   17.59    1.60
 -10  -3  12   15.65    1.67
 -10   3  12   13.42    1.73
  -9  -3  12   20.42    1.60
  -9   3  12   17.54    1.68
   9  -3 -12   19.60    1.50
  -9  -3  12   18.93    1.64
   8  -3 -12   37.18    1.98
  -8  -3  12   39.17    2.05
  -8  -3  12   39.23    2.07
  -8   3  12   38.58    2.27
  -7  -3  12    1.86    0.70
   7   3 -12    1.08    0.60
  -7  -3  12    1.08    0.58
  -7   3  12    1.36    0.77
   7  -3 -12    1.33    0.64
  -6   3  12   67.87    2.80
  -6  -3  12   69.60    2.52
   6   3 -12   66.75    2.41
  -6  -3  12   64.49    2.57
   6  -3 -12   70.91    2.65
   5  -3 -12    6.05    0.89
  -5  -3  12    6.74    0.78
  -5   3  12    5.99    0.68
  -5  -3  12    5.59    0.85
   5   3 -12    6.22    0.82
  -5   3  12    5.88    0.94
  -4  -3  12   82.40    2.82
  -4  -3  12   87.48    2.53
  -4   3  12   82.40    2.52
   4   3 -12   79.43    2.67
   4  -3 -12   82.30    2.86
   4  -3 -12   80.79    2.77
   3  -3 -12    3.54    0.68
  -3  -3  12    4.12    0.69
   3  -3 -12    4.40    0.70
  -3   3  12    4.82    0.65
   3   3 -12    4.60    0.70
  -3  -3  12    3.97    0.51
   2   3 -12   91.51    2.84
  -2  -3  12   89.56    2.89
  -2   3  12   86.11    2.70
   2  -3 -12   87.09    2.87
   2  -3 -12   84.20    2.79
   1   3 -12  242.10    5.49
  -1   3  12  233.49    5.92
   1  -3 -12  229.82    6.09
  -1  -3  12  228.04    6.02
   1  -3 -12  238.73    5.95
   1   3 -12  233.47    6.00
   0   3 -12  170.47    4.60
   0   3  12  169.04    4.54
   0  -3 -12  169.48    4.66
   0  -3  12  157.45    4.51
   0   3 -12  163.42    4.05
   0  -3 -12  167.45    4.46
  -1   3 -12    7.85    0.68
  -1  -3 -12    7.30    0.90
  -1   3 -12    7.20    0.91
   1  -3  12    5.56    0.75
   1   3  12    6.35    0.83
  -1  -3 -12    5.86    0.70
   2  -3  12   17.66    1.20
   2   3  12   18.13    1.27
  -2   3 -12   19.00    1.27
  -2  -3 -12   16.97    1.28
  -2   3 -12   18.08    1.04
  -3   3 -12    0.53    0.47
  -3   3 -12    0.85    0.59
   3  -3  12    0.72    0.52
   3   3  12   -0.03    0.56
  -3  -3 -12    0.65    0.53
  -3  -3 -12    0.86    0.45
  -4   3 -12    0.45    0.56
   4  -3  12    1.61    0.61
  -4   3 -12    0.43    0.58
   4   3  12    1.81    0.70
  -4  -3 -12    1.87    0.73
  -5  -3 -12    8.67    1.22
   5  -3  12    7.10    0.98
  -5   3 -12    5.75    1.00
   5   3  12    7.47    1.09
  -5   3 -12    8.02    1.09
   6   3  12   63.96    2.79
  -6   3 -12   60.26    2.69
  -6   3 -12   64.44    2.66
  -6  -3 -12   61.90    2.96
   7   3  12    1.65    0.90
  -7   3 -12    1.58    0.87
  -7  -3 -12    1.43    0.89
  -8  -3 -12    2.06    1.11
  -8   3 -12    4.84    1.18
   8   3  12    2.28    0.94
  -9  -3 -12    0.63    0.95
  -9   3 -12   -0.88    0.87
   9   3  12   -0.59    0.85
 -12   4  12    1.75    1.14
 -11   4  12    1.63    1.04
 -10  -4  12    0.78    0.80
  10  -4 -12    1.78    0.90
 -10   4  12    0.59    0.91
  -9   4  12    0.46    0.83
  -9  -4  12   -0.18    0.76
   9  -4 -12   -0.18    0.75
  -8  -4  12    1.46    0.83
   8  -4 -12    0.51    0.67
  -8   4  12    1.51    0.81
  -7  -4  12   23.64    1.60
   7  -4 -12   24.95    1.66
  -7   4  12   25.51    1.91
   6  -4 -12   48.47    2.21
   6   4 -12   53.54    2.09
  -6  -4  12   50.82    2.28
  -6   4  12   52.18    2.48
   5   4 -12   65.87    2.33
  -5  -4  12   63.23    2.56
   5  -4 -12   67.55    2.58
   4  -4 -12    0.19    0.43
   4   4 -12    0.48    0.49
  -4  -4  12    0.09    0.49
   4  -4 -12    0.76    0.51
  -4   4  12    0.21    0.41
  -3   4  12    8.00    0.86
  -3  -4  12    6.38    0.84
   3   4 -12    7.96    0.89
   3  -4 -12    5.94    0.84
   3  -4 -12    7.56    0.87
   2  -4 -12   19.91    1.29
   2   4 -12   21.66    1.29
  -2  -4  12   19.81    1.26
  -2   4  12   24.27    1.25
   2  -4 -12   21.54    1.26
  -1   4  12    8.09    0.83
   1   4 -12    5.82    0.80
   1  -4 -12    6.34    0.84
  -1  -4  12    5.79    0.79
   1  -4 -12    6.92    0.78
   0  -4  12  280.59    7.07
   0   4  12  279.30    7.01
   0   4 -12  282.78    7.10
   0  -4 -12  271.42    7.19
   0  -4 -12  284.67    6.93
  -1  -4 -12  124.66    3.49
   1   4  12  115.27    3.61
  -1   4 -12  118.12    3.69
   1  -4  12  117.30    3.59
  -1  -4 -12  122.03    3.80
  -2   4 -12    4.50    0.80
  -2  -4 -12    5.40    0.86
   2   4  12    5.73    0.86
   2  -4  12    4.73    0.75
  -2  -4 -12    5.57    0.71
   3  -4  12   15.50    1.14
   3   4  12   13.14    1.29
  -3  -4 -12   13.93    0.98
  -3  -4 -12   15.19    1.30
  -3   4 -12   10.84    1.21
   4  -4  12   10.94    1.12
  -4   4 -12    9.77    1.21
  -4  -4 -12   10.74    1.25
  -5  -4 -12   -0.57    0.58
  -5   4 -12    0.61    0.68
   5  -4  12   -0.50    0.39
  -6  -4 -12   15.22    1.57
  -6   4 -12   15.08    1.39
  -7   4 -12   68.57    2.94
  -7  -4 -12   66.18    3.25
   8   4  12    6.21    1.23
  -8  -4 -12    3.90    1.19
   9   4  12    5.15    1.21
  -9  -4 -12    6.34    1.52
 -11   5  12    1.36    1.15
 -11  -5  12    2.73    1.10
 -10  -5  12   28.43    2.08
  10  -5 -12   26.26    1.93
 -10   5  12   25.00    2.14
   9  -5 -12    1.48    0.82
  -9  -5  12    0.36    0.80
  -9   5  12    0.42    0.89
   8  -5 -12    2.85    0.87
  -8  -5  12    1.39    0.78
  -8   5  12    1.54    0.93
  -7  -5  12    2.36    0.79
  -7   5  12    1.87    0.92
   7  -5 -12    1.41    0.71
   6  -5 -12   13.53    1.34
  -6   5  12   13.89    1.46
   6   5 -12   15.31    1.22
  -6  -5  12   13.78    1.41
  -5  -5  12   -0.10    0.56
   5  -5 -12    1.36    0.63
   5   5 -12    0.94    0.61
  -4   5  12   14.28    1.01
  -4  -5  12   14.40    1.23
   4  -5 -12   14.17    1.25
   4  -5 -12   14.89    1.27
   4   5 -12   14.34    1.18
   3  -5 -12    0.98    0.55
   3   5 -12    0.77    0.49
  -3   5  12    0.54    0.44
  -3  -5  12   -0.15    0.42
   3  -5 -12   -0.12    0.47
  -2   5  12    5.17    0.70
   2  -5 -12    6.11    0.89
   2   5 -12    3.99    0.75
  -2  -5  12    4.04    0.77
   2  -5 -12    5.20    0.78
   1  -5 -12    0.61    0.54
  -1  -5  12    1.19    0.56
  -1   5  12    1.93    0.53
   1  -5 -12    1.87    0.58
   1   5 -12    1.82    0.62
   0   5 -12    3.28    0.71
   0   5  12    4.05    0.72
   0  -5 -12    1.56    0.58
   0  -5  12    3.29    0.69
   0  -5 -12    3.58    0.68
  -1   5 -12    1.92    0.68
  -1  -5 -12    3.62    0.65
  -1  -5 -12    3.21    0.73
   1  -5  12    2.08    0.63
   1   5  12    1.73    0.62
  -2  -5 -12    0.15    0.41
   2  -5  12   -0.46    0.42
  -2   5 -12   -0.02    0.54
  -2  -5 -12    0.45    0.57
  -3   5 -12    2.13    0.73
  -3  -5 -12    1.52    0.68
   3  -5  12    1.84    0.66
  -3  -5 -12    2.39    0.76
   4  -5  12    2.53    0.66
  -4  -5 -12    1.48    0.83
  -4   5 -12    3.52    0.90
  -4  -5 -12    2.38    0.84
  -5  -5 -12   15.17    1.62
  -5  -5 -12   17.99    1.57
  -5   5 -12   18.68    1.50
  -6   5 -12   17.29    1.60
  -6  -5 -12   14.25    1.60
  -6  -5 -12   18.37    1.73
  -7  -5 -12    6.94    1.32
  -7  -5 -12    5.96    1.29
  -7   5 -12    7.14    1.26
  -8  -5 -12    1.44    1.00
  -8  -5 -12    2.20    1.00
  -9  -5 -12    0.08    1.00
  11  -6 -12   16.18    1.76
 -11   6  12   15.71    1.97
 -11  -6  12   21.74    2.02
 -10  -6  12   -0.50    0.77
 -10   6  12    0.76    0.98
  10  -6 -12    1.57    0.96
  -9   6  12    0.39    0.91
  -9  -6  12    1.10    0.89
   9  -6 -12    0.50    0.75
   8  -6 -12    3.91    0.98
  -8   6  12    3.09    1.01
  -8  -6  12    3.00    0.93
   7  -6 -12   22.70    1.71
  -7   6  12   21.50    1.79
  -7  -6  12   25.01    1.80
  -6   6  12    0.58    0.81
   6  -6 -12   -0.71    0.52
  -6  -6  12   -0.40    0.59
   5  -6 -12   47.49    2.25
  -5  -6  12   44.93    2.21
   5   6 -12   45.61    2.01
   5  -6 -12   45.74    2.30
   4   6 -12    3.34    0.79
   4  -6 -12    5.67    0.95
   4  -6 -12    4.10    0.84
  -4  -6  12    3.92    0.90
  -3   6  12   -0.27    0.41
   3  -6 -12    0.18    0.56
   3   6 -12    0.60    0.57
   3  -6 -12    0.61    0.54
  -3  -6  12   -0.32    0.48
  -2  -6  12   18.24    1.33
   2   6 -12   19.94    1.34
  -2   6  12   19.48    1.20
   2  -6 -12   18.55    1.39
   2  -6 -12   19.87    1.35
   1  -6 -12    8.38    1.08
   1   6 -12    4.55    0.83
  -1   6  12    5.89    0.80
   1  -6 -12    8.00    0.98
  -1  -6  12    6.05    0.92
   0  -6 -12    3.73    0.79
   0   6  12    2.54    0.69
   0   6 -12    2.38    0.71
   0  -6  12    1.82    0.63
   0  -6 -12    2.03    0.65
  -1  -6 -12   10.71    1.02
  -1   6 -12    5.37    0.93
  -1  -6 -12    7.11    0.98
   1  -6  12    9.29    1.08
  -1  -6 -12    7.89    1.08
  -2  -6 -12  112.93    3.89
  -2   6 -12  110.81    3.75
  -2  -6 -12  109.96    3.71
   2  -6  12  108.74    3.53
  -2  -6 -12  111.91    3.36
  -3  -6 -12   -0.05    0.70
  -3   6 -12    0.37    0.67
   3  -6  12    0.36    0.55
  -3  -6 -12    0.62    0.73
  -4  -6 -12    7.13    1.13
  -4   6 -12    7.38    1.14
  -4  -6 -12    7.36    1.19
  -5  -6 -12    0.97    0.79
  -5   6 -12    0.70    0.78
  -5  -6 -12    1.20    0.80
  -6  -6 -12    1.90    0.99
  -6   6 -12    3.05    0.95
  -6  -6 -12    2.14    0.98
  -7   6 -12    6.40    1.25
  -7  -6 -12    6.25    1.23
  -7  -6 -12    5.79    1.30
  -8  -6 -12   14.99    1.74
  -8  -6 -12   17.57    1.94
 -10  -7  12    1.66    1.05
 -10   7  12    3.18    1.29
  10  -7 -12    1.38    0.97
  -9  -7  12    4.30    1.12
  -9   7  12    4.64    1.26
   9  -7 -12    3.82    1.10
   8  -7 -12    0.91    0.75
  -8  -7  12    1.97    0.88
  -8   7  12    0.07    0.81
  -7  -7  12    9.35    1.33
  -7   7  12    7.71    1.35
   7  -7 -12    9.32    1.31
  -6  -7  12  100.22    3.67
   6  -7 -12   92.11    3.54
  -6   7  12   94.23    3.80
   5  -7 -12   68.74    2.98
  -5  -7  12   66.43    2.87
   5  -7 -12   61.41    2.73
   5   7 -12   66.22    2.52
   4   7 -12   -0.38    0.61
   4  -7 -12   -0.04    0.60
  -4  -7  12    1.07    0.69
   4  -7 -12   -0.57    0.61
   3  -7 -12   24.01    1.71
  -3  -7  12   22.50    1.59
   3  -7 -12   23.33    1.57
   3   7 -12   22.61    1.46
  -2   7  12    3.72    0.73
   2   7 -12    5.41    0.92
  -2  -7  12    5.57    0.93
   2  -7 -12    5.21    0.96
   2  -7 -12    5.17    0.90
   1  -7 -12   77.32    2.84
   1  -7 -12   72.24    2.94
   1   7 -12   73.21    2.84
  -1   7  12   78.01    2.71
  -1  -7  12   78.67    2.92
   0  -7 -12   89.92    3.36
   0  -7 -12   92.85    3.13
   0  -7  12   88.94    3.17
   0   7 -12   95.77    3.33
  -1  -7 -12   12.14    1.31
  -1  -7 -12    9.13    1.18
  -1  -7 -12   13.65    1.14
   1  -7  12   13.26    1.25
  -1   7 -12   11.77    1.25
  -2  -7 -12   31.17    1.96
  -2  -7 -12   29.43    1.82
  -2   7 -12   28.57    1.82
   2  -7  12   31.44    1.74
  -3  -7 -12   60.24    2.84
  -3  -7 -12   63.20    2.75
  -3   7 -12   62.15    2.75
  -4  -7 -12    0.54    0.75
  -4   7 -12    1.28    0.85
  -4  -7 -12   -0.18    0.68
  -5  -7 -12   20.04    1.83
  -5  -7 -12   16.74    1.68
  -5   7 -12   18.88    1.66
  -6   7 -12   14.93    1.66
  -6  -7 -12   15.99    1.70
  -6  -7 -12   17.71    1.76
  -7   7 -12   -0.22    0.82
  -7  -7 -12    0.04    0.86
  -7  -7 -12   -0.35    0.86
  -8   7 -12   23.71    2.13
  -8  -7 -12   24.56    2.32
  -8  -7 -12   22.26    2.06
 -10  -8  12    1.06    1.01
 -10   8  12    1.40    1.12
  10  -8 -12    0.92    1.04
   9  -8 -12   -0.01    0.85
  -9   8  12    0.81    1.02
  -9  -8  12    1.28    1.05
  -8   8  12    0.01    0.93
   8  -8 -12    0.28    0.78
  -8  -8  12   -0.75    0.78
  -7  -8  12   24.66    1.95
  -7   8  12   20.19    1.86
   7  -8 -12   22.46    1.84
  -6   8  12    4.91    1.18
   6  -8 -12    3.57    0.95
  -6  -8  12    5.48    1.13
  -5  -8  12   15.32    1.45
   5  -8 -12   11.09    1.31
   5  -8 -12   12.46    1.46
   4   8 -12   33.64    1.75
  -4  -8  12   30.85    1.94
   4  -8 -12   33.59    2.03
   4  -8 -12   28.09    1.90
  -3  -8  12    4.97    1.04
   3  -8 -12    4.48    0.94
   3   8 -12    3.67    0.87
   3  -8 -12    2.82    0.96
   2   8 -12   10.53    1.27
  -2   8  12   11.44    1.13
   2  -8 -12    8.83    1.26
   2  -8 -12   10.27    1.25
  -2  -8  12   11.73    1.43
   1  -8 -12    2.12    0.91
   1  -8 -12    1.78    0.79
   1   8 -12    2.28    0.82
  -1  -8  12    4.23    0.93
  -1   8  12    4.79    0.85
   0  -8 -12   -0.16    0.65
   0  -8 -12    0.57    0.64
   0  -8  12   -0.82    0.57
   0   8 -12   -0.09    0.65
   0  -8 -12   -0.20    0.68
  -1  -8 -12   33.27    1.77
  -1  -8 -12   37.43    2.15
  -1   8 -12   39.42    2.12
   1  -8  12   40.98    2.03
  -1  -8 -12   39.87    2.11
  -2  -8 -12   36.45    2.15
  -2  -8 -12   37.63    2.10
  -2   8 -12   41.52    2.26
   2  -8  12   40.57    2.02
  -3   8 -12    6.74    1.21
  -3  -8 -12    6.98    1.19
  -3  -8 -12    6.20    1.15
  -4   8 -12    4.50    1.06
  -4  -8 -12    7.06    1.25
  -4  -8 -12    4.82    1.06
  -5   8 -12   10.89    1.48
  -5  -8 -12   11.62    1.54
  -5  -8 -12   11.65    1.58
  -6   8 -12    4.26    1.18
  -6  -8 -12    0.62    0.85
  -6  -8 -12    2.91    1.14
  -7  -8 -12    6.07    1.38
  -7   8 -12    7.79    1.42
  -7  -8 -12    5.74    1.39
  -9  -9  12   28.61    2.26
   9  -9 -12   21.96    2.05
  -9   9  12   27.27    2.41
   8  -9 -12   16.20    1.74
  -8   9  12   18.77    1.95
  -8  -9  12   14.84    1.73
   7  -9 -12   15.78    1.74
  -7  -9  12   19.82    1.88
  -7   9  12   14.26    1.85
  -6   9  12   16.07    1.72
   6  -9 -12   20.25    1.72
  -6  -9  12   18.52    1.77
   5  -9 -12    6.89    1.23
  -5  -9  12    6.15    1.15
   4  -9 -12   -0.23    0.75
  -4  -9  12   -0.76    0.61
   4  -9 -12    0.36    0.74
   4   9 -12   -0.51    0.58
   3  -9 -12   -0.20    0.72
   3   9 -12    1.12    0.72
  -3  -9  12    1.57    0.84
   3  -9 -12    0.54    0.75
   2   9 -12   14.95    1.53
  -2  -9  12   14.31    1.56
   2  -9 -12   16.50    1.51
   2  -9 -12   13.88    1.51
   1  -9 -12  108.03    3.81
   1   9 -12  113.20    3.96
  -1  -9  12  111.89    3.94
   1  -9 -12  108.70    4.07
   0  -9 -12   28.44    1.75
   0  -9 -12   23.67    1.82
   0  -9 -12   28.06    1.78
   0  -9  12   21.57    1.70
   0   9 -12   25.90    1.80
  -1  -9 -12   66.05    2.84
  -1  -9 -12   66.24    3.01
  -1   9 -12   61.16    2.82
   1  -9  12   61.62    2.68
  -2  -9 -12    0.32    0.76
  -2  -9 -12   -0.65    0.70
  -2   9 -12    0.30    0.73
  -3  -9 -12   50.12    2.68
  -3  -9 -12   59.20    2.79
  -3   9 -12   45.35    2.54
  -4  -9 -12    2.13    0.97
  -4  -9 -12    1.93    1.03
  -4   9 -12    1.95    0.93
  -5  -9 -12    1.01    0.93
  -5   9 -12    0.68    0.91
  -5  -9 -12    1.47    0.90
  -6  -9 -12    8.87    1.55
  -6  -9 -12    7.16    1.39
  -6   9 -12    6.92    1.37
  -7   9 -12    1.76    1.14
  -7  -9 -12    2.58    1.13
  -7  -9 -12    1.73    1.06
  -8 -10  12   10.78    1.69
  -8  10  12    9.94    1.80
   8 -10 -12   13.50    1.83
  -7 -10  12    0.65    0.88
  -7  10  12   -0.87    0.82
   7 -10 -12    0.78    0.90
  -6 -10  12    0.76    0.95
   6 -10 -12    4.14    1.16
  -6  10  12    2.71    1.13
  -5 -10  12    1.58    0.89
   5 -10 -12    1.55    0.90
  -4 -10  12    0.23    0.76
   4 -10 -12    0.07    0.73
   4 -10 -12   -0.03    0.71
   3 -10 -12    8.31    1.31
  -3 -10  12   10.21    1.43
   3  10 -12    8.94    1.26
   3 -10 -12    9.21    1.37
   2 -10 -12    5.41    1.16
  -2 -10  12    7.84    1.25
   2 -10 -12    9.12    1.35
   2  10 -12    7.19    1.21
   1 -10 -12    1.75    0.88
  -1 -10  12    0.81    0.81
   1 -10 -12   -0.17    0.73
   1  10 -12   -0.04    0.73
   0 -10 -12    8.85    1.37
   0  10 -12    7.45    1.27
   0 -10 -12   11.15    1.41
   0 -10  12    9.45    1.31
   0 -10 -12    7.56    1.20
  -1  10 -12    6.80    1.24
  -1 -10 -12    5.08    1.14
   1 -10  12    6.64    1.15
  -1 -10 -12    7.61    1.19
  -2  10 -12   -0.21    0.73
  -2 -10 -12    0.67    0.86
  -2 -10 -12    1.55    0.84
  -3 -10 -12    5.17    1.16
  -3  10 -12    3.40    1.05
  -3 -10 -12    5.06    1.20
  -4 -10 -12   22.53    1.99
  -4  10 -12   18.51    1.80
  -4 -10 -12   20.96    1.88
  -5 -10 -12   -0.11    0.84
  -5 -10 -12   -1.31    0.85
  -5  10 -12    0.07    0.83
  -6 -10 -12    0.54    1.04
  -6  10 -12   -0.21    0.99
  -6 -10 -12    0.06    0.89
   7 -11 -12    1.54    0.99
  -7  11  12   -0.63    0.95
  -7 -11  12    0.50    1.02
  -6  11  12   -0.80    0.91
  -6 -11  12   -0.41    0.88
   6 -11 -12   -0.72    0.84
   5 -11 -12    9.99    1.50
  -5 -11  12    8.80    1.46
  -5  11  12    8.05    1.51
   4 -11 -12   10.20    1.58
   4 -11 -12    9.19    1.47
  -4 -11  12   12.21    1.55
   3 -11 -12    0.98    0.92
   3  11 -12   -0.35    0.68
  -3 -11  12    0.60    0.78
   3 -11 -12    1.04    0.88
  -2 -11  12    0.01    0.81
   2  11 -12    0.17    0.81
   2 -11 -12    3.00    1.02
   2 -11 -12   -0.28    0.78
  -1 -11  12    4.10    1.05
   1 -11 -12    4.17    1.16
   1 -11 -12    1.17    0.87
   1  11 -12    2.80    1.04
   0 -11  12    6.86    1.25
   0 -11 -12    3.14    1.06
   0  11 -12    5.35    1.25
  -1 -11 -12   19.86    1.84
  -1 -11 -12   21.48    1.89
  -1  11 -12   18.55    1.89
  -2  11 -12   -0.04    0.84
  -2 -11 -12    0.42    0.89
  -2 -11 -12   -1.96    0.76
  -3 -11 -12    2.56    1.00
  -3 -11 -12   -0.52    0.83
  -3  11 -12    0.42    0.88
  -4 -11 -12    4.88    1.27
  -4  11 -12    4.34    1.20
  -4 -11 -12    3.96    1.25
  -5 -11 -12   -1.16    0.98
  -5 -11 -12    0.65    1.08
  -6  12  12   -0.07    1.02
   5 -12 -12    0.52    0.92
  -5  12  12   -0.43    0.99
  -5 -12  12    0.01    0.98
   4 -12 -12   17.45    2.00
   4 -12 -12   17.39    2.01
  -4 -12  12   18.20    1.89
  -3 -12  12    0.25    0.93
   3 -12 -12   -0.17    0.90
   3 -12 -12   -0.88    0.92
   2 -12 -12    3.76    1.19
   2  12 -12    5.35    1.15
  -2 -12  12    4.08    1.20
   2 -12 -12    4.12    1.25
   1 -12 -12   13.72    1.80
   1 -12 -12   13.14    1.72
   1  12 -12   15.65    1.64
  -1 -12  12   16.10    1.71
   0  12 -12   16.78    1.87
   0 -12 -12   16.73    1.93
  -1  12 -12    8.91    1.50
  -1 -12 -12    9.22    1.60
  -2 -12 -12    1.32    0.98
  -2  12 -12    0.78    0.96
  -2 -12 -12    1.27    1.03
  -3 -12 -12    2.55    1.17
  -3  12 -12    1.33    1.13
  -3 -12 -12    1.90    1.16
  -3 -13  12    2.28    1.22
   3 -13 -12    2.66    1.22
   3 -13 -12    4.11    1.34
   2 -13 -12    2.37    1.21
  -2 -13  12    0.19    1.01
   2 -13 -12    1.86    1.17
   1  13 -12    3.65    1.24
   1 -13 -12    5.75    1.40
   0  13 -12    0.31    1.09
   0 -13 -12   -0.15    0.91
 -12   0  13   -0.15    1.01
 -11   0  13    0.26    0.88
 -10   0  13   -0.47    0.70
  -9   0  13    0.25    0.77
   8   0 -13    0.27    0.62
  -8   0  13   -0.82    0.73
  -7   0  13   -0.27    0.60
   7   0 -13    0.29    0.50
  -7   0  13   -0.58    0.45
  -6   0  13   -0.04    0.44
  -6   0  13   -0.20    0.48
   6   0 -13   -0.30    0.45
  -5   0  13    0.05    0.40
   5   0 -13    0.13    0.46
  -5   0  13   -0.46    0.48
  -4   0  13   -0.65    0.40
   4   0 -13    0.11    0.42
  -4   0  13   -0.53    0.40
   3   0 -13    0.16    0.39
   3   0 -13   -0.50    0.32
  -3   0  13    0.07    0.38
   2   0 -13    0.39    0.43
  -2   0  13   -0.06    0.40
   2   0 -13   -0.11    0.37
   1   0 -13   -0.05    0.38
  -1   0  13    0.90    0.50
   1   0 -13    0.15    0.37
   0   0 -13    0.67    0.44
   0   0  13    0.11    0.45
   0   0 -13   -0.22    0.37
  -1   0 -13   -0.20    0.44
  -1   0 -13   -0.32    0.38
   1   0  13   -0.34    0.44
   2   0  13   -0.03    0.45
  -2   0 -13    1.94    0.56
  -2   0 -13   -0.35    0.41
   3   0  13    0.09    0.52
  -3   0 -13   -0.31    0.46
  -3   0 -13   -0.67    0.45
  -4   0 -13    0.45    0.48
   4   0  13   -0.14    0.56
  -4   0 -13    0.18    0.57
  -5   0 -13    0.10    0.53
  -5   0 -13   -0.49    0.60
   5   0  13   -0.86    0.51
  -6   0 -13   -0.32    0.58
   6   0  13    0.00    0.66
   7   0  13    0.80    0.73
  -7   0 -13   -0.35    0.65
   8   0  13    1.06    0.82
  -8   0 -13    1.19    0.90
  -9   0 -13   -0.77    0.95
 -12   1  13    3.37    1.26
 -12  -1  13    4.92    1.36
 -11   1  13   -0.70    0.87
 -11  -1  13    1.68    0.94
 -10   1  13   -0.78    0.81
 -10  -1  13   -0.27    0.73
   9  -1 -13   40.16    2.00
  -9   1  13   42.42    2.47
  -9  -1  13   41.93    2.30
  -8   1  13  160.51    5.25
  -8  -1  13  166.84    4.82
   8  -1 -13  163.13    4.83
  -8  -1  13  169.79    5.20
   8   1 -13  168.73    4.77
  -7  -1  13   28.11    1.79
  -7   1  13   29.38    1.86
   7  -1 -13   25.71    1.54
  -7   1  13   31.37    1.53
   7   1 -13   30.19    1.61
  -7  -1  13   25.86    1.56
  -6   1  13   24.66    1.30
   6  -1 -13   23.63    1.44
   6   1 -13   21.42    1.32
  -6  -1  13   20.84    1.45
  -6  -1  13   23.55    1.40
  -6   1  13   23.75    1.54
  -5  -1  13   28.55    1.54
  -5  -1  13   32.53    1.57
   5   1 -13   31.64    1.57
   5  -1 -13   34.18    1.69
  -5   1  13   34.30    1.76
  -5   1  13   35.15    1.56
  -4  -1  13   64.16    2.32
  -4   1  13   65.41    2.27
   4  -1 -13   67.78    2.39
  -4  -1  13   59.66    2.25
   4   1 -13   67.19    2.39
   4  -1 -13   65.63    2.38
   3  -1 -13    7.07    0.86
   3  -1 -13    9.43    0.90
  -3  -1  13    7.31    0.88
  -3   1  13    8.42    0.83
   3   1 -13    8.47    0.78
   3   1 -13    7.64    0.89
   2  -1 -13   55.93    2.02
   2  -1 -13   53.68    2.07
  -2  -1  13   56.01    2.12
   2   1 -13   54.54    2.07
   2   1 -13   55.34    1.87
  -2   1  13   58.41    2.11
  -1  -1  13   90.16    2.88
   1   1 -13   88.14    2.84
   1  -1 -13   87.95    2.77
  -1   1  13   87.12    2.79
   1   1 -13   86.17    2.58
   1  -1 -13   84.61    2.77
   0   1  13  271.41    6.79
   0  -1  13  263.82    6.76
   0   1 -13  261.65    6.70
   0   1 -13  276.53    6.55
   0  -1 -13  267.98    6.67
   0  -1 -13  267.10    6.73
   1  -1  13   28.12    1.49
  -1   1 -13   28.25    1.47
  -1  -1 -13   27.71    1.38
  -1   1 -13   26.36    1.32
  -1  -1 -13   26.44    1.46
   1   1  13   28.95    1.51
   2  -1  13    8.77    0.98
  -2  -1 -13    9.67    0.94
  -2  -1 -13    8.61    0.94
  -2   1 -13    9.00    0.92
   2   1  13    9.24    1.03
  -2   1 -13    9.13    1.03
  -3   1 -13   20.71    1.33
  -3  -1 -13   18.82    1.17
   3  -1  13   21.27    1.36
  -3   1 -13   19.51    1.26
   3   1  13   19.09    1.35
  -3  -1 -13   16.85    1.29
  -4   1 -13    5.46    0.90
   4  -1  13    5.72    0.91
  -4   1 -13    4.98    0.86
  -4  -1 -13    3.94    0.89
  -4  -1 -13    3.97    0.73
   4   1  13    6.46    0.99
   5   1  13   23.61    1.58
  -5   1 -13   23.35    1.62
   5  -1  13   23.07    1.54
  -5   1 -13   23.02    1.45
  -5  -1 -13   20.93    1.65
   6   1  13    8.85    1.17
  -6  -1 -13    8.01    1.24
  -6   1 -13    6.02    1.06
   6  -1  13    8.77    1.14
   7  -1  13    8.55    1.19
   7   1  13    6.39    1.09
  -7   1 -13    6.63    1.22
  -7  -1 -13    6.48    1.31
  -8   1 -13   -0.43    0.80
   8   1  13    1.08    0.78
  -8  -1 -13   -0.08    0.90
  -9   1 -13   10.72    1.64
  -9  -1 -13    6.76    1.50
 -12   2  13    3.27    1.32
 -12  -2  13    2.69    1.26
 -11   2  13   11.34    1.66
 -11  -2  13   13.71    1.61
 -10   2  13   11.86    1.66
 -10  -2  13   13.49    1.62
  -9  -2  13   17.11    1.49
  -9  -2  13   17.74    1.62
  -9   2  13   16.28    1.70
   9  -2 -13   18.35    1.47
  -8  -2  13    0.96    0.66
  -8   2  13    1.22    0.82
   8  -2 -13    1.58    0.73
   7   2 -13    3.77    0.77
  -7   2  13    3.84    0.93
   7  -2 -13    3.60    0.83
  -7  -2  13    2.91    0.74
  -7  -2  13    1.95    0.73
  -6   2  13   30.31    1.45
  -6  -2  13   26.78    1.60
   6  -2 -13   24.65    1.51
   6   2 -13   30.52    1.52
  -6   2  13   28.54    1.75
  -5   2  13   67.16    2.26
  -5  -2  13   64.07    2.44
   5  -2 -13   65.25    2.46
  -5   2  13   63.32    2.61
   5   2 -13   62.99    2.35
  -5  -2  13   70.45    2.42
   4   2 -13  106.92    3.34
   4  -2 -13  115.09    3.45
  -4  -2  13  112.69    3.43
   4  -2 -13  105.28    3.42
  -4  -2  13  109.67    3.22
  -4   2  13  110.14    3.21
  -3   2  13  114.16    3.40
   3  -2 -13  114.83    3.54
   3  -2 -13  119.10    3.54
  -3  -2  13  124.49    3.34
  -3  -2  13  120.00    3.57
   3   2 -13  116.44    3.51
   2  -2 -13  223.95    5.87
   2  -2 -13  223.98    5.82
   2   2 -13  232.23    5.49
  -2  -2  13  224.45    5.86
   2   2 -13  219.17    5.80
  -2   2  13  227.87    5.76
   1   2 -13   14.67    1.10
   1  -2 -13   11.51    1.06
   1  -2 -13   14.02    1.02
   1   2 -13   15.43    0.85
  -1   2  13   13.04    1.04
  -1  -2  13   13.33    1.11
   0   2  13  132.38    3.85
   0  -2 -13  134.86    3.78
   0   2 -13  132.93    3.50
   0  -2  13  130.01    3.87
   0  -2 -13  130.54    3.84
   0   2 -13  131.96    3.85
  -1   2 -13   38.53    1.83
  -1  -2 -13   42.26    1.85
  -1   2 -13   39.45    1.55
   1   2  13   42.95    1.92
  -1  -2 -13   41.09    1.70
   1  -2  13   38.75    1.78
  -2   2 -13   97.87    2.97
  -2  -2 -13   96.17    3.20
   2   2  13   93.03    3.16
  -2  -2 -13   99.01    2.96
   2  -2  13   94.23    3.13
  -2   2 -13   94.33    3.10
  -3   2 -13   63.66    2.35
  -3   2 -13   64.04    2.40
   3   2  13   66.13    2.53
   3  -2  13   62.64    2.41
  -3  -2 -13   56.70    2.46
   4   2  13   42.37    2.10
  -4   2 -13   43.67    2.03
   4  -2  13   42.00    1.99
  -4   2 -13   44.86    2.05
  -4  -2 -13   44.01    2.19
  -4  -2 -13   45.54    1.84
  -5   2 -13    0.30    0.61
  -5   2 -13    0.98    0.67
   5   2  13   -0.14    0.67
  -5  -2 -13   -0.59    0.65
   5  -2  13    0.78    0.69
   6  -2  13    0.43    0.70
  -6   2 -13    2.95    0.81
  -6  -2 -13    2.80    0.94
   6   2  13    3.04    0.93
  -6   2 -13    1.69    0.81
  -7  -2 -13    0.72    0.91
  -7   2 -13    1.94    0.88
   7   2  13    0.26    0.71
   8   2  13   -0.10    0.81
  -8   2 -13    0.87    0.82
  -8  -2 -13   -0.09    0.93
  -9   2 -13    6.41    1.40
  -9  -2 -13    2.90    1.19
   9   2  13    6.17    1.28
 -12   3  13    0.04    0.98
 -11   3  13   13.88    1.75
  10  -3 -13   19.72    1.69
 -10  -3  13   21.02    1.84
 -10   3  13   20.70    2.02
   9  -3 -13    7.83    1.18
  -9  -3  13    8.85    1.30
  -9   3  13    6.95    1.28
  -9  -3  13    8.59    1.21
  -8   3  13   -0.73    0.66
   8  -3 -13    0.65    0.67
  -8  -3  13    1.65    0.76
  -8  -3  13    0.08    0.57
  -7   3  13   19.02    1.62
   7  -3 -13   21.31    1.52
  -7  -3  13   20.05    1.46
  -7  -3  13   19.47    1.44
   7   3 -13   19.97    1.34
  -6  -3  13   92.70    3.27
  -6   3  13   99.09    3.57
  -6  -3  13  104.18    3.24
   6  -3 -13   96.39    3.33
   6   3 -13   98.68    3.14
   5  -3 -13   -0.20    0.47
  -5  -3  13    0.93    0.59
   5   3 -13   -0.16    0.49
  -5  -3  13    0.50    0.49
  -5   3  13   -0.22    0.55
  -5   3  13    0.70    0.44
   4   3 -13    1.95    0.59
   4  -3 -13    1.57    0.57
  -4  -3  13    2.94    0.56
  -4  -3  13    2.08    0.64
   4  -3 -13    3.39    0.69
  -4   3  13    2.28    0.56
  -3  -3  13   39.58    1.81
   3   3 -13   40.14    1.78
  -3  -3  13   40.78    1.49
   3  -3 -13   39.84    1.85
   3  -3 -13   40.03    1.81
  -3   3  13   38.10    1.61
   2  -3 -13   15.23    1.12
  -2  -3  13   14.81    1.12
  -2   3  13   13.45    1.00
   2  -3 -13   15.19    1.10
   2   3 -13   11.14    1.03
  -1  -3  13    6.04    0.80
   1  -3 -13    5.54    0.74
  -1   3  13    5.70    0.76
   1   3 -13    4.72    0.76
   1   3 -13    4.70    0.56
   1  -3 -13    6.57    0.87
   0   3 -13   62.91    2.36
   0   3  13   60.67    2.28
   0  -3 -13   59.24    2.20
   0  -3 -13   65.75    2.39
   0   3 -13   63.67    1.88
   0  -3  13   60.26    2.30
  -1   3 -13    8.69    0.98
   1   3  13    6.26    0.87
  -1  -3 -13    5.92    0.85
  -1  -3 -13    7.00    0.83
   1  -3  13    6.54    0.86
  -1   3 -13    6.97    0.72
   2   3  13    2.11    0.67
  -2   3 -13    0.95    0.58
  -2  -3 -13    1.81    0.61
  -2   3 -13    1.25    0.47
   2  -3  13    2.35    0.67
  -2  -3 -13    1.54    0.52
  -3  -3 -13   16.19    1.40
  -3   3 -13   15.98    1.27
  -3  -3 -13   16.75    1.10
  -3   3 -13   19.41    1.21
   3  -3  13   14.74    1.27
   3   3  13   15.36    1.32
  -4   3 -13    1.12    0.62
   4  -3  13    1.18    0.70
  -4   3 -13    1.07    0.64
   4   3  13    1.71    0.76
  -4  -3 -13    0.01    0.61
  -5   3 -13   81.60    3.09
  -5   3 -13   80.32    3.01
   5  -3  13   86.28    3.02
   5   3  13   78.51    3.12
  -5  -3 -13   76.09    3.23
  -6  -3 -13   11.54    1.51
  -6   3 -13   11.76    1.35
  -6   3 -13   13.41    1.40
   6  -3  13    8.84    1.16
   6   3  13   10.57    1.37
  -7   3 -13   19.10    1.73
  -7  -3 -13   18.81    1.81
   7   3  13   20.14    1.77
  -8  -3 -13   13.18    1.79
   8   3  13   13.85    1.63
  -8   3 -13   15.02    1.69
   9   3  13    2.40    1.02
  -9   3 -13    5.30    1.32
  -9  -3 -13    4.20    1.28
 -12   4  13    0.05    1.03
 -11   4  13    1.48    1.06
 -10  -4  13    0.47    0.80
 -10   4  13    1.38    1.07
  10  -4 -13    1.54    0.85
  -9   4  13   20.74    1.88
  -9  -4  13   23.81    1.75
   9  -4 -13   21.79    1.66
  -8   4  13  110.88    4.22
   8  -4 -13  114.36    3.93
  -8  -4  13  114.60    3.96
   7  -4 -13   39.23    2.06
  -7   4  13   36.90    2.20
  -7  -4  13   39.17    2.05
   6   4 -13  109.44    3.43
   6  -4 -13  110.32    3.68
  -6  -4  13  111.56    3.75
  -6   4  13  104.33    3.87
   5   4 -13   41.65    1.84
   5  -4 -13   40.35    1.97
  -5  -4  13   42.49    2.02
   4  -4 -13    4.01    0.79
  -4  -4  13    4.20    0.81
   4  -4 -13    3.43    0.72
   4   4 -13    2.67    0.68
  -4   4  13    2.87    0.59
   3   4 -13   23.86    1.42
  -3   4  13   22.97    1.25
  -3  -4  13   21.27    1.35
   3  -4 -13   20.25    1.35
   3  -4 -13   21.79    1.38
  -2  -4  13   14.20    1.14
  -2   4  13   15.15    1.09
   2  -4 -13   16.59    1.14
   2  -4 -13   14.90    1.17
   2   4 -13   14.47    1.15
  -1   4  13    2.61    0.64
  -1  -4  13    1.52    0.53
   1  -4 -13    3.70    0.71
   1   4 -13    2.22    0.61
   1  -4 -13    1.58    0.55
   0   4 -13    7.66    0.96
   0  -4  13    8.71    0.96
   0   4  13    6.58    0.86
   0  -4 -13    9.00    0.94
   0  -4 -13   10.14    1.01
[truncated: 221,129 more chars]
