# Supplementary material for: 4-(6-Benzyl-7-oxo-1,2,3,4,5,5a,5a1,6,7,7a,8,12b-dodeca­hydro­benzo[f]cyclo­octa­[cd]isoindol-8-yl)benzonitrile
Source: Acta Crystallogr Sect E Struct Rep Online. 2013 Mar 16;69(Pt 4):o550. doi: 10.1107/S1600536813006880 (PMC3629602; doi:10.1107/S1600536813006880)
Supplement: Supplementary file 2 [file e-69-0o550-Isup2.hkl]

# 
# h,k,l, Fc-squared, Fo-squared, sigma(Fo-squared) and status flag 
# 
data_I
_shelx_title ' 081118A_0m in P2(1)/c' 
_shelx_refln_list_code          4 
_shelx_F_calc_maximum      177.77 
_exptl_crystal_F_000       952.00 
_reflns_d_resolution_high  0.7678 
 
loop_ 
 _symmetry_equiv_pos_as_xyz 
 'x, y, z' 
 '-x, y+1/2, -z+1/2' 
 '-x, -y, -z' 
 'x, -y-1/2, z-1/2' 
 
_cell_length_a    10.0270 
_cell_length_b    11.2196 
_cell_length_c    21.4448 
_cell_angle_alpha  90.000 
_cell_angle_beta  102.912 
_cell_angle_gamma  90.000 
 
_shelx_F_squared_multiplier     1.000 
 
loop_ 
 _refln_index_h 
 _refln_index_k 
 _refln_index_l 
 _refln_F_squared_calc 
 _refln_F_squared_meas 
 _refln_F_squared_sigma 
 _refln_observed_status 
   1   0   0     3462.82     3271.51     85.45 o 
   2   0   0    15235.21    15518.64    195.82 o 
   3   0   0      195.06      215.75      3.35 o 
   4   0   0     2904.23     3085.37     38.95 o 
   5   0   0       53.63       61.83      1.71 o 
   6   0   0      885.17      943.38     13.01 o 
   7   0   0       92.78      100.08      5.47 o 
   8   0   0      499.87      492.39     15.35 o 
   9   0   0       43.00       35.44      4.19 o 
  10   0   0       66.98       54.51      5.05 o 
  11   0   0      105.64       92.17      6.71 o 
  12   0   0       12.51       29.38      5.02 o 
   1   1   0      877.49      957.53     10.92 o 
   2   1   0        2.05        3.30      0.42 o 
   3   1   0     2925.00     2864.09     25.64 o 
   4   1   0      316.13      277.53      3.05 o 
   5   1   0       16.12       22.51      0.79 o 
   6   1   0       36.85       38.83      1.19 o 
   7   1   0        0.00        0.32      0.55 o 
   8   1   0        5.50        7.56      1.28 o 
   9   1   0       41.70       43.12      3.16 o 
  10   1   0        0.01       -1.30      1.56 o 
  11   1   0       27.84       33.72      3.52 o 
  12   1   0        2.27       -0.65      2.06 o 
   0   2   0     6115.20     4113.73    208.00 o 
   1   2   0    10125.92     9866.46    210.51 o 
   2   2   0    13620.94    13966.59    214.87 o 
   3   2   0       90.06      111.05      1.68 o 
   4   2   0     1891.26     2022.63     20.22 o 
   5   2   0      401.50      414.60      5.47 o 
   6   2   0       43.37       47.91      1.36 o 
   7   2   0        0.54        0.48      0.74 o 
   8   2   0       28.35       24.56      1.95 o 
   9   2   0       60.90       55.62      3.14 o 
  10   2   0       31.58       32.04      3.09 o 
  11   2   0       23.02       28.29      6.90 o 
  12   2   0       28.18       27.92      3.55 o 
   1   3   0      662.62      638.92      7.43 o 
   2   3   0     2633.43     2624.96     23.53 o 
   3   3   0       76.47       92.84      1.52 o 
   4   3   0       74.61       62.03      1.27 o 
   5   3   0        0.16        0.04      0.39 o 
   6   3   0        0.03        0.38      0.68 o 
   7   3   0      286.90      273.77      4.75 o 
   8   3   0      129.75      123.99      3.16 o 
   9   3   0       23.55       23.36      4.10 o 
  10   3   0        3.11        2.26      1.39 o 
  11   3   0        4.08        1.16      4.08 o 
  12   3   0        7.44       10.58      2.72 o 
   0   4   0       30.96       27.95      1.06 o 
   1   4   0     2054.93     2028.69     20.10 o 
   2   4   0     1535.78     1597.76     16.00 o 
   3   4   0      742.45      788.68      7.65 o 
   4   4   0      705.15      695.26      8.88 o 
   5   4   0       81.73       74.51      2.12 o 
   6   4   0      302.81      309.73      5.11 o 
   7   4   0      102.35      109.15      3.25 o 
   8   4   0       10.83       12.17      1.49 o 
   9   4   0       46.57       45.43      2.74 o 
  10   4   0       28.68       31.17      2.54 o 
  11   4   0        0.50        2.91      2.18 o 
  12   4   0       37.04       43.99      4.12 o 
   1   5   0       18.71       32.69      2.01 o 
   2   5   0        2.30        5.29      0.51 o 
   3   5   0       70.48       76.35      1.40 o 
   4   5   0      227.66      230.86      4.61 o 
   5   5   0        5.27        1.49      0.78 o 
   6   5   0        9.78       10.31      1.18 o 
   7   5   0      105.91       99.65      2.95 o 
   8   5   0        0.15       -1.08      1.08 o 
   9   5   0      131.26      126.03      3.56 o 
  10   5   0        3.91        4.35      2.12 o 
  11   5   0       62.66       68.20      3.70 o 
   0   6   0      156.93      168.79      3.29 o 
   1   6   0      509.18      496.93      5.27 o 
   2   6   0      544.96      562.08      5.89 o 
   3   6   0       48.32       49.45      1.32 o 
   4   6   0       48.40       58.09      1.94 o 
   5   6   0        2.43        3.62      1.14 o 
   6   6   0       89.32       81.50      3.08 o 
   7   6   0       79.39       83.53      2.77 o 
   8   6   0      244.53      221.14      4.72 o 
   9   6   0       51.94       44.11      2.39 o 
  10   6   0        3.06        1.76      1.92 o 
  11   6   0        0.67        0.57      1.63 o 
   1   7   0       38.09       49.95      1.32 o 
   2   7   0      495.15      497.05      5.48 o 
   3   7   0      101.04       95.78      2.37 o 
   4   7   0        1.47       -0.68      0.68 o 
   5   7   0       19.55       20.99      1.53 o 
   6   7   0      206.26      206.26      4.30 o 
   7   7   0        2.22        1.87      1.12 o 
   8   7   0        4.20        2.13      1.12 o 
   9   7   0        1.31        0.50      1.25 o 
  10   7   0        2.16        7.37      1.60 o 
  11   7   0        0.19        0.08      1.72 o 
   0   8   0        0.18       -1.15      1.40 o 
   1   8   0       39.16       28.08      1.17 o 
   2   8   0      199.93      203.87      3.43 o 
   3   8   0      102.55      109.71      2.72 o 
   4   8   0       40.80       38.08      2.13 o 
   5   8   0       14.77       19.51      2.20 o 
   6   8   0       20.54       13.39      1.45 o 
   7   8   0       15.66       17.20      1.65 o 
   8   8   0        1.58        0.04      1.30 o 
   9   8   0       19.46       21.22      2.10 o 
  10   8   0        3.94        4.40      1.94 o 
   1   9   0        8.79       12.20      0.98 o 
   2   9   0        1.54        1.40      0.81 o 
   3   9   0       58.92       60.93      2.18 o 
   4   9   0       64.78       52.70      2.17 o 
   5   9   0       89.53       80.71      3.85 o 
   6   9   0        1.04       -0.67      1.21 o 
   7   9   0       27.95       22.69      3.82 o 
   8   9   0       21.81       24.84      2.50 o 
   9   9   0        7.33        6.33      2.38 o 
  10   9   0       23.88       22.80      3.22 o 
   0  10   0     2236.48     2322.48     38.20 o 
   1  10   0       31.40       32.48      2.39 o 
   2  10   0        1.63        0.44      1.58 o 
   3  10   0       20.04       11.31      3.37 o 
   4  10   0        0.40       -0.30      1.44 o 
   5  10   0       59.37       41.82      4.85 o 
   6  10   0        2.16       -0.81      1.52 o 
   7  10   0       73.32       65.14      4.71 o 
   8  10   0        0.76        0.90      2.09 o 
   9  10   0       18.54       21.37      5.51 o 
   1  11   0        2.09        1.98      1.34 o 
   2  11   0        0.43       -0.46      1.46 o 
   3  11   0        1.92        2.13      1.67 o 
   4  11   0       27.25       23.14      4.40 o 
   5  11   0        6.09        2.63      1.77 o 
   6  11   0        9.94        7.89      4.33 o 
   7  11   0       29.69       29.72      4.36 o 
   8  11   0        1.83       -2.54      2.54 o 
   0  12   0       55.55       55.80      5.60 o 
   1  12   0       17.29       18.89      2.12 o 
   2  12   0       16.82       14.04      2.40 o 
   3  12   0       22.74       28.63      3.10 o 
   4  12   0        0.59        1.95      1.95 o 
   5  12   0        0.56        1.61      1.92 o 
   6  12   0       30.90       42.89      5.94 o 
   7  12   0       33.26       34.91      9.50 o 
   1  13   0       10.38        5.76      3.45 o 
   2  13   0        0.61       -1.72      1.79 o 
   3  13   0        1.86        1.28      2.26 o 
   4  13   0        2.77        3.76      2.43 o 
   5  13   0       15.00       17.29      3.06 o 
   1  14   0        1.90       -0.22      3.45 o 
   2  14   0       23.54       21.59      4.74 o 
   3  14   0        1.10        0.79      2.26 o 
 -12   1   1        7.37        6.32      2.26 o 
 -11   1   1        3.81        6.99      2.43 o 
 -10   1   1       65.56       51.04      3.51 o 
  -9   1   1       69.82       66.41      3.69 o 
  -8   1   1       76.48       83.94      2.85 o 
  -7   1   1      177.67      181.07      2.92 o 
  -6   1   1      863.93      898.23      9.50 o 
  -5   1   1     1934.75     2056.67     18.74 o 
  -4   1   1     1725.25     1869.50     16.97 o 
  -3   1   1      356.66      385.03      3.86 o 
  -2   1   1     8177.52     7833.91    187.14 o 
  -1   1   1     1102.84     1159.49     12.93 o 
   0   1   1     5628.83     4837.72    145.39 o 
   1   1   1     1048.27     1110.55     11.09 o 
   2   1   1     2207.89     2182.85     21.44 o 
   3   1   1     4103.22     4187.16     37.25 o 
   4   1   1     3002.99     3123.42     30.69 o 
   5   1   1      264.62      227.72      2.76 o 
   6   1   1       75.46       75.42      3.15 o 
   7   1   1       16.27       15.86      1.36 o 
   8   1   1       34.73       38.31      2.14 o 
   9   1   1       12.93       10.88      2.08 o 
  10   1   1        3.19        5.88      1.94 o 
  11   1   1       70.06       65.03      5.82 o 
  12   1   1        1.01       -1.87      1.87 o 
 -12   2   1       12.83       14.32      2.82 o 
 -11   2   1       91.07       82.06      7.85 o 
 -10   2   1        0.03       -1.71      1.71 o 
  -9   2   1      126.52      131.18      3.92 o 
  -8   2   1      177.93      169.11      3.58 o 
  -7   2   1        9.92        9.08      1.02 o 
  -6   2   1       83.28      104.29      1.98 o 
  -5   2   1       75.88       86.21      1.35 o 
  -4   2   1     1654.80     1618.16     14.92 o 
  -3   2   1     1732.16     1565.29     15.76 o 
  -2   2   1      243.07      243.98      3.79 o 
  -1   2   1     4243.81     4021.07     35.73 o 
   0   2   1     4157.22     3864.59     76.99 o 
   1   2   1      249.33      247.87      2.56 o 
   2   2   1      190.40      189.56      2.38 o 
   3   2   1     2915.44     2977.02     29.24 o 
   4   2   1        0.02        1.16      0.38 o 
   5   2   1       74.00       56.96      2.00 o 
   6   2   1      335.86      310.01      4.86 o 
   7   2   1       54.89       44.33      2.48 o 
   8   2   1      154.98      145.48      3.96 o 
   9   2   1      229.15      203.39      5.04 o 
  10   2   1       16.52       13.08      2.41 o 
  11   2   1       13.60       14.37      3.73 o 
  12   2   1        9.82        9.18      3.62 o 
 -12   3   1       15.14        7.30      2.51 o 
 -11   3   1        0.55        2.86      2.08 o 
 -10   3   1        0.27        0.33      1.25 o 
  -9   3   1      146.35      141.44      4.20 o 
  -8   3   1      270.13      279.47      5.00 o 
  -7   3   1      137.23      117.05      2.85 o 
  -6   3   1       43.55       32.69      1.78 o 
  -5   3   1      179.25      175.56      4.94 o 
  -4   3   1      117.56      141.67      2.66 o 
  -3   3   1     1509.24     1628.55     16.39 o 
  -2   3   1      297.18      304.67      3.49 o 
  -1   3   1      664.95      670.44      6.98 o 
   0   3   1     1546.55     1585.46     14.37 o 
   1   3   1      723.25      739.49      6.98 o 
   2   3   1     3643.07     3808.89     33.84 o 
   3   3   1       37.23       31.49      1.37 o 
   4   3   1      596.46      583.85      6.58 o 
   5   3   1      547.16      524.62      6.16 o 
   6   3   1       16.93       15.50      1.21 o 
   7   3   1       76.68       62.82      2.22 o 
   8   3   1       10.20        6.21      1.17 o 
   9   3   1       28.73       28.10      2.25 o 
  10   3   1       21.86       21.14      2.15 o 
  11   3   1       48.01       48.81      4.03 o 
  12   3   1        1.15       -0.91      2.14 o 
 -12   4   1       19.28       29.38      4.31 o 
 -11   4   1       17.19       19.45      3.04 o 
 -10   4   1       24.09       22.67      2.23 o 
  -9   4   1      383.36      368.39      6.82 o 
  -8   4   1      366.22      364.35      6.15 o 
  -7   4   1        5.57        4.34      1.08 o 
  -6   4   1      580.00      557.79      7.83 o 
  -5   4   1      195.69      220.17      3.84 o 
  -4   4   1      516.67      555.30      6.33 o 
  -3   4   1     3390.00     3563.11     38.97 o 
  -2   4   1        0.20        1.26      0.34 o 
  -1   4   1      750.21      711.24      7.50 o 
   0   4   1       71.46       63.05      1.52 o 
   1   4   1      254.11      264.73      2.94 o 
   2   4   1     4953.50     5195.85     45.95 o 
   3   4   1     2922.41     3129.85     28.09 o 
   4   4   1      292.75      331.31      4.17 o 
   5   4   1      180.71      178.00      3.39 o 
   6   4   1       35.43       34.72      1.77 o 
   7   4   1      867.01      836.71     11.16 o 
   8   4   1      424.12      430.77      9.11 o 
   9   4   1        8.82        6.31      1.52 o 
  10   4   1       38.83       34.52      4.31 o 
  11   4   1       87.64       97.67      5.23 o 
  12   4   1        0.12        1.36      2.25 o 
 -12   5   1       12.86       14.06      3.05 o 
 -11   5   1       21.07       24.82      2.59 o 
 -10   5   1        0.18        1.73      1.49 o 
  -9   5   1        0.53        0.91      1.15 o 
  -8   5   1     1077.95     1061.44     13.94 o 
  -7   5   1      527.91      495.06     10.63 o 
  -6   5   1       38.61       32.51      1.71 o 
  -5   5   1        2.04        3.31      0.86 o 
  -4   5   1      256.10      255.85      3.52 o 
  -3   5   1      418.95      426.22      4.97 o 
  -2   5   1     1166.73     1262.74     12.95 o 
  -1   5   1     5034.19     5354.06     51.78 o 
   0   5   1      268.13      274.08      3.45 o 
   1   5   1       88.55       98.07      1.93 o 
   2   5   1     6179.95     6877.43     60.65 o 
   3   5   1     1166.38     1197.52     11.37 o 
   4   5   1       72.51       67.22      4.39 o 
   5   5   1      197.75      197.25      3.76 o 
   6   5   1       64.51       61.59      2.28 o 
   7   5   1      161.62      149.87      3.63 o 
   8   5   1       72.63       66.03      3.00 o 
   9   5   1        0.16       -0.16      1.08 o 
  10   5   1        1.60        4.94      1.95 o 
  11   5   1      157.80      184.65      5.62 o 
 -11   6   1        0.00       -0.38      1.61 o 
 -10   6   1        2.80        5.12      1.66 o 
  -9   6   1        5.98        6.75      1.35 o 
  -8   6   1       59.38       60.59      2.58 o 
  -7   6   1        9.35       14.05      1.49 o 
  -6   6   1        0.52       -0.38      1.33 o 
  -5   6   1       41.81       28.40      2.54 o 
  -4   6   1      172.84      172.46      3.93 o 
  -3   6   1      751.99      828.69      9.33 o 
  -2   6   1       73.60       69.84      1.72 o 
  -1   6   1      149.78      167.20      2.57 o 
   0   6   1        0.33       -0.34      0.34 o 
   1   6   1      421.16      441.46      5.90 o 
   2   6   1       89.08       91.09      1.80 o 
   3   6   1        6.21        6.82      0.62 o 
   4   6   1       20.28       20.86      1.35 o 
   5   6   1      407.79      402.60      6.27 o 
   6   6   1      227.02      223.23      4.43 o 
   7   6   1        0.02       -0.95      0.95 o 
   8   6   1       48.04       54.79      2.50 o 
   9   6   1       11.98       10.34      1.53 o 
  10   6   1        0.47        0.25      1.51 o 
  11   6   1        0.20        2.92      1.76 o 
 -11   7   1       17.76       17.27      2.43 o 
 -10   7   1       12.12       14.27      1.82 o 
  -9   7   1        4.39        7.59      1.84 o 
  -8   7   1        0.54        0.03      1.02 o 
  -7   7   1       45.88       38.05      2.30 o 
  -6   7   1        1.08       -0.25      1.56 o 
  -5   7   1       32.77       29.89      1.71 o 
  -4   7   1       70.44       78.32      2.28 o 
  -3   7   1       26.45       34.11      1.52 o 
  -2   7   1      526.83      553.83      6.52 o 
  -1   7   1      530.58      550.24      5.91 o 
   0   7   1       76.67       70.72      1.52 o 
   1   7   1       26.22       26.39      1.17 o 
   2   7   1      222.94      229.45      3.39 o 
   3   7   1      368.74      378.51      4.99 o 
   4   7   1       32.93       39.88      1.79 o 
   5   7   1       78.61       84.03      2.61 o 
   6   7   1      210.62      197.86      4.23 o 
   7   7   1        7.89        5.11      1.24 o 
   8   7   1        7.35        8.70      1.43 o 
   9   7   1       23.20       22.15      1.99 o 
  10   7   1        1.16        3.60      1.70 o 
  11   7   1        0.00       -0.71      1.66 o 
 -10   8   1        0.14       -1.17      1.34 o 
  -9   8   1        7.24       10.44      1.67 o 
  -8   8   1        7.81        8.29      1.45 o 
  -7   8   1       13.21       15.14      1.63 o 
  -6   8   1        3.64        1.80      1.03 o 
  -5   8   1       69.41       58.42      2.71 o 
  -4   8   1       36.10       26.66      1.64 o 
  -3   8   1       43.72       37.94      1.72 o 
  -2   8   1       10.50        6.11      0.70 o 
  -1   8   1        6.16        5.85      0.72 o 
   0   8   1      310.41      302.92      3.89 o 
   1   8   1      589.29      589.29      6.44 o 
   2   8   1      385.55      405.79      5.08 o 
   3   8   1        6.02        5.80      1.17 o 
   4   8   1       21.17       19.49      1.47 o 
   5   8   1      129.45      115.55      3.09 o 
   6   8   1       20.56       17.51      1.81 o 
   7   8   1        0.55       -0.09      1.05 o 
   8   8   1        4.13        2.91      1.29 o 
   9   8   1       34.88       41.61      2.65 o 
  10   8   1       21.29       23.70      2.27 o 
 -10   9   1       12.23       12.65      2.32 o 
  -9   9   1       13.67       15.17      2.27 o 
  -8   9   1       10.98       13.69      2.09 o 
  -7   9   1       10.84       11.20      1.81 o 
  -6   9   1        0.66        0.69      1.21 o 
  -5   9   1        4.13        4.53      1.44 o 
  -4   9   1        0.98       -0.22      1.35 o 
  -3   9   1       20.53       11.50      1.52 o 
  -2   9   1      150.04      122.45     11.82 o 
  -1   9   1       39.84       42.14      1.99 o 
   0   9   1       39.37       38.06      2.54 o 
   1   9   1       88.96       80.86      2.20 o 
   2   9   1       93.41       94.50      4.31 o 
   3   9   1       11.45       11.44      1.78 o 
   4   9   1        0.77       -0.77      0.77 o 
   5   9   1       68.02       69.41      3.02 o 
   6   9   1       21.97       26.49      2.65 o 
   7   9   1        2.25       -0.92      1.30 o 
   8   9   1       37.65       36.40      2.89 o 
   9   9   1       12.21       13.74      2.17 o 
  -9  10   1        9.38       12.35      2.81 o 
  -8  10   1        1.42        1.41      2.09 o 
  -7  10   1        2.68        4.17      1.88 o 
  -6  10   1        7.01        3.55      1.85 o 
  -5  10   1        0.17       -1.26      1.43 o 
  -4  10   1        0.33       -0.22      1.51 o 
  -3  10   1       16.92       12.04      2.07 o 
  -2  10   1       70.03       60.56      3.54 o 
  -1  10   1       72.62       64.26      3.03 o 
   0  10   1       65.28       59.49      2.62 o 
   1  10   1      853.85      892.45     13.77 o 
   2  10   1       10.05        5.86      2.26 o 
   3  10   1      132.97      121.50      4.76 o 
   4  10   1        2.88        3.33      2.62 o 
   5  10   1        2.47        2.71      1.85 o 
   6  10   1        0.38        0.84      1.65 o 
   7  10   1        6.69       10.26      2.40 o 
   8  10   1        0.21       -2.56      2.56 o 
   9  10   1        1.62        2.38      2.27 o 
  -8  11   1        6.47        5.89      2.41 o 
  -7  11   1        4.18       -1.88      1.92 o 
  -6  11   1        1.49        2.52      2.71 o 
  -5  11   1       64.81       69.26      4.16 o 
  -4  11   1        9.13       12.19      2.30 o 
  -3  11   1        0.01       -1.41      1.41 o 
  -2  11   1       10.33        7.25      1.95 o 
  -1  11   1       18.18       16.22      1.87 o 
   0  11   1       19.94       16.49      1.61 o 
   1  11   1      119.93      120.12      3.87 o 
   2  11   1        8.94        7.76      2.00 o 
   3  11   1       15.53       20.98      5.47 o 
   4  11   1       18.55       15.11      2.48 o 
   5  11   1        0.23        0.40      1.63 o 
   6  11   1       20.82       24.51      3.10 o 
   7  11   1        0.06        1.05      2.08 o 
   8  11   1        8.65        1.89      2.27 o 
  -7  12   1        5.17        1.70      2.27 o 
  -6  12   1        5.43        2.31      2.12 o 
  -5  12   1        1.19        0.53      2.31 o 
  -4  12   1        3.36        3.78      1.94 o 
  -3  12   1       44.72       59.75      6.04 o 
  -2  12   1       14.42       10.15      2.49 o 
  -1  12   1       36.00       38.46      2.61 o 
   0  12   1       10.37        9.29      3.39 o 
   1  12   1        6.06        4.94      1.92 o 
   2  12   1        0.01       -0.60      1.61 o 
   3  12   1       17.01       19.93      5.23 o 
   4  12   1        0.95       -0.50      1.84 o 
   5  12   1        8.63       12.77      2.94 o 
   6  12   1       23.89       25.76      3.33 o 
   7  12   1        0.09        1.52      2.45 o 
  -5  13   1        1.56       -0.95      1.93 o 
  -4  13   1       27.51       45.88      4.12 o 
  -3  13   1        0.81       -0.14      1.96 o 
  -2  13   1        2.74        2.66      1.94 o 
  -1  13   1       27.52       45.36      5.39 o 
   0  13   1       18.97       21.23      3.03 o 
   1  13   1        6.44        2.83      3.20 o 
   2  13   1        0.96       -1.44      1.83 o 
   3  13   1        0.20       -0.79      1.94 o 
   4  13   1       16.10       24.26      3.21 o 
   5  13   1       19.39       31.29      3.70 o 
  -3  14   1       21.78       26.01      3.43 o 
  -2  14   1        6.54       13.15      4.19 o 
  -1  14   1        9.11       13.12      4.37 o 
   1  14   1        9.49       10.25      4.03 o 
   2  14   1       34.40       34.46      5.76 o 
   3  14   1        1.08        1.91      2.29 o 
 -12   0   2        4.63        5.76      3.42 o 
 -11   0   2        4.35        3.66      2.71 o 
 -10   0   2       18.81        7.73      2.86 o 
  -9   0   2        5.43        0.37      1.91 o 
  -8   0   2       81.50       72.80      5.02 o 
  -7   0   2     1058.63     1070.22     14.79 o 
  -6   0   2     4699.04     5204.67     65.36 o 
  -5   0   2      170.47      189.70      3.40 o 
  -4   0   2      286.54      276.12      4.30 o 
  -3   0   2      324.58      306.35      4.47 o 
  -2   0   2     3879.62     3642.79     45.67 o 
  -1   0   2    15345.84    16223.75    234.67 o 
   0   0   2     2140.71     2138.22     27.57 o 
   1   0   2    14478.96    14055.85    785.07 o 
   2   0   2      370.66      364.48      5.19 o 
   3   0   2     7108.81     6980.04    216.72 o 
   4   0   2     5864.88     6175.23     76.99 o 
   5   0   2       26.32       38.06      1.42 o 
   6   0   2     1112.92     1241.42     16.80 o 
   7   0   2       52.17       52.65      2.54 o 
   8   0   2        1.67        3.97      1.32 o 
   9   0   2       37.81       28.30      4.00 o 
  10   0   2       26.23       20.94      3.94 o 
  11   0   2       42.53       39.11      5.45 o 
  12   0   2        4.23        7.64      3.85 o 
 -12   1   2       15.79       14.03      2.66 o 
 -11   1   2        0.13        0.65      2.05 o 
 -10   1   2       67.22       70.73      4.04 o 
  -9   1   2        9.00       10.60      2.11 o 
  -8   1   2       28.87       26.29      1.86 o 
  -7   1   2       26.67       28.15      1.19 o 
  -6   1   2     1658.40     1699.24     15.78 o 
  -5   1   2      307.60      319.35      3.57 o 
  -4   1   2     1637.62     1567.75     14.34 o 
  -3   1   2     1133.00     1054.78      9.74 o 
  -2   1   2     1501.50     1571.55     14.21 o 
  -1   1   2     1886.39     1672.79     15.12 o 
   0   1   2     1374.20     1404.31     13.88 o 
   1   1   2     4013.61     4008.51     43.86 o 
   2   1   2    11895.77    11707.45    179.40 o 
   3   1   2      308.42      286.50      3.40 o 
   4   1   2       23.76       21.90      0.72 o 
   5   1   2      113.80      124.77      1.83 o 
   6   1   2        7.53       10.09      1.04 o 
   7   1   2        3.65        4.85      0.73 o 
   8   1   2       26.28       35.24      2.11 o 
   9   1   2       51.58       37.47      3.90 o 
  10   1   2        2.16        0.77      1.64 o 
  11   1   2        1.45        2.71      2.04 o 
  12   1   2        5.92        3.34      2.34 o 
 -12   2   2        4.11        3.45      4.11 o 
 -11   2   2       10.57       11.59      2.55 o 
 -10   2   2        1.38       -0.77      1.46 o 
  -9   2   2       44.51       47.04      4.18 o 
  -8   2   2       62.65       59.07      2.13 o 
  -7   2   2       90.50       81.95      2.25 o 
  -6   2   2        8.87        9.55      0.69 o 
  -5   2   2       28.58       21.85      1.18 o 
  -4   2   2       79.04       97.20      1.38 o 
  -3   2   2      152.33      139.22      1.95 o 
  -2   2   2     2785.21     2610.53     28.48 o 
  -1   2   2     1310.73     1211.02     11.00 o 
   0   2   2     3686.34     3587.21     34.72 o 
   1   2   2    17796.27    18810.75    166.99 o 
   2   2   2      462.26      454.40      4.49 o 
   3   2   2      387.37      403.27      4.65 o 
   4   2   2      473.57      453.54      5.29 o 
   5   2   2       50.97       49.53      1.43 o 
   6   2   2       67.11       63.48      1.93 o 
   7   2   2       29.13       35.87      1.68 o 
   8   2   2        1.10        1.56      1.14 o 
   9   2   2        0.50        0.20      1.16 o 
  10   2   2        2.21        1.52      2.06 o 
  11   2   2       38.97       30.39      3.44 o 
  12   2   2       10.60       12.92      2.88 o 
 -12   3   2        0.68       -0.61      2.00 o 
 -11   3   2        9.49       15.00      2.71 o 
 -10   3   2        0.48        0.06      1.28 o 
  -9   3   2        8.15        6.59      1.67 o 
  -8   3   2        2.36        1.55      0.94 o 
  -7   3   2       36.31       32.72      1.70 o 
  -6   3   2      118.21      109.63      2.57 o 
  -5   3   2       53.85       44.84      1.85 o 
  -4   3   2     2374.82     2470.12     24.54 o 
  -3   3   2      741.46      745.78      8.86 o 
  -2   3   2     5977.57     5988.48     58.06 o 
  -1   3   2      108.86      112.83      1.58 o 
   0   3   2      716.74      754.97      7.10 o 
   1   3   2     1196.46     1200.02     11.02 o 
   2   3   2     1182.49     1075.61     10.01 o 
   3   3   2      186.45      196.05      2.33 o 
   4   3   2     1851.74     1947.33     19.68 o 
   5   3   2       72.67       72.07      1.65 o 
   6   3   2       83.89       87.15      2.37 o 
   7   3   2      124.61      117.01      4.12 o 
   8   3   2        8.88        8.00      1.23 o 
   9   3   2        1.25        0.50      1.21 o 
  10   3   2        0.21       -0.17      1.84 o 
  11   3   2       20.00       26.23      4.19 o 
  12   3   2        0.01       -0.37      2.07 o 
 -12   4   2        7.26        6.19      2.47 o 
 -11   4   2        4.43        2.13      2.05 o 
 -10   4   2       12.74       11.26      1.81 o 
  -9   4   2        0.05       -0.82      1.13 o 
  -8   4   2      356.08      333.56      5.79 o 
  -7   4   2      101.79       96.69      2.75 o 
  -6   4   2      779.24      770.78     10.10 o 
  -5   4   2       76.25       80.90      2.13 o 
  -4   4   2      572.00      628.75      7.04 o 
  -3   4   2      202.23      164.75      3.26 o 
  -2   4   2      573.45      633.18      6.18 o 
  -1   4   2      141.84      148.96      2.55 o 
   0   4   2        2.26        7.35      0.45 o 
   1   4   2     1019.17     1021.96      9.59 o 
   2   4   2      959.70      995.76      9.44 o 
   3   4   2     5186.41     5372.18     47.62 o 
   4   4   2      553.31      561.93      6.50 o 
   5   4   2       98.78      100.64      2.49 o 
   6   4   2     1069.96     1000.75     12.70 o 
   7   4   2       63.36       60.58      4.34 o 
   8   4   2        1.16       -0.60      1.08 o 
   9   4   2        3.56        0.86      1.30 o 
  10   4   2       31.29       28.53      2.49 o 
  11   4   2        5.72        3.48      2.29 o 
  12   4   2        9.88       15.02      3.16 o 
 -12   5   2        5.00        4.61      2.46 o 
 -11   5   2       14.08       18.41      2.32 o 
 -10   5   2       41.52       50.49      4.26 o 
  -9   5   2        0.85        2.85      1.25 o 
  -8   5   2      201.48      186.34      4.44 o 
  -7   5   2      281.32      272.68      5.08 o 
  -6   5   2        7.00        9.74      1.17 o 
  -5   5   2      354.78      364.33      5.58 o 
  -4   5   2        8.45       10.40      0.85 o 
  -3   5   2      500.74      579.89      5.92 o 
  -2   5   2       41.22       54.14      1.30 o 
  -1   5   2      916.43      968.00      9.24 o 
   0   5   2      262.58      273.82      3.15 o 
   1   5   2       16.74       22.33      1.00 o 
   2   5   2     1174.38     1221.94     11.55 o 
   3   5   2      241.23      281.98      3.33 o 
   4   5   2      438.66      430.04      6.22 o 
   5   5   2      437.66      475.16      6.93 o 
   6   5   2      199.64      203.36      4.06 o 
   7   5   2        0.77       -0.58      1.23 o 
   8   5   2        6.90        3.54      1.23 o 
   9   5   2        3.38        3.76      1.30 o 
  10   5   2       39.43       43.32      2.88 o 
  11   5   2        6.62       15.66      2.28 o 
 -11   6   2        4.18        5.56      1.87 o 
 -10   6   2       26.58       29.39      2.85 o 
  -9   6   2       99.76      110.77      3.39 o 
  -8   6   2       24.33       16.93      1.91 o 
  -7   6   2      153.62      139.96      3.53 o 
  -6   6   2      104.94      115.02      3.21 o 
  -5   6   2      158.29      159.41      3.97 o 
  -4   6   2       37.65       37.33      2.20 o 
  -3   6   2       11.81        2.92      0.49 o 
  -2   6   2     1437.59     1530.56     14.32 o 
  -1   6   2      822.41      850.49      8.38 o 
   0   6   2     1218.02     1307.25     12.35 o 
   1   6   2      172.26      207.84      2.99 o 
   2   6   2      167.71      182.16      2.52 o 
   3   6   2        5.90       13.89      0.76 o 
   4   6   2       57.58       52.12      2.62 o 
   5   6   2     1120.89     1100.64     13.86 o 
   6   6   2     1502.23     1455.54     17.95 o 
   7   6   2       29.59       21.32      1.74 o 
   8   6   2       66.05       70.03      2.76 o 
   9   6   2       17.35       19.55      1.88 o 
  10   6   2       13.90       13.15      2.48 o 
  11   6   2        0.34        1.36      1.70 o 
 -11   7   2        1.87        3.36      1.82 o 
 -10   7   2       15.23       16.82      1.88 o 
  -9   7   2        9.57       11.01      1.57 o 
  -8   7   2        7.45        4.88      1.59 o 
  -7   7   2        0.77       -0.26      0.98 o 
  -6   7   2       81.11       76.78      2.56 o 
  -5   7   2       72.60       64.56      2.22 o 
  -4   7   2       10.24       10.53      1.31 o 
  -3   7   2       36.74       44.45      1.44 o 
  -2   7   2      286.64      296.16      3.66 o 
  -1   7   2        1.72        3.41      0.56 o 
   0   7   2       65.32       77.36      1.73 o 
   1   7   2      277.70      282.52      4.41 o 
   2   7   2      160.45      145.83      2.31 o 
   3   7   2       59.60       63.80      1.74 o 
   4   7   2       15.92       12.46      1.85 o 
   5   7   2      390.68      383.18      6.22 o 
   6   7   2      108.71      101.06      3.59 o 
   7   7   2        1.77        1.42      1.15 o 
   8   7   2        7.58        5.08      1.38 o 
   9   7   2        2.49        5.38      1.51 o 
  10   7   2        0.21        0.92      1.65 o 
 -10   8   2        7.44        6.84      1.86 o 
  -9   8   2        7.20        6.84      1.79 o 
  -8   8   2       11.98       12.46      1.85 o 
  -7   8   2       71.40       63.90      2.98 o 
  -6   8   2        1.63        0.52      0.86 o 
  -5   8   2        2.76        4.55      1.04 o 
  -4   8   2      217.24      222.07      7.19 o 
  -3   8   2       29.69       30.35      1.33 o 
  -2   8   2       86.23       85.86      1.96 o 
  -1   8   2      166.88      167.23      2.88 o 
   0   8   2     1454.14     1437.35     15.16 o 
   1   8   2      167.30      159.80      3.24 o 
   2   8   2      477.60      467.12      5.40 o 
   3   8   2       20.47       19.47      1.61 o 
   4   8   2        9.52       12.05      1.28 o 
   5   8   2       64.50       48.11      3.73 o 
   6   8   2      104.23       92.62      2.98 o 
   7   8   2       73.71       70.49      2.79 o 
   8   8   2       34.65       31.18      2.24 o 
   9   8   2       12.92       13.64      1.83 o 
  10   8   2        4.50        4.67      1.89 o 
 -10   9   2        0.43        0.02      3.03 o 
  -9   9   2       12.36       11.78      2.15 o 
  -8   9   2       28.35       32.80      2.71 o 
  -7   9   2        3.64        4.92      1.58 o 
  -6   9   2        0.12        0.81      1.29 o 
  -5   9   2       49.05       43.31      2.55 o 
  -4   9   2      281.25      236.99      5.78 o 
  -3   9   2        8.92        8.30      1.38 o 
  -2   9   2       26.56       28.27      3.79 o 
  -1   9   2      627.23      598.31     10.84 o 
   0   9   2      169.18      163.81      3.08 o 
   1   9   2       37.59       35.60      1.78 o 
   2   9   2       74.04       82.04      2.97 o 
   3   9   2       46.81       46.22      2.44 o 
   4   9   2      100.11       88.67      3.28 o 
   5   9   2      180.85      151.98      5.14 o 
   6   9   2       31.56       24.28      2.22 o 
   7   9   2       31.69       39.91      4.57 o 
   8   9   2        0.35        1.02      1.59 o 
   9   9   2        2.19        2.46      1.72 o 
  -9  10   2       15.53       18.97      3.14 o 
  -8  10   2       17.73       25.44      3.11 o 
  -7  10   2        5.01        5.55      3.06 o 
  -6  10   2      178.75      158.18      6.00 o 
  -5  10   2        7.85        7.19      1.58 o 
  -4  10   2       14.10       16.10      1.84 o 
  -3  10   2        8.04        5.63      1.35 o 
  -2  10   2       96.80       96.07      3.29 o 
  -1  10   2       25.12       30.04      2.60 o 
   0  10   2       28.79       27.86      1.65 o 
   1  10   2      888.46      929.58     14.23 o 
   2  10   2      236.24      223.45      6.58 o 
   3  10   2       36.16       24.10      2.65 o 
   4  10   2       10.16       14.83      2.36 o 
   5  10   2        2.00       -0.37      1.52 o 
   6  10   2       47.36       38.95      7.82 o 
   7  10   2        1.15        1.51      2.05 o 
   8  10   2       10.77       11.72      3.66 o 
   9  10   2       11.93        7.02      2.48 o 
  -8  11   2        1.26       -0.02      2.09 o 
  -7  11   2       14.11       13.65      2.75 o 
  -6  11   2        2.13        1.43      2.69 o 
  -5  11   2        0.26        2.32      1.78 o 
  -4  11   2       16.36       11.88      2.26 o 
  -3  11   2       10.78       12.19      2.24 o 
  -2  11   2       64.80       72.82      5.10 o 
  -1  11   2       10.07       12.28      1.74 o 
   0  11   2       10.22        8.89      1.35 o 
   1  11   2       28.80       24.67      2.20 o 
   2  11   2        7.19        4.00      1.74 o 
   3  11   2        1.14       -0.49      2.54 o 
   4  11   2       60.43       53.79      3.63 o 
   5  11   2        1.31       -0.11      1.79 o 
   6  11   2        6.02        8.27      2.33 o 
   7  11   2       24.42       36.73      4.51 o 
   8  11   2       36.34       25.46      3.44 o 
  -7  12   2       25.81       33.87      3.77 o 
  -6  12   2        2.35        3.32      5.05 o 
  -5  12   2        2.37        2.93      1.99 o 
  -4  12   2       22.90       23.88      2.94 o 
  -3  12   2       16.86       11.64      2.42 o 
  -2  12   2        7.69       10.52      3.83 o 
  -1  12   2       20.45       20.15      2.43 o 
   0  12   2      179.22      188.48      9.64 o 
   1  12   2        6.60        1.38      1.78 o 
   2  12   2       10.85       12.83      2.42 o 
   3  12   2       32.48       23.63      4.77 o 
   4  12   2       12.07        6.30      2.15 o 
   5  12   2        0.32        0.53      1.93 o 
   6  12   2       10.76        9.78      3.08 o 
  -5  13   2       12.98       13.40      2.89 o 
  -4  13   2       44.43       46.53      4.01 o 
  -3  13   2        0.20        2.05      2.14 o 
  -2  13   2       58.82       63.55      8.81 o 
  -1  13   2        5.28        3.79      3.33 o 
   0  13   2       39.00       48.00      3.95 o 
   1  13   2        1.69        1.45      2.96 o 
   2  13   2        0.22       -1.77      1.86 o 
   3  13   2        6.09        6.11      2.34 o 
   4  13   2       68.50       86.92      9.98 o 
   5  13   2        4.97        8.66      2.53 o 
  -3  14   2        1.74        2.07      2.33 o 
  -2  14   2       34.36       42.40      6.19 o 
  -1  14   2        4.78        6.74      3.60 o 
   1  14   2        1.11        1.26      3.26 o 
   2  14   2        0.02        1.11      3.60 o 
   3  14   2        1.08        1.77      2.23 o 
 -12   1   3       21.37       20.88      3.04 o 
 -11   1   3       74.77       66.01      4.21 o 
 -10   1   3       40.89       41.93      4.80 o 
  -9   1   3       29.22       24.38      2.61 o 
  -8   1   3       45.25       55.07      2.46 o 
  -7   1   3        7.96       13.07      0.88 o 
  -6   1   3       13.06       13.25      0.74 o 
  -5   1   3      237.47      259.66      3.04 o 
  -4   1   3     1756.91     1800.97     16.38 o 
  -3   1   3      429.65      468.58      4.63 o 
  -2   1   3     6743.66     6964.54     79.97 o 
  -1   1   3      732.77      745.19      6.89 o 
   0   1   3     1173.15     1114.37     10.39 o 
   1   1   3      607.14      499.94      4.77 o 
   2   1   3      257.91      276.09      3.23 o 
   3   1   3     1104.29     1186.90     12.07 o 
   4   1   3       14.52       15.33      0.85 o 
   5   1   3      649.06      749.80      7.46 o 
   6   1   3        7.63        8.58      0.88 o 
   7   1   3       65.42       67.01      2.77 o 
   8   1   3      196.99      172.39      4.33 o 
   9   1   3       51.21       49.53      9.24 o 
  10   1   3       56.19       51.63      6.90 o 
  11   1   3        0.07       -1.71      1.71 o 
  12   1   3        0.03       -1.38      2.18 o 
 -12   2   3        4.45        2.29      2.14 o 
 -11   2   3        0.72        1.51      1.89 o 
 -10   2   3       24.54       25.52      2.87 o 
  -9   2   3        8.70        8.90      1.84 o 
  -8   2   3        0.42        0.80      0.81 o 
  -7   2   3       48.41       45.91      1.77 o 
  -6   2   3      493.31      513.63      5.42 o 
  -5   2   3       16.30       14.33      0.62 o 
  -4   2   3      330.12      321.18      3.47 o 
  -3   2   3       40.08       49.54      1.61 o 
  -2   2   3       84.65       99.82      1.30 o 
  -1   2   3     3285.96     3196.12     28.49 o 
   0   2   3     1844.41     1720.97     16.91 o 
   1   2   3     2928.98     2766.65     30.23 o 
   2   2   3     8918.60     9533.78     84.66 o 
   3   2   3       67.28       82.57      1.31 o 
   4   2   3        7.00        5.80      0.40 o 
   5   2   3      724.12      767.06      8.55 o 
   6   2   3      249.33      262.74      3.83 o 
   7   2   3       36.00       35.42      1.74 o 
   8   2   3      102.93       99.93      3.35 o 
   9   2   3       33.47       31.15      2.30 o 
  10   2   3       35.64       31.93      3.21 o 
  11   2   3        0.48        1.03      1.95 o 
  12   2   3       17.88       19.81      3.21 o 
 -12   3   3       13.51        9.47      2.68 o 
 -11   3   3        2.14        3.75      2.05 o 
 -10   3   3       18.24       24.43      2.17 o 
  -9   3   3      275.60      258.90      5.82 o 
  -8   3   3        2.42        0.55      1.08 o 
  -7   3   3      439.18      412.83      6.25 o 
  -6   3   3       70.18       69.01      2.01 o 
  -5   3   3      508.76      524.11      6.32 o 
  -4   3   3      597.50      570.99      6.40 o 
  -3   3   3     5798.37     5801.51     56.12 o 
  -2   3   3       20.38        7.23      0.56 o 
  -1   3   3        2.59        3.33      0.28 o 
   0   3   3      371.69      363.61      4.03 o 
   1   3   3     6309.82     6448.99     56.96 o 
   2   3   3     3081.07     3127.70     27.92 o 
   3   3   3       18.70       21.73      0.72 o 
   4   3   3      890.90      932.60     10.03 o 
   5   3   3     1480.77     1493.56     15.58 o 
   6   3   3       27.52       32.20      1.62 o 
   7   3   3      223.39      211.31      6.49 o 
   8   3   3       19.56       25.25      2.03 o 
   9   3   3       21.33       25.12      2.16 o 
  10   3   3        3.72        2.77      1.46 o 
  11   3   3       60.36       66.48      4.59 o 
  12   3   3       16.28       14.83      3.10 o 
 -12   4   3      113.65      136.81     11.66 o 
 -11   4   3        3.47        2.96      2.08 o 
 -10   4   3       99.58      101.70      6.59 o 
  -9   4   3      105.80      105.58      4.21 o 
  -8   4   3       48.36       48.66      2.31 o 
  -7   4   3      115.84      110.65      3.22 o 
  -6   4   3        2.42        1.45      1.29 o 
  -5   4   3        0.06        0.32      0.43 o 
  -4   4   3      111.60      141.47      3.29 o 
  -3   4   3     2126.10     2257.67     20.51 o 
  -2   4   3      400.50      463.65      4.71 o 
  -1   4   3     1164.17     1158.88     10.77 o 
   0   4   3      256.36      257.97      2.88 o 
   1   4   3      169.61      171.54      2.15 o 
   2   4   3     1651.83     1846.80     16.87 o 
   3   4   3       23.37       13.91      0.90 o 
   4   4   3     1180.01     1217.47     12.87 o 
   5   4   3      140.00      145.36      3.21 o 
   6   4   3      113.62      103.96      2.81 o 
   7   4   3      840.29      835.57     11.24 o 
   8   4   3       53.95       44.80      2.28 o 
   9   4   3       41.53       44.98      3.41 o 
  10   4   3        0.29       -0.15      1.44 o 
  11   4   3       20.17       28.13      3.46 o 
 -12   5   3       15.45       19.21      3.21 o 
 -11   5   3        0.00        1.66      2.18 o 
 -10   5   3        0.02       -0.48      1.60 o 
  -9   5   3      173.75      180.63      4.24 o 
  -8   5   3       74.63       60.97      3.17 o 
  -7   5   3     2775.66     2669.66     30.85 o 
  -6   5   3      115.87      102.34      2.66 o 
  -5   5   3        3.41        1.18      0.70 o 
  -4   5   3      551.52      576.72      6.68 o 
  -3   5   3      935.99     1020.36      9.78 o 
  -2   5   3     1263.96     1401.12     13.03 o 
  -1   5   3      281.38      256.90      3.28 o 
   0   5   3      212.24      225.07      2.72 o 
   1   5   3      129.46      159.44      2.17 o 
   2   5   3     1508.26     1739.18     16.07 o 
   3   5   3      312.11      359.72      4.90 o 
   4   5   3     2696.05     2759.85     27.69 o 
   5   5   3     1014.30      962.64     12.26 o 
   6   5   3      105.60       90.51      2.75 o 
   7   5   3      541.85      522.37      7.95 o 
   8   5   3      294.84      293.68      5.56 o 
   9   5   3       37.69       37.79      2.59 o 
  10   5   3       84.30       95.44      3.91 o 
  11   5   3        4.13        6.11      1.94 o 
 -11   6   3       41.53       49.84      4.58 o 
 -10   6   3        4.06        3.58      1.34 o 
  -9   6   3       19.26       18.56      1.80 o 
  -8   6   3      169.80      155.31      3.85 o 
  -7   6   3       49.10       51.99      3.04 o 
  -6   6   3        0.62       -0.81      0.81 o 
  -5   6   3       46.32       40.03      1.76 o 
  -4   6   3      131.03      133.89      2.42 o 
  -3   6   3      566.04      602.61      6.25 o 
  -2   6   3        6.32        1.29      0.63 o 
  -1   6   3     1292.06     1317.83     12.46 o 
   0   6   3      129.52      167.42      2.34 o 
   1   6   3       53.29       47.45      1.30 o 
   2   6   3      247.19      257.82      3.23 o 
   3   6   3       21.13       23.79      0.96 o 
   4   6   3      198.56      188.54      3.66 o 
   5   6   3       13.19       17.16      1.48 o 
   6   6   3      804.77      815.71     12.65 o 
   7   6   3        1.42       -0.34      1.16 o 
   8   6   3      109.47      112.46      3.40 o 
   9   6   3       14.13       21.84      1.93 o 
  10   6   3        1.50        1.80      2.74 o 
  11   6   3        3.37        2.12      1.77 o 
 -11   7   3        5.00        5.70      1.92 o 
 -10   7   3        1.48        1.56      1.31 o 
  -9   7   3        3.46        3.37      1.32 o 
  -8   7   3        0.25       -0.63      1.08 o 
  -7   7   3        3.96        4.68      1.51 o 
  -6   7   3       27.59       31.55      2.28 o 
  -5   7   3      290.81      305.05      6.82 o 
  -4   7   3        2.91        1.71      0.74 o 
  -3   7   3       87.20      109.88      2.42 o 
  -2   7   3       44.91       52.54      1.37 o 
  -1   7   3       38.31       47.41      1.27 o 
   0   7   3        0.18       -0.11      0.43 o 
   1   7   3       25.05       31.56      1.20 o 
   2   7   3       59.57       53.35      1.66 o 
   3   7   3        0.17        0.32      0.70 o 
   4   7   3      187.83      188.73      3.97 o 
   5   7   3       52.86       50.98      2.57 o 
   6   7   3       10.60       11.68      1.47 o 
   7   7   3        2.58        3.42      1.22 o 
   8   7   3       24.15       23.69      2.00 o 
   9   7   3        4.80        6.18      1.51 o 
  10   7   3        6.79        5.10      1.85 o 
 -10   8   3       16.93       24.81      2.65 o 
  -9   8   3        8.79        5.92      1.72 o 
  -8   8   3        3.96        2.83      1.68 o 
  -7   8   3        0.68        0.92      1.85 o 
  -6   8   3      116.81      107.62      3.65 o 
  -5   8   3        0.16        0.49      1.07 o 
  -4   8   3        2.24        0.99      1.01 o 
  -3   8   3      132.33      139.37      3.50 o 
  -2   8   3        0.02       -0.09      0.59 o 
  -1   8   3      150.20      144.15      2.76 o 
   0   8   3      271.23      252.02      3.88 o 
   1   8   3      246.03      243.45      4.20 o 
   2   8   3      134.62      147.49      2.78 o 
   3   8   3       19.59       23.92      1.83 o 
   4   8   3       15.14       16.00      1.71 o 
   5   8   3       69.28       64.23      2.87 o 
   6   8   3      117.37      121.78      4.01 o 
   7   8   3       29.14       22.69      2.20 o 
   8   8   3       74.55       79.56      3.62 o 
   9   8   3        9.82        7.23      1.83 o 
  10   8   3        0.65        1.69      1.82 o 
 -10   9   3        2.60        6.65      2.08 o 
  -9   9   3       14.98       17.34      3.01 o 
  -8   9   3        9.58       16.77      2.18 o 
  -7   9   3       41.83       41.87      2.70 o 
  -6   9   3       61.44       57.31      4.82 o 
  -5   9   3       19.24       14.97      1.78 o 
  -4   9   3      189.79      161.56      4.42 o 
  -3   9   3       29.40       24.42      2.60 o 
  -2   9   3      146.28      141.04      3.28 o 
  -1   9   3       45.64       48.71      1.91 o 
   0   9   3        7.36        4.58      0.99 o 
   1   9   3       56.19       60.85      2.01 o 
   2   9   3      204.63      203.20      4.08 o 
   3   9   3       10.28       10.79      1.56 o 
   4   9   3        9.93       10.96      2.43 o 
   5   9   3       42.13       39.39      2.56 o 
   6   9   3        4.31        1.79      2.11 o 
   7   9   3       72.71       75.24      3.75 o 
   8   9   3       30.56       22.42      2.49 o 
   9   9   3       26.73       31.73      2.88 o 
  -9  10   3       21.30       17.51      2.97 o 
  -8  10   3        0.01        1.04      1.62 o 
  -7  10   3       10.97       12.27      1.93 o 
  -6  10   3       62.11       61.81      3.10 o 
  -5  10   3       64.78       62.50      3.10 o 
  -4  10   3        1.28        3.47      1.31 o 
  -3  10   3      207.28      188.28      4.79 o 
  -2  10   3       51.62       50.69      2.85 o 
  -1  10   3      337.23      352.60      6.99 o 
   0  10   3      299.75      298.58      7.71 o 
   1  10   3      487.64      487.27      8.73 o 
   2  10   3       18.29       32.87      2.36 o 
   3  10   3        9.24        3.73      1.34 o 
   4  10   3        5.51        2.61      1.33 o 
   5  10   3        4.88        4.95      1.47 o 
   6  10   3       13.82       13.89      1.94 o 
   7  10   3       13.70       15.13      3.53 o 
   8  10   3        7.16        7.94      3.29 o 
  -8  11   3        3.24       -0.36      1.95 o 
  -7  11   3        0.00        2.49      2.08 o 
  -6  11   3        0.32        0.97      1.80 o 
  -5  11   3       43.85       42.59      3.60 o 
  -4  11   3       17.69       19.97      2.67 o 
  -3  11   3        2.38        2.93      1.68 o 
  -2  11   3      207.32      201.37      6.40 o 
  -1  11   3        5.58        4.08      3.25 o 
   0  11   3       47.66       46.45      2.29 o 
   1  11   3      117.67      117.87      6.25 o 
   2  11   3       37.70       26.69      2.86 o 
   3  11   3        4.20        1.57      1.71 o 
   4  11   3        1.95       -1.62      1.62 o 
   5  11   3        3.15        2.27      2.79 o 
   6  11   3        0.46       -1.96      3.71 o 
   7  11   3       60.69       84.66      4.90 o 
  -7  12   3       18.53       26.38      8.55 o 
  -6  12   3        1.44        1.70      2.00 o 
  -5  12   3        8.13       10.13      2.51 o 
  -4  12   3        0.04        0.72      2.08 o 
  -3  12   3        1.84        1.89      2.19 o 
  -2  12   3        7.45        7.67      2.16 o 
  -1  12   3       13.80       13.81      1.88 o 
   0  12   3       84.32       84.86     11.06 o 
   1  12   3        3.98        3.26      1.86 o 
   2  12   3       40.13       37.47      3.45 o 
   3  12   3        6.24        6.57      2.04 o 
   4  12   3        6.53        5.31      2.12 o 
   5  12   3        0.66       -0.36      2.19 o 
   6  12   3        6.34       10.06      4.62 o 
  -5  13   3        5.76        2.70      2.22 o 
  -4  13   3        0.03       -1.82      1.82 o 
  -3  13   3        0.35       -0.40      3.46 o 
  -2  13   3       29.12       36.55      3.58 o 
  -1  13   3       74.51       67.84      6.31 o 
   1  13   3        0.58        0.65      3.08 o 
   2  13   3       21.35       22.81      3.11 o 
   3  13   3        1.51        3.87      2.19 o 
   4  13   3        3.72        4.54      2.26 o 
   5  13   3        0.63        4.78      2.36 o 
  -3  14   3        0.07       -2.63      2.63 o 
  -2  14   3       40.79       52.90      6.71 o 
  -1  14   3       21.14       25.31      4.90 o 
   0  14   3       13.05       14.53      3.76 o 
   3  14   3       21.38       43.04      8.34 o 
 -13   0   4        0.07       -1.35      2.89 o 
 -12   0   4        0.53        3.82      2.96 o 
 -11   0   4        0.03       -2.19      2.40 o 
 -10   0   4       44.56       35.23      4.65 o 
  -9   0   4       20.54       10.47      2.83 o 
  -8   0   4       21.57       17.95      3.05 o 
  -7   0   4      239.48      230.76      4.34 o 
  -6   0   4        4.31       -0.62      0.91 o 
  -5   0   4     2391.44     2380.24     30.49 o 
  -4   0   4      380.24      344.04      5.21 o 
  -3   0   4       75.83       90.45      1.85 o 
  -2   0   4      358.75      329.85      4.74 o 
  -1   0   4        0.06        2.47      0.64 o 
   0   0   4    12241.37    11025.40    171.99 o 
   1   0   4       30.87       38.90      1.11 o 
   2   0   4     4993.44     4979.81    369.88 o 
   3   0   4     2564.28     2836.23     35.88 o 
   4   0   4     4531.44     4808.26     65.16 o 
   5   0   4        3.82        7.33      0.83 o 
   6   0   4       82.98       97.77      3.12 o 
   7   0   4        0.20       -0.26      0.96 o 
   8   0   4       48.35       42.58      2.64 o 
   9   0   4       13.88        9.67      3.05 o 
  10   0   4        4.38        9.48      3.14 o 
  11   0   4        3.01        3.29      2.93 o 
  12   0   4       14.29       17.71      4.50 o 
 -12   1   4        4.82        0.80      2.11 o 
 -11   1   4       29.30       29.57      5.22 o 
 -10   1   4       79.45       59.16      3.70 o 
  -9   1   4       12.19       12.03      2.53 o 
  -8   1   4       11.25        7.72      1.00 o 
  -7   1   4      242.58      250.13      3.62 o 
  -6   1   4      345.82      347.74      3.98 o 
  -5   1   4     1478.58     1449.89     13.49 o 
  -4   1   4     1132.31     1200.87     11.18 o 
  -3   1   4      143.59      181.30      2.13 o 
  -2   1   4     1518.97     1629.74     16.07 o 
  -1   1   4    21183.88    21851.37    195.89 o 
   0   1   4     4538.59     4303.89     38.09 o 
   1   1   4    26645.80    27641.26    290.01 o 
   2   1   4      911.73      850.66     10.66 o 
   3   1   4      583.79      550.18      6.78 o 
   4   1   4      253.27      298.75      3.90 o 
   5   1   4      253.01      279.14      3.94 o 
   6   1   4      439.30      425.83      6.12 o 
   7   1   4      168.99      163.77      4.28 o 
   8   1   4       77.85       69.15      2.79 o 
   9   1   4        6.84        6.13      1.94 o 
  10   1   4        2.19       -0.06      1.69 o 
  11   1   4        0.18        2.53      2.74 o 
  12   1   4        0.03        4.56      2.50 o 
 -12   2   4        0.05        4.67      4.77 o 
 -11   2   4        4.36        2.32      1.97 o 
 -10   2   4       16.25       11.25      2.20 o 
  -9   2   4      156.18      136.55      3.98 o 
  -8   2   4        6.31        6.44      1.02 o 
  -7   2   4       18.00       18.24      1.28 o 
  -6   2   4      143.90      159.70      2.24 o 
  -5   2   4      227.44      246.94      2.93 o 
  -4   2   4      107.86      124.62      1.71 o 
  -3   2   4      233.81      207.74      2.60 o 
  -2   2   4     2698.51     2696.60     24.05 o 
  -1   2   4     1911.15     1802.64     17.74 o 
   0   2   4     4718.22     4736.18     45.67 o 
   1   2   4        2.82        0.06      0.24 o 
   2   2   4     3099.87     3115.70     27.77 o 
   3   2   4      765.32      783.88      8.29 o 
   4   2   4      233.07      198.98      2.73 o 
   5   2   4      542.56      502.51      6.79 o 
   6   2   4      219.49      234.08      4.01 o 
   7   2   4        0.99        0.89      0.84 o 
   8   2   4      471.46      464.12      8.46 o 
   9   2   4        0.25        0.52      1.89 o 
  10   2   4        1.04       -0.30      1.61 o 
  11   2   4        7.78       11.00      2.57 o 
  12   2   4       20.20       24.03      3.58 o 
 -12   3   4        1.41        2.94      2.16 o 
 -11   3   4        4.49        6.48      2.15 o 
 -10   3   4        0.61        2.28      1.71 o 
  -9   3   4        0.05       -0.44      0.99 o 
  -8   3   4       38.89       37.50      1.91 o 
  -7   3   4        0.05       -0.71      0.71 o 
  -6   3   4       75.51       78.38      2.93 o 
  -5   3   4       54.92       58.26      1.51 o 
  -4   3   4       22.57       19.57      0.99 o 
  -3   3   4      148.20      166.03      2.06 o 
  -2   3   4      204.65      183.60      2.16 o 
  -1   3   4      358.68      344.88      3.96 o 
   0   3   4      784.66      785.77      8.19 o 
   1   3   4       21.93       17.49      0.69 o 
   2   3   4      121.73      146.49      1.94 o 
   3   3   4     1065.10     1097.90     10.39 o 
   4   3   4        0.09        1.85      0.41 o 
   5   3   4      483.59      451.44      5.64 o 
   6   3   4       37.23       39.97      1.83 o 
   7   3   4      277.48      275.84      4.96 o 
   8   3   4       98.27       90.25      3.98 o 
   9   3   4       22.46       16.13      1.92 o 
  10   3   4       14.29       16.06      2.05 o 
  11   3   4        0.08        1.82      2.79 o 
 -12   4   4        4.68        8.44      4.19 o 
 -11   4   4        3.65        5.78      2.22 o 
 -10   4   4        6.90        9.24      1.70 o 
  -9   4   4       90.65       92.47      2.97 o 
  -8   4   4       63.59       59.63      2.43 o 
  -7   4   4      414.93      381.76      6.07 o 
  -6   4   4        4.04        6.60      0.97 o 
  -5   4   4       22.16       21.31      0.99 o 
  -4   4   4       36.04       24.97      0.98 o 
  -3   4   4      799.42      776.81      8.20 o 
  -2   4   4       15.72       15.60      0.63 o 
  -1   4   4        5.44        7.77      0.69 o 
   0   4   4      826.16      816.72      7.84 o 
   1   4   4      102.27       99.42      2.29 o 
   2   4   4       40.17       54.31      1.51 o 
   3   4   4      561.76      526.90      5.48 o 
   4   4   4      176.80      173.05      2.78 o 
   5   4   4      321.75      312.40      5.06 o 
   6   4   4      709.05      666.86      9.19 o 
   7   4   4      745.30      734.92     10.19 o 
   8   4   4        5.46        1.93      1.26 o 
   9   4   4      125.45      120.92      4.10 o 
  10   4   4        1.30       -0.64      1.58 o 
  11   4   4        0.11        0.74      2.11 o 
 -12   5   4        5.27        1.60      3.33 o 
 -11   5   4        0.01       -1.28      1.53 o 
 -10   5   4        1.13        0.49      1.42 o 
  -9   5   4      119.24      115.57      3.37 o 
  -8   5   4       67.34       61.45      4.08 o 
  -7   5   4      594.31      574.50      8.40 o 
  -6   5   4        0.37       -0.71      0.71 o 
  -5   5   4      138.58      137.80      2.97 o 
  -4   5   4       45.85       53.95      1.42 o 
  -3   5   4      453.27      423.02      5.60 o 
  -2   5   4      124.83      131.46      1.88 o 
  -1   5   4      156.29      154.71      2.05 o 
   0   5   4      257.36      267.66      3.37 o 
   1   5   4      404.05      411.65      4.90 o 
   2   5   4      941.17      988.78      9.57 o 
   3   5   4       53.18       74.85      1.47 o 
   4   5   4      128.01      124.97      2.37 o 
   5   5   4       41.97       47.40      2.31 o 
   6   5   4       73.20       76.06      2.62 o 
   7   5   4       10.38        9.16      1.41 o 
   8   5   4       22.98       18.14      1.73 o 
   9   5   4        0.32       -1.23      1.23 o 
  10   5   4        9.82        6.75      1.74 o 
  11   5   4        0.00       -1.48      1.58 o 
 -11   6   4        4.34        4.56      1.85 o 
 -10   6   4       17.72       10.58      1.62 o 
  -9   6   4       98.47       86.31      3.03 o 
  -8   6   4       19.22       20.04      1.72 o 
  -7   6   4      151.48      133.52      3.55 o 
  -6   6   4       65.69       61.29      3.34 o 
  -5   6   4        0.23       -0.66      0.66 o 
  -4   6   4      802.20      789.33      8.91 o 
  -3   6   4      216.15      225.04      2.88 o 
  -2   6   4      608.91      613.12      6.32 o 
  -1   6   4       11.37       15.37      0.80 o 
   0   6   4      394.69      447.73      4.88 o 
   1   6   4      153.02      169.28      2.97 o 
   2   6   4        0.00        0.87      0.44 o 
   3   6   4        0.19       -0.28      0.44 o 
   4   6   4      583.39      605.42      8.36 o 
   5   6   4     1031.71      936.05     13.01 o 
   6   6   4       28.31       21.78      1.74 o 
   7   6   4        6.84        7.92      1.35 o 
   8   6   4        8.49        5.73      1.44 o 
   9   6   4        8.88       10.74      1.61 o 
  10   6   4        8.29       12.98      2.14 o 
  11   6   4        7.20       10.83      2.19 o 
 -11   7   4        3.64        2.17      2.13 o 
 -10   7   4        0.00        0.17      1.46 o 
  -9   7   4        9.98        7.32      1.46 o 
  -8   7   4       68.36       58.63      3.64 o 
  -7   7   4        2.20       -0.17      0.80 o 
  -6   7   4       18.41       14.73      1.44 o 
  -5   7   4       55.88       48.93      2.34 o 
  -4   7   4       24.49       23.34      1.31 o 
  -3   7   4       24.65       24.99      1.17 o 
  -2   7   4      254.22      297.09      4.09 o 
  -1   7   4      231.00      210.98      3.26 o 
   0   7   4       96.98      106.42      2.20 o 
   1   7   4       54.19       66.56      1.68 o 
   2   7   4        2.91        4.33      0.61 o 
   3   7   4       99.17       99.10      3.03 o 
   4   7   4        0.56       -0.17      0.85 o 
   5   7   4        0.24       -0.91      0.91 o 
   6   7   4      475.26      431.94      7.05 o 
   7   7   4        3.08        1.62      1.20 o 
   8   7   4       12.38        7.99      2.47 o 
   9   7   4        0.21        0.88      1.32 o 
  10   7   4       23.05       23.41      2.60 o 
 -10   8   4        0.08       -1.50      1.50 o 
  -9   8   4       30.64       33.90      3.26 o 
  -8   8   4        8.73        5.26      1.56 o 
  -7   8   4       17.24       20.34      2.04 o 
  -6   8   4       20.95       19.97      2.00 o 
  -5   8   4        2.09        1.56      1.62 o 
  -4   8   4        0.02        0.00      1.37 o 
  -3   8   4        0.69       -0.54      0.73 o 
  -2   8   4        0.10       -0.57      0.60 o 
  -1   8   4     1259.45     1272.35     13.69 o 
   0   8   4      233.06      251.02      3.91 o 
   1   8   4        8.69       10.71      1.29 o 
   2   8   4       18.08       14.90      1.31 o 
   3   8   4      373.98      346.74      6.68 o 
   4   8   4      230.75      222.75      6.15 o 
   5   8   4       26.56       22.74      2.07 o 
   6   8   4      235.58      216.14      5.43 o 
   7   8   4       27.04       25.45      2.32 o 
   8   8   4        9.38        7.31      1.79 o 
   9   8   4       14.15       19.49      2.45 o 
  10   8   4        0.50        0.30      2.65 o 
 -10   9   4       97.76      126.02      4.90 o 
  -9   9   4        2.98        2.69      1.78 o 
  -8   9   4       19.30       22.66      2.37 o 
  -7   9   4       37.46       34.72      3.20 o 
  -6   9   4        0.02       -1.13      1.13 o 
  -5   9   4       70.97       64.73      2.90 o 
  -4   9   4      425.93      394.16      7.61 o 
  -3   9   4       17.20       21.30      1.54 o 
  -2   9   4       73.96       72.24      2.36 o 
  -1   9   4      793.38      781.93      9.22 o 
   0   9   4      156.32      158.83      3.15 o 
   1   9   4      630.79      611.43      7.65 o 
   2   9   4      660.14      643.08     10.57 o 
   3   9   4       18.41       19.90      2.17 o 
   4   9   4      554.36      496.87     12.73 o 
   5   9   4       18.89       23.38      3.66 o 
   6   9   4      110.78      116.70      6.67 o 
   7   9   4        3.30        5.08      1.65 o 
   8   9   4       10.75        9.43      1.98 o 
   9   9   4        0.96        5.45      2.51 o 
  -9  10   4        8.73        6.26      2.16 o 
  -8  10   4        0.99        2.07      1.66 o 
  -7  10   4        1.84       -0.27      1.43 o 
  -6  10   4       70.13       62.05      3.11 o 
  -5  10   4        1.50        4.63      1.86 o 
  -4  10   4      159.38      157.23      4.55 o 
  -3  10   4      141.53      154.11      5.43 o 
  -2  10   4       55.22       58.82      2.51 o 
  -1  10   4       13.11       11.35      1.45 o 
   0  10   4      378.00      390.04      6.05 o 
   1  10   4      432.42      434.64      6.95 o 
   2  10   4       25.90       26.79      2.18 o 
   3  10   4        0.54       -0.40      1.17 o 
   4  10   4       45.34       38.51      2.57 o 
   5  10   4        0.09       -0.20      1.31 o 
   6  10   4       23.44       23.79      2.32 o 
   7  10   4       57.35       64.62      4.63 o 
   8  10   4      136.76      146.34      5.15 o 
  -8  11   4       16.97       19.43      3.08 o 
  -7  11   4        8.65       12.12      2.83 o 
  -6  11   4        8.56       10.30      3.29 o 
  -5  11   4       12.05       17.82      3.51 o 
  -4  11   4        1.14        1.12      1.78 o 
  -3  11   4       14.00        9.45      2.29 o 
  -2  11   4       15.69       13.32      1.79 o 
  -1  11   4       35.86       33.38      2.36 o 
   0  11   4       15.22       15.71      1.92 o 
   1  11   4       26.84       33.80      3.07 o 
   2  11   4       10.32        8.89      2.09 o 
   3  11   4       73.60       82.50      4.24 o 
   4  11   4        8.55        6.80      2.10 o 
   5  11   4       13.12       13.47      3.45 o 
   6  11   4       18.87       15.36      2.81 o 
   7  11   4        0.51        0.84      2.13 o 
  -7  12   4       18.54       26.21      3.48 o 
  -6  12   4        0.11       -0.80      2.11 o 
  -5  12   4       17.17       21.97      2.97 o 
  -4  12   4        0.35        2.60      1.88 o 
  -3  12   4       83.04       87.26      4.49 o 
  -2  12   4       72.96       77.05      4.32 o 
  -1  12   4       68.06       62.61      3.06 o 
   0  12   4       28.90       32.40      3.17 o 
   1  12   4      130.28      129.93      7.08 o 
   2  12   4       34.19       31.96      4.36 o 
   3  12   4       17.88       21.92      2.90 o 
   4  12   4        5.75        9.41      2.31 o 
   5  12   4        4.84        3.15      2.12 o 
   6  12   4       11.83        9.75      2.72 o 
  -5  13   4        0.16       -0.32      2.11 o 
  -4  13   4        0.49       -0.20      2.00 o 
  -3  13   4        3.08        2.46      4.19 o 
  -2  13   4        0.35       -0.42      1.95 o 
  -1  13   4       83.36       96.48      7.42 o 
   0  13   4        0.10       -1.02      2.49 o 
   1  13   4        0.75        2.86      2.71 o 
   2  13   4       59.69       62.85      5.76 o 
   3  13   4        8.48        8.85      2.55 o 
   4  13   4        7.22       15.45      2.97 o 
   5  13   4        8.79        7.05      3.60 o 
  -3  14   4        0.24        0.97      2.17 o 
  -2  14   4        2.22        2.31      3.60 o 
  -1  14   4       22.30       34.30      5.51 o 
   0  14   4       17.45       17.31      3.85 o 
   1  14   4       11.22       13.52      3.82 o 
   2  14   4       13.77       20.85      4.25 o 
 -13   1   5        9.82        7.79      3.79 o 
 -12   1   5       14.63       13.58      2.68 o 
 -11   1   5       16.23       16.61      2.73 o 
 -10   1   5       23.30       20.37      2.59 o 
  -9   1   5        2.01       -1.25      1.33 o 
  -8   1   5       54.23       51.29      1.91 o 
  -7   1   5       14.49       11.32      0.86 o 
  -6   1   5       50.42       41.09      1.19 o 
  -5   1   5      118.92      132.78      1.95 o 
  -4   1   5      235.36      211.22      2.55 o 
  -3   1   5      631.79      653.22      6.33 o 
  -2   1   5     1454.28     1250.30     11.45 o 
  -1   1   5    27053.67    28065.36    344.95 o 
   0   1   5     3328.46     3364.05     29.82 o 
   1   1   5     2251.33     2189.80     24.12 o 
   2   1   5      928.49      941.44      8.86 o 
   3   1   5       69.27       66.14      1.21 o 
   4   1   5        0.63        0.80      0.50 o 
   5   1   5      336.33      356.64      5.23 o 
   6   1   5       27.34       25.69      1.23 o 
   7   1   5      200.13      176.00      3.57 o 
   8   1   5      226.54      203.29      5.17 o 
   9   1   5       44.67       33.38      3.59 o 
  10   1   5        6.17        3.33      1.96 o 
  11   1   5        5.73        2.11      3.70 o 
 -12   2   5        3.89        5.73      2.32 o 
 -11   2   5       48.37       42.15      3.55 o 
 -10   2   5        2.69       -0.20      1.60 o 
  -9   2   5      101.53      106.02      3.48 o 
  -8   2   5       14.54       20.03      1.86 o 
  -7   2   5       80.69       86.94      2.33 o 
  -6   2   5       10.01        8.67      0.59 o 
  -5   2   5      362.26      377.48      4.14 o 
  -4   2   5        3.33        1.35      0.33 o 
  -3   2   5      626.79      674.31      6.55 o 
  -2   2   5     3809.37     3672.18     32.58 o 
  -1   2   5     7645.85     7587.09    145.20 o 
   0   2   5     3891.45     3761.61     34.99 o 
   1   2   5       14.18       18.11      0.78 o 
   2   2   5       34.57       37.75      1.03 o 
   3   2   5       18.75       30.96      0.86 o 
   4   2   5        2.21        3.28      0.45 o 
   5   2   5      123.96      118.39      3.55 o 
   6   2   5       56.54       57.47      1.71 o 
   7   2   5       28.43       35.32      2.12 o 
   8   2   5       46.55       54.70      3.18 o 
   9   2   5       44.79       49.52      2.77 o 
  10   2   5       14.29       14.68      2.58 o 
  11   2   5        0.08       -1.25      1.82 o 
 -12   3   5        4.42        3.73      2.23 o 
 -11   3   5      104.61      118.88     13.03 o 
 -10   3   5       79.59       65.27      4.05 o 
  -9   3   5        4.93        4.08      1.14 o 
  -8   3   5       48.07       53.27      2.12 o 
  -7   3   5        0.00        0.37      0.79 o 
  -6   3   5       20.96       19.08      1.25 o 
  -5   3   5        4.10        7.13      0.64 o 
  -4   3   5       19.38       25.81      1.16 o 
  -3   3   5      102.56       90.91      1.49 o 
  -2   3   5      153.36      144.82      1.85 o 
  -1   3   5       57.73       65.66      1.47 o 
   0   3   5      504.05      500.57      5.54 o 
   1   3   5      754.57      786.21      7.53 o 
   2   3   5     1525.96     1625.01     14.92 o 
   3   3   5      841.75      899.03      8.70 o 
   4   3   5     1994.26     2031.31     20.45 o 
   5   3   5     2116.34     2147.06     24.58 o 
   6   3   5      181.78      177.48      3.62 o 
   7   3   5        4.90        2.80      1.48 o 
   8   3   5       12.43       11.63      1.72 o 
   9   3   5       21.85       28.64      2.36 o 
  10   3   5       84.85       77.12      3.54 o 
  11   3   5       37.66       40.02      4.45 o 
 -12   4   5       41.60       46.39      5.57 o 
 -11   4   5        1.72        6.05      2.33 o 
 -10   4   5        4.00        4.73      1.50 o 
  -9   4   5      189.49      183.76      4.17 o 
  -8   4   5      359.91      369.93      6.15 o 
  -7   4   5      150.89      134.73      3.20 o 
  -6   4   5      161.67      153.31      3.59 o 
  -5   4   5      624.43      636.71      8.17 o 
  -4   4   5        0.82        1.48      0.51 o 
  -3   4   5      359.09      374.79      4.05 o 
  -2   4   5      138.82      165.40      2.11 o 
  -1   4   5      386.39      383.25     10.67 o 
   0   4   5      130.27      143.72      2.19 o 
   1   4   5       67.25       66.71      1.21 o 
   2   4   5     1144.18     1233.55     12.69 o 
   3   4   5       23.77       27.06      0.92 o 
   4   4   5      456.58      468.39      5.79 o 
   5   4   5      105.04      107.92      2.25 o 
   6   4   5      927.13      934.84     14.14 o 
   7   4   5      244.10      249.32      5.60 o 
   8   4   5       71.61       71.81      2.59 o 
   9   4   5        0.09       -0.49      1.67 o 
  10   4   5        1.07        1.93      1.53 o 
  11   4   5       12.40       11.97      2.84 o 
 -12   5   5       14.19       24.45      4.68 o 
 -11   5   5        0.17       -0.59      1.67 o 
 -10   5   5        5.85        2.66      1.26 o 
  -9   5   5      116.89      124.57      3.50 o 
  -8   5   5      477.30      448.34      7.20 o 
  -7   5   5      972.81      949.10     13.36 o 
  -6   5   5       54.91       55.12      2.37 o 
  -5   5   5      414.77      400.54      5.14 o 
  -4   5   5      384.45      439.76      5.41 o 
  -3   5   5     1197.99     1246.70     11.99 o 
  -2   5   5      635.25      623.14      6.28 o 
  -1   5   5       33.67       27.20      0.99 o 
   0   5   5       20.50       22.87      0.99 o 
   1   5   5      141.00      176.26      2.83 o 
   2   5   5      278.18      305.72      3.62 o 
   3   5   5        2.30        2.90      0.70 o 
   4   5   5      581.70      570.92      6.89 o 
   5   5   5      121.19      113.48      2.90 o 
   6   5   5       16.97       15.47      1.59 o 
   7   5   5      214.42      216.73      5.27 o 
   8   5   5       73.04       66.92      3.08 o 
   9   5   5       37.46       33.27      4.79 o 
  10   5   5        1.70        4.83      2.07 o 
  11   5   5       22.06       28.83      2.86 o 
 -11   6   5        6.83        3.00      1.80 o 
 -10   6   5        1.14        4.30      1.39 o 
  -9   6   5       63.16       67.97      2.79 o 
  -8   6   5        9.41        9.54      1.72 o 
  -7   6   5      171.03      159.95      4.35 o 
  -6   6   5       28.27       26.66      1.66 o 
  -5   6   5        8.65        9.08      1.27 o 
  -4   6   5       38.44       38.78      1.95 o 
  -3   6   5      158.53      171.27      2.39 o 
  -2   6   5      344.38      361.81      4.09 o 
  -1   6   5      478.01      447.96      4.85 o 
   0   6   5      710.66      740.44      7.45 o 
   1   6   5      151.60      176.53      3.44 o 
   2   6   5      187.04      191.06      2.67 o 
   3   6   5       47.47       45.01      1.94 o 
   4   6   5      118.76      126.28      3.00 o 
   5   6   5      467.85      475.86      7.44 o 
   6   6   5       14.91       14.44      1.54 o 
   7   6   5        0.06       -0.16      1.05 o 
   8   6   5        6.20        6.65      1.62 o 
   9   6   5        8.67        5.14      1.45 o 
  10   6   5       24.02       21.19      2.46 o 
 -11   7   5       15.66       23.28      3.23 o 
 -10   7   5       10.10       12.00      1.96 o 
  -9   7   5        1.13        0.96      1.44 o 
  -8   7   5        0.07        0.42      1.22 o 
  -7   7   5       63.79       73.06      3.15 o 
  -6   7   5       10.12        8.58      1.72 o 
  -5   7   5        4.92        3.75      1.17 o 
  -4   7   5        8.51       10.04      1.08 o 
  -3   7   5        0.00       -0.34      0.65 o 
  -2   7   5       30.26       35.89      1.35 o 
  -1   7   5       28.49       27.76      1.28 o 
   0   7   5        8.69        7.85      0.80 o 
   1   7   5      495.75      470.16      7.83 o 
   2   7   5       22.41       26.48      1.26 o 
   3   7   5       11.39       13.02      1.92 o 
   4   7   5       89.49       71.30      2.86 o 
   5   7   5      261.21      259.76      4.92 o 
   6   7   5       27.12       24.42      1.85 o 
   7   7   5        9.93        7.16      1.59 o 
   8   7   5       37.85       29.99      3.06 o 
   9   7   5        4.92        6.88      1.84 o 
  10   7   5       87.45      104.73      6.79 o 
 -10   8   5       13.43       15.68      2.24 o 
  -9   8   5        9.51       10.37      1.91 o 
  -8   8   5       21.58       13.68      1.91 o 
  -7   8   5        0.94        0.04      1.81 o 
  -6   8   5        0.66       -0.96      1.12 o 
  -5   8   5      150.39      160.52      4.37 o 
  -4   8   5       27.72       38.86      2.22 o 
  -3   8   5       92.09      103.56      3.25 o 
  -2   8   5       48.44       52.00      1.69 o 
  -1   8   5      264.10      270.67      4.08 o 
   0   8   5      640.72      653.66      7.84 o 
   1   8   5      564.85      538.67      8.93 o 
   2   8   5      210.79      213.98      3.54 o 
   3   8   5        5.01        7.27      2.18 o 
   4   8   5      257.50      222.04      5.26 o 
   5   8   5       92.89       84.89      3.60 o 
   6   8   5        0.20        1.85      1.33 o 
   7   8   5       34.59       35.50      3.41 o 
   8   8   5        1.56        1.08      1.84 o 
   9   8   5        0.45       -1.35      1.58 o 
 -10   9   5       33.06       33.05      3.05 o 
  -9   9   5        3.23        2.53      1.67 o 
  -8   9   5       35.40       37.02      2.79 o 
  -7   9   5        6.74        8.84      2.38 o 
  -6   9   5       42.76       42.68      2.66 o 
  -5   9   5        6.91        8.46      1.61 o 
  -4   9   5      113.75      105.32      3.61 o 
  -3   9   5        4.77        5.34      1.07 o 
  -2   9   5        9.80        9.02      1.16 o 
  -1   9   5      120.26      119.94      3.63 o 
   0   9   5      140.59      135.90      2.93 o 
   1   9   5       16.00       15.82      1.26 o 
   2   9   5      429.34      417.94      7.77 o 
   3   9   5      104.26       96.95      4.15 o 
   4   9   5       24.24       28.14      2.31 o 
   5   9   5        6.44        4.49      1.53 o 
   6   9   5        5.03        5.60      1.62 o 
   7   9   5       71.91       75.22      3.59 o 
   8   9   5       50.46       66.41      4.44 o 
   9   9   5        7.98        3.40      1.94 o 
  -9  10   5        0.09        1.64      1.82 o 
  -8  10   5        7.61        7.18      1.88 o 
  -7  10   5        0.38        2.05      1.52 o 
  -6  10   5      100.44       83.09      3.57 o 
  -5  10   5       12.30       15.14      3.24 o 
  -4  10   5      112.17      109.11      3.80 o 
  -3  10   5      188.51      186.47      4.94 o 
  -2  10   5        2.54       -0.49      1.04 o 
  -1  10   5      214.90      221.13      6.50 o 
   0  10   5        0.33       -0.22      0.94 o 
   1  10   5      217.66      218.30      5.09 o 
   2  10   5       26.76       27.23      2.19 o 
   3  10   5      131.26      137.49      4.19 o 
   4  10   5        0.02       -1.12      1.32 o 
   5  10   5        6.54        4.02      1.54 o 
   6  10   5       19.53       18.34      2.51 o 
   7  10   5        0.23        3.58      1.72 o 
   8  10   5        8.63       10.53      4.31 o 
  -8  11   5        0.11       -1.06      2.04 o 
  -7  11   5        0.00        1.38      1.68 o 
  -6  11   5       46.00       48.35      3.12 o 
  -5  11   5       67.55       67.15      3.34 o 
  -4  11   5       12.44       10.45      1.75 o 
  -3  11   5       16.68       20.49      3.00 o 
  -2  11   5        5.15        4.09      1.25 o 
  -1  11   5       29.17       33.65      2.18 o 
   0  11   5       70.28       67.67      2.52 o 
   1  11   5        1.45       -0.60      1.50 o 
   2  11   5        8.15        9.05      1.99 o 
   3  11   5       23.58       26.27      2.81 o 
   4  11   5       10.46        7.87      1.75 o 
   5  11   5       19.53       14.61      2.07 o 
   6  11   5        4.90        4.37      3.06 o 
   7  11   5       65.88       79.79      6.87 o 
  -7  12   5        2.47        2.90      2.32 o 
  -6  12   5        0.61       -0.61      1.87 o 
  -5  12   5       18.07       16.58      2.78 o 
  -4  12   5       34.11       38.04      3.46 o 
  -3  12   5       34.87       29.25      3.16 o 
  -2  12   5       50.09       52.75      3.61 o 
  -1  12   5        1.61        3.23      1.49 o 
   0  12   5      153.80      155.35      5.78 o 
   1  12   5        6.95        5.65      1.93 o 
   2  12   5       11.98       10.72      3.05 o 
   3  12   5       13.52       12.69      3.29 o 
   4  12   5       17.40       20.75      4.06 o 
   5  12   5        5.65        7.30      3.17 o 
   6  12   5       11.37       12.84      3.73 o 
  -5  13   5        6.76       14.70      5.54 o 
  -4  13   5       19.91       17.90      3.02 o 
  -3  13   5       12.52        9.98      2.50 o 
  -2  13   5       32.64       42.62      3.83 o 
  -1  13   5        2.23        3.90      2.18 o 
   0  13   5       48.98       42.62      5.05 o 
   1  13   5        3.97        2.49      2.77 o 
   2  13   5       14.37       14.32      2.67 o 
   3  13   5        0.13        3.78      2.23 o 
   4  13   5        9.77       13.33      3.70 o 
  -3  14   5       26.67       35.08      3.85 o 
  -2  14   5        0.74       -1.02      3.20 o 
  -1  14   5        6.06        2.99      3.45 o 
   0  14   5        0.48        3.45      2.96 o 
   1  14   5        2.87        4.13      3.20 o 
   2  14   5        0.78        1.60      2.83 o 
 -13   0   6        6.12       19.28      4.62 o 
 -12   0   6        9.80       10.62      3.70 o 
 -11   0   6        0.02        0.31      2.37 o 
 -10   0   6        7.04        0.09      2.28 o 
  -9   0   6      138.80      138.84      7.24 o 
  -8   0   6        8.79       13.76      2.74 o 
  -7   0   6       10.22        8.72      1.01 o 
  -6   0   6      377.24      404.98      6.43 o 
  -5   0   6     4215.66     4400.38     55.39 o 
  -4   0   6      142.44      121.32      2.51 o 
  -3   0   6    12228.56    12094.12    332.09 o 
  -2   0   6    31602.62    33578.63    638.18 o 
  -1   0   6     3600.95     2984.49     37.53 o 
   0   0   6    20202.91    19246.58    240.77 o 
   1   0   6     2057.66     1958.68     25.01 o 
   2   0   6     2711.14     2492.97    160.11 o 
   3   0   6      189.78      191.65      4.17 o 
   4   0   6       15.62       18.36      1.21 o 
   5   0   6       40.27       48.94      2.34 o 
   6   0   6      119.43      126.61      6.10 o 
   7   0   6       13.30        8.10      2.43 o 
   8   0   6       16.82        9.52      4.71 o 
   9   0   6      574.71      546.26     17.87 o 
  10   0   6      168.81      124.06      7.82 o 
  11   0   6      103.25       93.34      7.64 o 
 -13   1   6        0.79        3.00      2.40 o 
 -12   1   6        1.40       -0.06      4.60 o 
 -11   1   6       20.37       24.03      2.95 o 
 -10   1   6       81.72       90.90      8.87 o 
  -9   1   6       48.53       45.50      3.22 o 
  -8   1   6       19.53       17.51      1.33 o 
  -7   1   6      299.04      309.05      4.25 o 
  -6   1   6        0.03        0.15      0.42 o 
  -5   1   6     1612.83     1652.89     15.33 o 
  -4   1   6      184.51      173.22      2.26 o 
  -3   1   6     1367.06     1345.90     13.59 o 
  -2   1   6       20.00       28.22      1.07 o 
  -1   1   6      888.34      838.12      7.88 o 
   0   1   6     1592.79     1427.15     13.02 o 
   1   1   6      759.78      726.91      6.98 o 
   2   1   6     1943.62     1987.40     18.03 o 
   3   1   6       13.33        9.18      0.57 o 
   4   1   6     1923.82     1912.87     19.37 o 
   5   1   6      796.64      837.34      9.24 o 
   6   1   6       10.09        9.37      1.09 o 
   7   1   6      102.46       80.03      2.42 o 
   8   1   6       20.54       21.92      1.95 o 
   9   1   6        0.71        0.86      1.67 o 
  10   1   6        0.98       -1.05      3.96 o 
  11   1   6        3.39        1.65      2.31 o 
 -12   2   6       11.75       18.06      3.07 o 
 -11   2   6       80.28       83.73      4.67 o 
 -10   2   6        4.77        9.60      2.13 o 
  -9   2   6        7.06        8.77      1.43 o 
  -8   2   6       49.83       48.81      2.00 o 
  -7   2   6       71.64       65.59      3.07 o 
  -6   2   6      338.61      368.17      4.20 o 
  -5   2   6       32.16       35.50      1.02 o 
  -4   2   6      232.89      225.37      2.97 o 
  -3   2   6      303.45      321.69      4.17 o 
  -2   2   6      354.04      307.67      3.31 o 
  -1   2   6     1419.47     1469.30     13.43 o 
   0   2   6       34.84       62.62      1.19 o 
   1   2   6      475.43      459.27      5.16 o 
   2   2   6      231.72      222.17      2.67 o 
   3   2   6      341.17      360.95      4.39 o 
   4   2   6     2004.64     2017.70     18.58 o 
   5   2   6        0.48        0.12      0.53 o 
   6   2   6       43.91       44.55      2.76 o 
   7   2   6      534.97      534.97      9.18 o 
   8   2   6       57.93       60.77      4.20 o 
   9   2   6       53.37       56.06      2.97 o 
  10   2   6       21.02       26.68      3.25 o 
  11   2   6        6.98        2.78      2.27 o 
 -12   3   6       13.05       16.95      2.92 o 
 -11   3   6       17.68       25.97      4.39 o 
 -10   3   6       10.97       11.39      2.26 o 
  -9   3   6        1.18        0.52      0.99 o 
  -8   3   6        9.84        7.60      1.18 o 
  -7   3   6       67.89       65.87      2.19 o 
  -6   3   6       16.98       25.74      1.13 o 
  -5   3   6      383.39      401.45      4.80 o 
  -4   3   6      164.20      165.33      2.20 o 
  -3   3   6      129.87      174.70      2.39 o 
  -2   3   6        5.33       13.41      0.59 o 
  -1   3   6        1.05        0.59      0.35 o 
   0   3   6      819.23      789.67      7.61 o 
   1   3   6      620.66      633.78      6.90 o 
   2   3   6     2775.31     3032.61     29.84 o 
   3   3   6      232.83      222.86      2.82 o 
   4   3   6       41.15       43.43      1.15 o 
   5   3   6       53.38       63.52      1.79 o 
   6   3   6      206.55      206.84      6.19 o 
   7   3   6        7.52        4.89      1.30 o 
   8   3   6       60.64       51.37      2.72 o 
   9   3   6       57.78       51.02      3.03 o 
  10   3   6       43.95       52.44      3.14 o 
  11   3   6        3.26        4.08      2.40 o 
 -12   4   6       44.74       62.37      4.46 o 
 -11   4   6       14.28       10.31      2.55 o 
 -10   4   6       85.53       82.08      4.72 o 
  -9   4   6       73.79       80.79      2.98 o 
  -8   4   6      213.60      196.48      4.18 o 
  -7   4   6      308.74      292.88      5.09 o 
  -6   4   6       33.08       26.44      1.48 o 
  -5   4   6      135.56      141.85      2.92 o 
  -4   4   6      336.75      323.89      3.69 o 
  -3   4   6      128.41      151.73      2.07 o 
  -2   4   6       95.94       99.37      1.50 o 
  -1   4   6        0.92        1.52      0.75 o 
   0   4   6      210.41      184.07      2.65 o 
   1   4   6      530.73      557.55      6.26 o 
   2   4   6       27.42       34.63      1.37 o 
   3   4   6        0.24        1.27      0.41 o 
   4   4   6      258.97      295.89      4.20 o 
   5   4   6       71.10       76.26      1.96 o 
   6   4   6     2196.12     2155.31     25.27 o 
   7   4   6      292.58      256.74      5.32 o 
   8   4   6       28.23       29.09      1.97 o 
   9   4   6        0.18        0.38      1.33 o 
  10   4   6        0.03        0.20      1.78 o 
  11   4   6        1.33        0.65      2.12 o 
 -12   5   6        3.17        1.39      5.19 o 
 -11   5   6        8.56       10.94      2.03 o 
 -10   5   6        1.83        3.92      1.27 o 
  -9   5   6       25.07       26.42      1.92 o 
  -8   5   6        0.04       -0.93      1.13 o 
  -7   5   6       58.04       60.72      3.56 o 
  -6   5   6       90.26       88.06      3.08 o 
  -5   5   6       57.90       67.21      1.73 o 
  -4   5   6       81.25       89.53      1.88 o 
  -3   5   6       77.23       86.16      1.97 o 
  -2   5   6      105.91      116.44      1.75 o 
  -1   5   6       10.62       12.17      1.23 o 
   0   5   6      266.02      263.72      3.58 o 
   1   5   6      696.12      760.12      9.73 o 
   2   5   6      264.69      338.21      4.78 o 
   3   5   6      141.94      148.67      2.26 o 
   4   5   6      214.33      209.60      3.67 o 
   5   5   6        6.72        6.14      1.05 o 
   6   5   6      861.47      887.74     11.82 o 
   7   5   6       40.02       41.99      2.25 o 
   8   5   6        2.23        3.93      1.25 o 
   9   5   6       10.31       14.17      2.01 o 
  10   5   6       35.23       36.18      3.27 o 
  11   5   6        1.00        1.13      1.86 o 
 -11   6   6       33.32       24.87      3.22 o 
 -10   6   6       25.32       23.20      2.02 o 
  -9   6   6      157.88      161.24      7.41 o 
  -8   6   6        4.71        1.44      1.91 o 
  -7   6   6        2.12        0.75      0.97 o 
  -6   6   6      186.35      159.92      3.55 o 
  -5   6   6        0.11        1.82      0.85 o 
  -4   6   6        3.59        3.02      0.70 o 
  -3   6   6       43.62       35.07      1.76 o 
  -2   6   6       56.07       64.71      1.61 o 
  -1   6   6      307.81      361.80      5.32 o 
   0   6   6       28.97       24.58      1.21 o 
   1   6   6       73.89       60.05      1.90 o 
   2   6   6       22.45       15.76      0.86 o 
   3   6   6       95.47       93.58      2.25 o 
   4   6   6      282.12      248.54      5.12 o 
   5   6   6       51.66       49.67      2.54 o 
   6   6   6      972.89      937.49     14.50 o 
   7   6   6        5.12        4.48      1.65 o 
   8   6   6        2.73        2.01      1.52 o 
   9   6   6        9.73        8.63      1.85 o 
  10   6   6       19.21       23.47      2.56 o 
 -11   7   6        0.13        3.78      2.23 o 
 -10   7   6       15.37       19.42      2.29 o 
  -9   7   6       26.19       23.59      2.33 o 
  -8   7   6       17.17       16.72      2.80 o 
  -7   7   6       54.91       51.97      4.97 o 
  -6   7   6       55.93       57.72      2.75 o 
  -5   7   6      294.66      265.27      8.97 o 
  -4   7   6        4.15        3.25      1.01 o 
  -3   7   6      264.32      268.57      4.74 o 
  -2   7   6       13.13       13.90      1.16 o 
  -1   7   6      528.66      516.95      6.35 o 
   0   7   6      257.82      258.33      3.83 o 
   1   7   6      384.30      384.26      6.71 o 
   2   7   6        9.52       16.44      1.23 o 
   3   7   6      123.25      129.10      4.97 o 
   4   7   6      189.05      188.22      5.81 o 
   5   7   6      773.77      729.01     18.47 o 
   6   7   6       19.65       24.99      2.63 o 
   7   7   6       66.89       60.37      5.33 o 
   8   7   6       11.00       12.83      2.13 o 
   9   7   6        0.03        2.01      1.62 o 
  10   7   6        4.13       11.82      3.08 o 
 -10   8   6        4.23        8.30      2.03 o 
  -9   8   6        0.08       -0.15      1.41 o 
  -8   8   6       19.73       22.41      2.22 o 
  -7   8   6       20.95       21.42      2.09 o 
  -6   8   6      317.65      293.26      6.44 o 
  -5   8   6       48.19       40.91      2.45 o 
  -4   8   6        5.01        4.50      1.23 o 
  -3   8   6       12.59       11.63      1.22 o 
  -2   8   6      191.50      210.35      3.47 o 
  -1   8   6       84.45       83.25      2.33 o 
   0   8   6      255.69      267.56      4.12 o 
   1   8   6        4.34        3.89      1.16 o 
   2   8   6       77.29       80.81      3.50 o 
   3   8   6       73.58       62.12      3.28 o 
   4   8   6      303.53      282.44     11.08 o 
   5   8   6       24.30       19.45      2.38 o 
   6   8   6        0.59       -0.38      1.53 o 
   7   8   6        1.58        2.58      1.75 o 
   8   8   6        5.30        1.28      1.61 o 
   9   8   6        3.52        3.93      1.79 o 
 -10   9   6       19.42       33.05      3.05 o 
  -9   9   6       36.57       49.77      3.29 o 
  -8   9   6        4.36        0.07      1.43 o 
  -7   9   6        5.57        5.74      1.60 o 
  -6   9   6        1.44        5.28      1.50 o 
  -5   9   6      338.61      307.50      6.68 o 
  -4   9   6       43.38       49.72      2.64 o 
  -3   9   6      171.03      167.70      3.69 o 
  -2   9   6       30.11       26.94      1.74 o 
  -1   9   6        3.24        3.24      0.94 o 
   0   9   6      553.36      567.52      7.26 o 
   1   9   6      463.07      424.07      7.70 o 
   2   9   6        6.15        6.36      1.68 o 
   3   9   6      224.68      196.46      7.55 o 
   4   9   6      106.05       92.81      5.05 o 
   5   9   6       25.30       17.41      2.35 o 
   6   9   6       24.24       24.88      2.86 o 
   7   9   6       34.13       34.16      2.74 o 
   8   9   6       11.69        5.96      1.96 o 
   9   9   6       12.13       22.14      6.68 o 
  -9  10   6       27.20       34.24      3.02 o 
  -8  10   6        6.45        9.79      1.97 o 
  -7  10   6        0.08       -0.26      1.42 o 
  -6  10   6        0.08        0.46      1.42 o 
  -5  10   6        3.65        2.76      1.42 o 
  -4  10   6       42.44       39.39      2.67 o 
  -3  10   6       68.73       71.01      3.17 o 
  -2  10   6      487.90      476.46      7.72 o 
  -1  10   6       17.94       20.77      1.68 o 
   0  10   6       57.89       63.74      2.19 o 
   1  10   6        0.12       -0.02      0.80 o 
   2  10   6      119.07      121.89      4.09 o 
   3  10   6        0.34        1.16      1.56 o 
   4  10   6        3.73        0.42      1.56 o 
   5  10   6        0.38       -1.47      1.47 o 
   6  10   6        3.15        2.79      2.03 o 
   7  10   6       13.53       16.99      2.26 o 
   8  10   6        0.53        3.67      1.85 o 
  -8  11   6       57.20       58.37      3.62 o 
  -7  11   6       12.48        8.55      1.96 o 
  -6  11   6        0.01        1.27      1.47 o 
  -5  11   6       18.67       16.64      2.10 o 
  -4  11   6       37.25       43.47      5.20 o 
  -3  11   6       10.61       11.13      1.81 o 
  -2  11   6       30.10       41.20      2.28 o 
  -1  11   6       42.30       42.21      2.56 o 
   0  11   6       85.80       91.72      2.63 o 
   1  11   6       43.95       39.27      2.49 o 
   2  11   6       39.09       41.69      2.55 o 
   3  11   6       52.57       54.02      3.09 o 
   4  11   6       31.52       34.75      3.09 o 
   5  11   6        8.68       11.24      1.97 o 
   6  11   6        0.02       -0.61      1.65 o 
   7  11   6       12.56       11.13      2.15 o 
  -7  12   6        0.74       -1.92      1.92 o 
  -6  12   6        2.74        0.05      1.96 o 
  -5  12   6        0.92       -0.34      1.79 o 
  -4  12   6       14.52       13.12      2.47 o 
  -3  12   6       21.97       30.49      5.27 o 
  -2  12   6       43.44       47.70      6.44 o 
  -1  12   6        3.58        2.15      2.29 o 
   0  12   6        8.84        9.40      2.53 o 
   1  12   6        3.36        3.51      1.82 o 
   2  12   6       24.89       24.90      3.06 o 
   3  12   6        7.94       15.18      2.60 o 
   4  12   6       18.14       19.11      3.74 o 
   5  12   6        0.73        0.18      1.87 o 
   6  12   6        0.63       -1.69      2.74 o 
  -5  13   6       11.76       16.70      2.97 o 
  -4  13   6       14.20       21.49      3.13 o 
  -3  13   6       10.68       19.58      4.28 o 
  -2  13   6       24.25       27.27      3.30 o 
  -1  13   6       10.04        8.19      2.25 o 
   0  13   6        7.88        7.11      2.99 o 
   1  13   6        5.78        1.97      2.62 o 
   2  13   6        0.07       -0.28      1.94 o 
   3  13   6       54.60       56.76      5.68 o 
   4  13   6       76.02       82.39      4.75 o 
  -2  14   6        0.03       -2.40      2.89 o 
   0  14   6       13.26       17.49      4.00 o 
   1  14   6        3.02        0.65      2.74 o 
 -13   1   7       15.03       20.18      3.31 o 
 -12   1   7       33.29       44.47      4.80 o 
 -11   1   7       11.18       11.96      2.47 o 
 -10   1   7       22.28       29.67      4.34 o 
  -9   1   7        0.96       -1.28      1.50 o 
  -8   1   7       80.76       81.13      4.09 o 
  -7   1   7      252.57      275.33      3.97 o 
  -6   1   7       29.15       30.08      1.04 o 
  -5   1   7       47.57       31.31      1.00 o 
  -4   1   7       24.62       24.74      0.85 o 
  -3   1   7        9.96        2.82      0.48 o 
  -2   1   7      833.18      810.29      8.49 o 
  -1   1   7      290.19      237.89      2.70 o 
   0   1   7      628.31      535.39      5.33 o 
   1   1   7       51.59       44.73      1.00 o 
   2   1   7     2338.80     2422.91     24.07 o 
   3   1   7     1093.49     1129.13     11.78 o 
   4   1   7       93.82      112.40      2.10 o 
   5   1   7       30.67       41.46      1.25 o 
   6   1   7       86.00       79.19      2.29 o 
   7   1   7       80.13       80.60      2.49 o 
   8   1   7      552.52      524.11      9.40 o 
   9   1   7       68.94       66.59      4.09 o 
  10   1   7        1.99        2.98      3.28 o 
  11   1   7        9.71        9.52      2.78 o 
 -12   2   7       31.47       35.82      3.80 o 
 -11   2   7        0.01        0.28      1.83 o 
 -10   2   7       20.04       16.72      2.45 o 
  -9   2   7        1.31        2.25      0.98 o 
  -8   2   7      339.59      349.34      5.72 o 
  -7   2   7       39.17       32.47      1.57 o 
  -6   2   7        0.81        0.91      0.46 o 
  -5   2   7       55.54       65.97      1.74 o 
  -4   2   7       30.94       24.76      0.93 o 
  -3   2   7      838.42      852.37      8.21 o 
  -2   2   7      773.74      690.82      6.74 o 
  -1   2   7       30.93       35.20      0.82 o 
   0   2   7        4.63        3.29      0.42 o 
   1   2   7       18.91       31.98      0.92 o 
   2   2   7      713.18      758.02      7.46 o 
   3   2   7       39.06       44.97      1.12 o 
   4   2   7        0.96        0.97      0.42 o 
   5   2   7        6.91        4.89      0.74 o 
   6   2   7       13.78       13.90      1.30 o 
   7   2   7      167.87      165.52      5.31 o 
   8   2   7      101.06      101.45      3.60 o 
   9   2   7        3.16        1.18      1.38 o 
  10   2   7       33.09       32.66      3.52 o 
  11   2   7       11.15       12.11      2.77 o 
 -12   3   7       37.39       31.28      3.61 o 
 -11   3   7        2.03        2.69      2.00 o 
 -10   3   7        4.52        5.34      2.39 o 
  -9   3   7        8.45       10.14      1.32 o 
  -8   3   7       92.66       93.21      2.76 o 
  -7   3   7        1.48       -0.77      0.77 o 
  -6   3   7        0.63       -0.54      0.54 o 
  -5   3   7      209.39      224.56      3.14 o 
  -4   3   7      297.04      339.11      3.84 o 
  -3   3   7      591.86      569.90      5.78 o 
  -2   3   7      227.69      213.87      2.57 o 
  -1   3   7      131.11      109.46      1.87 o 
   0   3   7      138.16      146.17      2.37 o 
   1   3   7      183.24      183.45      2.59 o 
   2   3   7      997.96     1105.83     11.48 o 
   3   3   7     1290.05     1329.80     13.83 o 
   4   3   7      164.31      166.55      2.43 o 
   5   3   7      135.90      127.69      2.53 o 
   6   3   7      587.01      592.07      8.49 o 
   7   3   7        0.69        2.49      0.94 o 
   8   3   7       40.94       46.76      2.67 o 
   9   3   7        8.47        6.96      1.63 o 
  10   3   7       43.05       46.27      3.86 o 
  11   3   7        0.31       -0.47      2.12 o 
 -12   4   7        0.68        2.09      2.13 o 
 -11   4   7       45.21       51.86      9.04 o 
 -10   4   7      109.93       99.76      5.29 o 
  -9   4   7       15.07       17.13      1.64 o 
  -8   4   7      896.07      885.00     11.88 o 
  -7   4   7      212.53      202.89      4.04 o 
  -6   4   7      172.11      166.11      4.01 o 
  -5   4   7      265.29      277.38      3.89 o 
  -4   4   7       38.53       44.63      1.40 o 
  -3   4   7     1188.81     1273.32     11.98 o 
  -2   4   7      427.86      405.55      4.33 o 
  -1   4   7       31.65       28.05      1.01 o 
   0   4   7     1977.29     2036.19     20.43 o 
   1   4   7       50.41       45.84      1.63 o 
   2   4   7      229.06      236.59      3.26 o 
   3   4   7      179.84      202.63      2.73 o 
   4   4   7       12.60       11.89      1.16 o 
   5   4   7       92.63       92.21      2.23 o 
   6   4   7     2111.83     2113.78     26.02 o 
   7   4   7      317.72      313.25     10.57 o 
   8   4   7      124.84      120.93      4.02 o 
   9   4   7       13.93       15.56      2.04 o 
  10   4   7        4.77        3.50      1.72 o 
  11   4   7        0.05        3.79      2.43 o 
 -12   5   7       17.34       22.71      4.25 o 
 -11   5   7       83.83      108.57      5.43 o 
 -10   5   7       19.32       17.98      1.84 o 
  -9   5   7       61.64       63.98      4.16 o 
  -8   5   7      173.18      173.38      3.94 o 
  -7   5   7      160.06      150.97      5.02 o 
  -6   5   7      632.12      654.04      8.97 o 
  -5   5   7       85.20       85.23      1.97 o 
  -4   5   7        2.24        1.46      0.60 o 
  -3   5   7     1203.08     1298.64     12.31 o 
  -2   5   7       26.50       21.15      1.22 o 
  -1   5   7      404.84      429.72      5.93 o 
   0   5   7      212.37      184.37      2.85 o 
   1   5   7       50.69       63.11      1.41 o 
   2   5   7      510.44      517.86      6.12 o 
   3   5   7      194.52      198.51      3.24 o 
   4   5   7        0.58        2.27      0.70 o 
   5   5   7      394.65      393.53      6.23 o 
   6   5   7       81.58       80.94      2.75 o 
   7   5   7      151.91      160.50      6.93 o 
   8   5   7        3.42        3.11      1.35 o 
   9   5   7       25.08       30.20      2.63 o 
  10   5   7        0.16       -0.37      1.60 o 
 -11   6   7        2.09        2.54      2.13 o 
 -10   6   7       10.11       12.59      2.03 o 
  -9   6   7       75.75       74.67      3.36 o 
  -8   6   7      173.59      157.56      4.52 o 
  -7   6   7        1.39        1.28      1.61 o 
  -6   6   7      614.74      563.30     14.37 o 
  -5   6   7      190.58      206.85      4.74 o 
  -4   6   7        3.65        3.33      0.88 o 
  -3   6   7      589.89      586.36      6.90 o 
  -2   6   7      215.64      210.77      3.23 o 
  -1   6   7       95.02      111.43      2.49 o 
   0   6   7       62.17       57.76      1.94 o 
   1   6   7      144.38      161.56      3.14 o 
   2   6   7       54.20       51.72      1.52 o 
   3   6   7        0.62       -0.18      0.64 o 
   4   6   7      504.70      473.67     10.25 o 
   5   6   7       97.52      101.67      2.92 o 
   6   6   7      868.34      854.87     11.66 o 
   7   6   7        0.93        0.59      1.11 o 
   8   6   7      138.56      135.12      3.82 o 
   9   6   7       48.49       61.66      5.30 o 
  10   6   7       10.82       17.58      3.01 o 
 -11   7   7        0.13        0.95      1.66 o 
 -10   7   7       12.64       16.03      2.20 o 
  -9   7   7        4.11        3.81      1.60 o 
  -8   7   7       44.40       48.93      3.15 o 
  -7   7   7       92.99       81.03      3.29 o 
  -6   7   7        4.08        3.74      1.31 o 
  -5   7   7        0.02        0.30      1.02 o 
  -4   7   7       50.45       42.42      1.78 o 
  -3   7   7      146.22      142.55      3.97 o 
  -2   7   7      272.15      283.47      4.10 o 
  -1   7   7        0.49        0.98      0.96 o 
   0   7   7       60.50       68.68      2.04 o 
   1   7   7      214.26      218.07      3.93 o 
   2   7   7       20.11       19.45      1.17 o 
   3   7   7      221.94      198.19      3.83 o 
   4   7   7       42.24       38.82      2.33 o 
   5   7   7        0.80        3.18      1.84 o 
   6   7   7       59.82       56.61      2.83 o 
   7   7   7       61.26       57.58      3.05 o 
   8   7   7       37.49       43.69      2.82 o 
   9   7   7       29.28       35.03      2.94 o 
 -10   8   7       17.51       16.92      2.36 o 
  -9   8   7        9.46        8.44      1.88 o 
  -8   8   7       80.13       70.58      3.33 o 
  -7   8   7       43.89       42.31      2.64 o 
  -6   8   7       63.52       53.50      2.84 o 
  -5   8   7      276.29      275.50      6.05 o 
  -4   8   7       70.01       70.10      2.63 o 
  -3   8   7      232.59      227.79      4.30 o 
  -2   8   7      450.07      448.51      5.90 o 
  -1   8   7       26.90       29.09      2.10 o 
   0   8   7      106.28      103.83      2.43 o 
   1   8   7      215.11      214.81      4.09 o 
   2   8   7      161.32      153.75      2.98 o 
   3   8   7      242.96      197.84      4.84 o 
   4   8   7       31.11       21.40      1.99 o 
   5   8   7       17.33       18.80      2.00 o 
   6   8   7       55.67       45.73      2.83 o 
   7   8   7        8.77        7.98      2.75 o 
   8   8   7        0.00        2.13      1.57 o 
   9   8   7        0.10       -0.69      1.80 o 
 -10   9   7        0.13        1.40      1.79 o 
  -9   9   7        8.52       10.31      2.00 o 
  -8   9   7        0.15       -0.92      1.39 o 
  -7   9   7        1.17        2.08      2.46 o 
  -6   9   7        0.78        0.64      1.24 o 
  -5   9   7        3.82        7.91      1.65 o 
  -4   9   7      193.84      183.44      5.91 o 
  -3   9   7       20.29       22.22      1.65 o 
  -2   9   7       64.07       58.98      2.29 o 
  -1   9   7        0.01        0.93      0.89 o 
   0   9   7      100.22      103.90      2.59 o 
   1   9   7        2.73        0.93      0.77 o 
   2   9   7        2.17        2.39      1.59 o 
   3   9   7       36.66       40.95      2.40 o 
   4   9   7       29.85       24.23      2.17 o 
   5   9   7       10.12        6.26      1.62 o 
   6   9   7        1.91        5.56      1.60 o 
   7   9   7        2.97        4.27      1.71 o 
   8   9   7       57.37       56.37      3.40 o 
  -9  10   7       20.37       27.93      2.83 o 
  -8  10   7        1.12       -0.55      1.49 o 
  -7  10   7       23.61       13.02      2.13 o 
  -6  10   7        0.88        2.34      1.48 o 
  -5  10   7        4.36        5.18      1.60 o 
  -4  10   7       83.17       83.91      4.28 o 
  -3  10   7       84.05       97.60      3.08 o 
  -2  10   7      239.12      234.38      5.68 o 
  -1  10   7        4.72        3.31      1.36 o 
   0  10   7       49.61       48.03      2.01 o 
   1  10   7       48.68       26.21      3.30 o 
   2  10   7        2.78        2.43      1.81 o 
   3  10   7        9.21        7.65      1.61 o 
   4  10   7        0.07       -0.20      1.26 o 
   5  10   7       32.62       35.95      2.65 o 
   6  10   7       11.96       13.45      2.04 o 
   7  10   7        4.74        6.70      1.87 o 
  -8  11   7        4.17        5.70      2.01 o 
  -7  11   7       18.94       19.09      2.57 o 
  -6  11   7       50.26       51.94      3.41 o 
  -5  11   7        7.63        7.27      1.81 o 
  -4  11   7        0.02       -0.17      1.41 o 
  -3  11   7       22.36       21.13      2.20 o 
  -2  11   7        0.06        0.55      1.11 o 
  -1  11   7        5.34        7.92      1.40 o 
   0  11   7        1.04        0.39      0.99 o 
   1  11   7        5.84        7.47      1.56 o 
   2  11   7       45.76       40.82      3.59 o 
   3  11   7        2.66        1.11      1.45 o 
   4  11   7       51.14       48.92      3.05 o 
   5  11   7       37.04       32.73      3.24 o 
   6  11   7       11.94       11.02      2.09 o 
   7  11   7       20.98       38.58      5.45 o 
  -7  12   7        0.04        1.54      2.21 o 
  -6  12   7       15.24       20.81      3.02 o 
  -5  12   7       15.43       21.62      4.25 o 
  -4  12   7        7.56        4.39      3.03 o 
  -3  12   7        2.60       -0.70      1.46 o 
  -2  12   7        2.43        2.25      2.22 o 
  -1  12   7       13.58       11.55      1.62 o 
   0  12   7        2.96        3.11      1.83 o 
   1  12   7       38.79       44.25      3.93 o 
   2  12   7        6.77        4.60      2.01 o 
   3  12   7        0.42        1.57      1.92 o 
   4  12   7        6.30        7.06      2.32 o 
   5  12   7       12.01       18.11      2.85 o 
  -5  13   7        0.70        0.97      2.07 o 
  -4  13   7        1.04        2.42      2.17 o 
  -3  13   7        6.48        7.79      2.35 o 
  -2  13   7        4.86        7.37      2.37 o 
  -1  13   7       39.15       39.50      3.52 o 
   0  13   7        0.53        2.71      2.74 o 
   1  13   7       10.23        9.58      3.29 o 
   2  13   7        0.77        1.96      2.05 o 
   3  13   7        0.75        2.05      2.18 o 
   4  13   7        0.21        1.89      2.10 o 
  -2  14   7        0.00       -1.88      3.23 o 
   0  14   7        8.25       10.62      3.45 o 
 -13   0   8        2.76        6.22      3.66 o 
 -12   0   8       13.63       11.45      3.70 o 
 -11   0   8       39.75       35.20      4.87 o 
 -10   0   8        0.47       -1.39      2.28 o 
  -9   0   8       44.01       68.64      5.27 o 
  -8   0   8        6.04        7.24      1.41 o 
  -7   0   8       15.99       16.46      2.71 o 
  -6   0   8      172.50      219.50      9.68 o 
  -5   0   8       71.01       77.08      2.15 o 
  -4   0   8      533.35      633.24      9.11 o 
  -3   0   8     3780.43     3998.32     50.35 o 
  -2   0   8       35.96       43.19      2.12 o 
  -1   0   8    13955.04    13897.66    414.44 o 
   0   0   8     3812.18     3299.60     41.67 o 
   1   0   8      750.75      782.25     10.78 o 
   2   0   8     1715.49     1728.07     22.55 o 
   3   0   8      761.69      753.31     13.33 o 
   4   0   8       22.62       21.64      1.71 o 
   5   0   8      144.83      137.06      4.49 o 
   6   0   8       41.54       48.83      2.78 o 
   7   0   8       60.85       55.02      4.20 o 
   8   0   8      346.49      364.05      8.79 o 
   9   0   8       11.31        9.98      3.39 o 
  10   0   8       51.60       61.93      6.07 o 
  11   0   8       10.97        3.26      3.60 o 
 -13   1   8        0.13        2.06      2.36 o 
 -12   1   8        8.27        3.47      2.77 o 
 -11   1   8       34.52       39.26      3.52 o 
 -10   1   8       53.25       52.91      5.19 o 
  -9   1   8        3.69        3.96      1.76 o 
  -8   1   8        2.34        2.59      0.90 o 
  -7   1   8       51.05       49.10      1.56 o 
  -6   1   8      114.09      104.68      2.18 o 
  -5   1   8      455.01      425.23      4.72 o 
  -4   1   8      560.02      626.95      6.38 o 
  -3   1   8      283.33      231.22      3.22 o 
  -2   1   8     2570.08     2628.00     23.63 o 
  -1   1   8     2258.91     2120.80     19.20 o 
   0   1   8       52.54       37.77      0.95 o 
   1   1   8      188.10      177.14      2.31 o 
   2   1   8      116.10      115.22      2.01 o 
   3   1   8       40.55       38.04      1.12 o 
   4   1   8      288.68      316.00      4.24 o 
   5   1   8       86.31       86.42      1.92 o 
   6   1   8       13.19       13.11      1.80 o 
   7   1   8        1.26        1.55      1.12 o 
   8   1   8        1.85        4.35      1.39 o 
   9   1   8       86.58       71.88      4.29 o 
  10   1   8        8.70       17.00      4.06 o 
  11   1   8      114.71      141.82      6.62 o 
 -12   2   8       15.81       19.06      3.04 o 
 -11   2   8        1.71        4.28      2.09 o 
 -10   2   8       24.68       30.76      3.34 o 
  -9   2   8       56.30       58.44      2.30 o 
  -8   2   8        4.09        3.28      1.02 o 
  -7   2   8       18.41       22.38      1.19 o 
  -6   2   8       44.27       36.71      1.45 o 
  -5   2   8       40.73       38.41      1.78 o 
  -4   2   8        6.65        9.52      0.71 o 
  -3   2   8       82.35       80.60      1.44 o 
  -2   2   8     1475.12     1593.24     14.66 o 
  -1   2   8     2656.97     2731.02     24.53 o 
   0   2   8      220.20      226.19      2.70 o 
   1   2   8        0.40        0.76      0.36 o 
   2   2   8      787.79      823.44      8.87 o 
   3   2   8      237.60      250.32      3.16 o 
   4   2   8      115.32      139.50      2.22 o 
   5   2   8       10.25       12.35      1.14 o 
   6   2   8       22.94       18.16      1.48 o 
   7   2   8       21.56       19.87      1.90 o 
   8   2   8        1.17        2.81      1.41 o 
   9   2   8       45.83       44.36      2.81 o 
  10   2   8        6.02        5.85      2.30 o 
  11   2   8        6.37        4.82      2.56 o 
 -12   3   8        2.63        3.24      2.30 o 
 -11   3   8       27.86       24.13      7.81 o 
 -10   3   8       11.07       14.96      4.76 o 
  -9   3   8        1.33        1.36      1.05 o 
  -8   3   8       33.91       28.68      1.78 o 
  -7   3   8      294.93      317.12      5.28 o 
  -6   3   8      335.82      333.98      7.96 o 
  -5   3   8        0.77        1.72      0.48 o 
  -4   3   8      392.73      386.38      4.32 o 
  -3   3   8      175.62      163.28      2.23 o 
  -2   3   8      429.16      407.87      4.36 o 
  -1   3   8        7.92        4.74      0.57 o 
   0   3   8      135.34      116.28      1.72 o 
   1   3   8      559.80      569.47      6.73 o 
   2   3   8       38.86       45.99      1.17 o 
   3   3   8      376.09      339.54      4.00 o 
   4   3   8      301.97      311.87      3.84 o 
   5   3   8       70.38       76.36      2.01 o 
   6   3   8      714.73      696.40     11.65 o 
   7   3   8      120.14      109.04      3.66 o 
   8   3   8      412.38      368.40      7.56 o 
   9   3   8        0.28        1.08      1.40 o 
  10   3   8        0.37        0.38      1.93 o 
  11   3   8       44.98       57.87      4.45 o 
 -12   4   8        0.34        0.68      2.96 o 
 -11   4   8        0.00       -1.05      2.37 o 
 -10   4   8       19.22       21.93      1.87 o 
  -9   4   8        5.54        9.40      1.42 o 
  -8   4   8      156.46      159.23      3.74 o 
  -7   4   8       19.51       14.94      1.86 o 
  -6   4   8      196.88      208.04      3.37 o 
  -5   4   8       34.80       32.25      1.38 o 
  -4   4   8       52.06       46.84      1.25 o 
  -3   4   8      661.36      603.07      6.18 o 
  -2   4   8      345.84      359.49      4.50 o 
  -1   4   8      297.87      299.12      3.93 o 
   0   4   8     2557.48     2680.24     26.62 o 
   1   4   8      254.05      257.93      3.45 o 
   2   4   8      301.48      273.15      3.37 o 
   3   4   8       92.97       85.67      1.85 o 
   4   4   8       74.69       67.81      1.81 o 
   5   4   8      469.23      448.84      5.96 o 
   6   4   8      135.43      135.54      5.01 o 
   7   4   8       68.84       76.62      2.75 o 
   8   4   8       38.27       44.17      2.75 o 
   9   4   8        0.76       -0.57      1.35 o 
  10   4   8        1.68        1.91      1.68 o 
 -12   5   8       12.90       12.78      4.10 o 
 -11   5   8        2.15        2.47      1.70 o 
 -10   5   8       16.18       18.37      1.84 o 
  -9   5   8       26.32       23.28      1.91 o 
  -8   5   8       18.96       19.40      1.67 o 
  -7   5   8      196.41      178.69      4.47 o 
  -6   5   8       68.66       65.00      2.23 o 
  -5   5   8      122.46      137.10      2.58 o 
  -4   5   8       60.60       68.58      2.32 o 
  -3   5   8       57.44       59.49      1.55 o 
  -2   5   8      198.79      184.60      2.87 o 
  -1   5   8       76.18       73.82      1.71 o 
   0   5   8        0.00       -0.51      0.51 o 
   1   5   8      221.00      216.65      3.10 o 
   2   5   8      117.86      116.88      2.65 o 
   3   5   8       34.76       37.38      1.59 o 
   4   5   8       44.98       38.61      1.50 o 
   5   5   8      339.27      338.55      5.90 o 
   6   5   8      116.44       95.09      4.13 o 
   7   5   8        4.30        9.73      1.46 o 
   8   5   8      106.07       90.86      3.13 o 
   9   5   8        0.85        2.08      1.61 o 
  10   5   8       17.80       19.07      2.47 o 
 -11   6   8        1.75        2.84      2.12 o 
 -10   6   8        0.78       -0.09      1.84 o 
  -9   6   8       19.10       18.29      2.64 o 
  -8   6   8        0.98       -0.82      1.27 o 
  -7   6   8       14.60        9.60      1.58 o 
  -6   6   8       14.43       10.78      1.55 o 
  -5   6   8       12.63       13.71      1.20 o 
  -4   6   8       21.40       19.71      1.31 o 
  -3   6   8      173.95      148.51      2.62 o 
  -2   6   8       21.91       18.98      1.24 o 
  -1   6   8      152.65      170.91      2.88 o 
   0   6   8       30.56       31.41      1.29 o 
   1   6   8      135.25      146.24      2.99 o 
   2   6   8       31.76       34.18      1.59 o 
   3   6   8        6.53        7.61      0.98 o 
   4   6   8      499.52      496.12      8.66 o 
   5   6   8      210.00      203.57      5.02 o 
   6   6   8       20.61       29.12      2.30 o 
   7   6   8       36.36       34.53      2.58 o 
   8   6   8        3.61        3.38      1.61 o 
   9   6   8        1.01        3.30      2.08 o 
  10   6   8        0.66        1.88      2.26 o 
 -11   7   8        0.10       -1.51      1.51 o 
 -10   7   8       10.73       11.77      2.00 o 
  -9   7   8       24.11       33.74      2.71 o 
  -8   7   8       18.41       13.07      1.92 o 
  -7   7   8       93.23       89.67      3.41 o 
  -6   7   8      129.94      106.20      3.55 o 
  -5   7   8       25.07       22.61      1.99 o 
  -4   7   8        2.94        3.52      0.95 o 
  -3   7   8      170.94      172.70      4.42 o 
  -2   7   8       27.53       26.12      1.45 o 
  -1   7   8       86.52      106.09      2.64 o 
   0   7   8        1.48        1.36      0.69 o 
   1   7   8      204.06      214.66      3.96 o 
   2   7   8      239.20      220.87      3.57 o 
   3   7   8       87.67       87.04      2.51 o 
   4   7   8      840.65      805.45     12.77 o 
   5   7   8        3.28        5.29      1.44 o 
   6   7   8        2.53        1.27      2.20 o 
   7   7   8       68.78       69.44      3.24 o 
   8   7   8       27.25       20.73      2.26 o 
   9   7   8        0.14       -0.50      2.04 o 
 -10   8   8       24.27       25.09      3.56 o 
  -9   8   8        0.19       -0.23      1.46 o 
  -8   8   8        3.52        3.17      1.52 o 
  -7   8   8       16.64       18.79      2.05 o 
  -6   8   8       35.12       34.71      2.43 o 
  -5   8   8       28.78       26.52      2.46 o 
  -4   8   8       13.85       13.52      1.34 o 
  -3   8   8      118.40      117.52      3.02 o 
  -2   8   8      548.75      527.83      6.74 o 
  -1   8   8      539.66      507.11      7.44 o 
   0   8   8      987.51      998.69     15.53 o 
   1   8   8       43.59       42.51      1.97 o 
   2   8   8       72.58       62.22      2.25 o 
   3   8   8      202.60      170.66      6.09 o 
   4   8   8      108.43      104.82      3.64 o 
   5   8   8        1.38        2.49      1.38 o 
   6   8   8        2.22        3.01      1.42 o 
   7   8   8       25.13       21.58      2.30 o 
   8   8   8        0.22       -0.10      1.59 o 
   9   8   8       30.50       35.13      3.34 o 
 -10   9   8       34.26       41.23      3.26 o 
  -9   9   8       13.18       13.16      2.23 o 
  -8   9   8        4.30        1.83      1.60 o 
  -7   9   8       35.38       37.98      2.72 o 
  -6   9   8        8.06        6.62      1.62 o 
  -5   9   8      114.36      101.69      3.82 o 
  -4   9   8       16.60       16.46      2.35 o 
  -3   9   8      181.13      181.95      4.32 o 
  -2   9   8       47.78       45.18      2.20 o 
  -1   9   8      378.73      371.35      8.42 o 
   0   9   8        1.41       -0.87      0.87 o 
   1   9   8       96.30       89.01      3.45 o 
   2   9   8        5.54        4.19      2.51 o 
   3   9   8       90.49       92.24      3.44 o 
   4   9   8       31.68       24.61      2.21 o 
   5   9   8      102.78       81.99      4.93 o 
   6   9   8        3.99        2.73      1.48 o 
   7   9   8       12.32       11.37      1.97 o 
   8   9   8       15.58       19.47      2.46 o 
  -9  10   8        0.44       -2.46      2.46 o 
  -8  10   8       17.65       16.31      2.30 o 
  -7  10   8       53.45       63.10      3.67 o 
  -6  10   8       13.63       14.40      1.97 o 
  -5  10   8        1.14        0.05      1.33 o 
  -4  10   8      145.77      157.40      5.75 o 
  -3  10   8      550.67      538.34      8.27 o 
  -2  10   8      121.14      119.01      4.58 o 
  -1  10   8      127.32      129.27      3.43 o 
   0  10   8        9.26        9.87      1.25 o 
   1  10   8       14.02       12.85      1.45 o 
   2  10   8       56.98       50.79      3.25 o 
   3  10   8       99.89       87.68      3.52 o 
   4  10   8       10.68       12.00      1.79 o 
   5  10   8       56.65       46.91      2.98 o 
   6  10   8        0.14       -0.15      1.47 o 
   7  10   8        8.14       13.00      2.16 o 
  -8  11   8        4.04        4.70      1.99 o 
  -7  11   8       47.11       40.96      3.20 o 
  -6  11   8        1.38        3.56      1.65 o 
  -5  11   8       61.13       63.33      3.83 o 
  -4  11   8       66.10       76.60      5.17 o 
  -3  11   8       14.24       16.85      2.06 o 
  -2  11   8       72.99       87.24      3.05 o 
  -1  11   8       17.93       18.74      1.78 o 
   0  11   8        0.15       -1.02      1.02 o 
   1  11   8        1.07       -0.10      1.27 o 
   2  11   8        2.85        0.21      1.60 o 
   3  11   8        2.94        6.00      1.60 o 
   4  11   8       17.16       15.89      2.55 o 
   5  11   8        3.61        6.62      1.83 o 
   6  11   8        2.78        3.92      1.96 o 
  -7  12   8        5.82        8.64      2.67 o 
  -6  12   8        4.61        2.16      1.77 o 
  -5  12   8        0.00       -0.31      2.28 o 
  -4  12   8        8.06        6.15      1.78 o 
  -3  12   8       70.90       64.51      3.34 o 
  -2  12   8       10.51       11.50      1.66 o 
  -1  12   8        2.63        1.24      1.28 o 
   0  12   8        4.23        1.92      1.85 o 
   1  12   8        0.00       -0.40      1.45 o 
   2  12   8       13.10       17.36      2.17 o 
   3  12   8        0.77        1.08      1.55 o 
   4  12   8       33.70       32.18      2.75 o 
   5  12   8        0.82        1.82      1.67 o 
  -5  13   8        0.06        0.46      2.07 o 
  -4  13   8       49.49       58.33      7.48 o 
  -3  13   8        0.93       -1.95      1.95 o 
  -2  13   8       10.83       13.47      5.34 o 
  -1  13   8        0.07        0.20      1.74 o 
   0  13   8        0.01       -2.28      2.43 o 
   1  13   8        1.24        5.20      3.14 o 
   2  13   8        0.18       -0.83      2.02 o 
   3  13   8       16.21       23.72      3.25 o 
 -12   1   9       25.00       24.67      3.28 o 
 -11   1   9       23.19       27.41      3.24 o 
 -10   1   9        7.15       11.17      3.57 o 
  -9   1   9       18.06       18.92      2.46 o 
  -8   1   9      295.66      293.29      5.03 o 
  -7   1   9        5.31        2.74      0.69 o 
  -6   1   9      631.06      658.25      6.94 o 
  -5   1   9        5.64        8.72      0.66 o 
  -4   1   9      108.13      119.30      1.93 o 
  -3   1   9      167.44      172.52      2.35 o 
  -2   1   9     3395.43     3797.65     33.85 o 
  -1   1   9      145.48      149.44      2.07 o 
   0   1   9      225.25      181.58      2.37 o 
   1   1   9       59.86       67.01      1.34 o 
   2   1   9      280.05      252.62      3.14 o 
   3   1   9     1159.37     1270.39     12.19 o 
   4   1   9       82.16       83.91      1.88 o 
   5   1   9       90.34       83.25      1.81 o 
   6   1   9       39.55       42.50      1.63 o 
   7   1   9       55.29       40.95      1.96 o 
   8   1   9       77.96       76.69      4.60 o 
   9   1   9       22.05       24.31      3.06 o 
  10   1   9       67.89       73.45      4.69 o 
  11   1   9        4.23        4.53      2.55 o 
 -12   2   9        0.00       -2.12      2.12 o 
 -11   2   9        1.62        1.30      1.90 o 
 -10   2   9       61.20       61.01      4.06 o 
  -9   2   9       14.42       16.74      1.51 o 
  -8   2   9       16.71       20.01      1.53 o 
  -7   2   9       14.87       17.39      1.12 o 
  -6   2   9      125.71      130.97      2.16 o 
  -5   2   9      102.11      104.68      2.01 o 
  -4   2   9      156.16      126.15      1.99 o 
  -3   2   9        0.10        2.42      0.48 o 
  -2   2   9     2969.09     3152.32     30.99 o 
  -1   2   9       65.27       81.92      2.30 o 
   0   2   9      943.22      941.09      9.07 o 
   1   2   9      296.76      265.19      3.20 o 
   2   2   9        0.32       -0.37      0.37 o 
   3   2   9      189.18      204.67      3.63 o 
   4   2   9      221.87      236.63      3.20 o 
   5   2   9        4.29        7.88      0.92 o 
   6   2   9      361.29      372.47      7.58 o 
   7   2   9      290.69      279.83      9.26 o 
   8   2   9      128.06      148.17      6.96 o 
   9   2   9       35.14       38.83      3.89 o 
  10   2   9        8.77        1.69      2.19 o 
 -12   3   9        2.12        3.55      3.42 o 
 -11   3   9        2.84        2.98      5.47 o 
 -10   3   9        5.65        1.45      1.80 o 
  -9   3   9       30.05       27.21      1.87 o 
  -8   3   9        8.46        6.89      1.22 o 
  -7   3   9       38.37       41.10      1.91 o 
  -6   3   9     1079.43     1071.60     13.15 o 
  -5   3   9      811.63      867.61      8.70 o 
  -4   3   9      124.71      134.96      2.08 o 
  -3   3   9      100.26      101.47      1.72 o 
  -2   3   9      956.28     1065.89     10.20 o 
  -1   3   9       43.44       51.25      1.09 o 
   0   3   9      958.99      957.05      9.26 o 
   1   3   9      173.57      237.23      2.97 o 
   2   3   9     2590.77     2681.88     24.41 o 
   3   3   9       95.34       95.79      1.81 o 
   4   3   9        0.79        0.01      0.57 o 
   5   3   9       37.89       36.66      1.76 o 
   6   3   9        2.10        1.54      0.89 o 
   7   3   9       16.27       14.88      1.53 o 
   8   3   9       63.17       74.05      3.30 o 
   9   3   9       10.32        8.49      1.82 o 
  10   3   9        1.02        0.35      1.96 o 
 -12   4   9      109.29      130.96      6.21 o 
 -11   4   9        3.74        2.03      2.04 o 
 -10   4   9       22.32       23.66      2.16 o 
  -9   4   9       82.15       77.37      3.66 o 
  -8   4   9        4.24        2.98      1.17 o 
  -7   4   9       59.13       53.01      2.57 o 
  -6   4   9      368.42      388.18      5.23 o 
  -5   4   9      416.60      435.69      5.57 o 
  -4   4   9        8.94       18.35      0.89 o 
  -3   4   9      471.30      452.70      4.92 o 
  -2   4   9      329.90      334.54      4.33 o 
  -1   4   9      644.81      690.45      7.78 o 
   0   4   9        5.65       11.43      0.73 o 
   1   4   9        0.13        0.45      0.40 o 
   2   4   9       59.03       65.91      1.46 o 
   3   4   9       91.59       99.18      2.06 o 
   4   4   9       20.35       25.70      1.33 o 
   5   4   9       97.86       92.04      2.33 o 
   6   4   9       21.06       22.49      1.73 o 
   7   4   9      207.66      206.53      4.49 o 
   8   4   9      107.20      105.94      3.93 o 
   9   4   9        0.24        2.97      1.62 o 
  10   4   9        2.66        2.87      1.75 o 
 -12   5   9        0.09       -2.77      2.77 o 
 -11   5   9       12.63        6.35      2.38 o 
 -10   5   9        0.93        2.12      1.48 o 
  -9   5   9      250.76      230.24      7.93 o 
  -8   5   9      272.69      283.90      6.27 o 
  -7   5   9      251.87      256.22      6.25 o 
  -6   5   9       16.83       17.87      1.70 o 
  -5   5   9      669.92      646.61      8.74 o 
  -4   5   9      808.59      826.34      9.25 o 
  -3   5   9      220.98      213.82      3.24 o 
  -2   5   9        0.00        0.86      0.55 o 
  -1   5   9      350.69      357.87      5.31 o 
   0   5   9       99.91      105.23      2.15 o 
   1   5   9      269.57      285.04      7.47 o 
   2   5   9      219.44      220.95      3.40 o 
   3   5   9       34.64       50.58      1.61 o 
   4   5   9       61.67       61.85      1.87 o 
   5   5   9       27.33       39.95      2.04 o 
   6   5   9        0.03        1.54      1.08 o 
   7   5   9        3.75        4.50      1.27 o 
   8   5   9       27.22       29.96      2.18 o 
   9   5   9       12.87       13.05      2.09 o 
  10   5   9        0.49       -2.37      2.37 o 
 -11   6   9        1.70       -0.68      1.93 o 
 -10   6   9        2.64        2.77      1.61 o 
  -9   6   9        3.22        1.17      1.46 o 
  -8   6   9       27.18       22.94      2.71 o 
  -7   6   9        6.23        9.68      2.22 o 
  -6   6   9      190.43      176.78      4.53 o 
  -5   6   9       64.77       59.81      2.75 o 
  -4   6   9      168.00      154.60      3.25 o 
  -3   6   9      157.49      152.06      2.71 o 
  -2   6   9      445.36      426.06      6.01 o 
  -1   6   9      564.80      559.81      6.79 o 
   0   6   9     1116.10     1137.14     12.35 o 
   1   6   9      376.65      382.94      5.80 o 
   2   6   9        9.18        9.18      0.89 o 
   3   6   9      124.85      117.44      2.84 o 
   4   6   9        0.65        3.77      1.25 o 
   5   6   9       22.31       20.15      1.94 o 
   6   6   9      363.40      352.26      7.25 o 
   7   6   9      146.57      154.71      4.68 o 
   8   6   9      176.01      157.60      4.89 o 
   9   6   9       35.91       47.48      3.97 o 
 -11   7   9        7.59        8.19      2.37 o 
 -10   7   9        8.87       15.75      2.75 o 
  -9   7   9        0.45        0.58      1.89 o 
  -8   7   9       14.44       16.69      2.03 o 
  -7   7   9       14.59       13.83      1.80 o 
  -6   7   9        7.71        8.35      1.73 o 
  -5   7   9      113.36      107.74      3.52 o 
  -4   7   9       44.41       47.99      2.53 o 
  -3   7   9      258.85      250.54      4.51 o 
  -2   7   9        3.84        4.41      1.09 o 
  -1   7   9      142.27      151.45      2.86 o 
   0   7   9       69.34       69.26      1.97 o 
   1   7   9       10.73       11.88      1.46 o 
   2   7   9        8.83        7.89      1.10 o 
   3   7   9       52.68       49.29      3.66 o 
   4   7   9        5.20        5.23      1.40 o 
   5   7   9       92.49       84.90      3.38 o 
   6   7   9       27.74       23.18      2.24 o 
   7   7   9        7.70       10.18      1.88 o 
   8   7   9       10.74        9.49      2.01 o 
   9   7   9        2.79        4.94      2.62 o 
 -10   8   9        8.55       11.86      2.22 o 
  -9   8   9        2.61        0.81      1.52 o 
  -8   8   9        3.61        2.70      1.49 o 
  -7   8   9        5.15        7.00      1.65 o 
  -6   8   9        7.11        5.49      1.47 o 
  -5   8   9       14.09       10.40      1.63 o 
  -4   8   9       12.48       12.74      1.56 o 
  -3   8   9        0.18       -0.90      0.90 o 
  -2   8   9      286.42      285.31      4.41 o 
  -1   8   9        1.09       -0.17      0.76 o 
   0   8   9      119.80      126.54      3.60 o 
   1   8   9       28.10       27.01      1.70 o 
   2   8   9        0.02       -0.66      0.77 o 
   3   8   9       11.39       13.43      1.86 o 
   4   8   9        3.76        4.73      1.42 o 
   5   8   9       40.43       34.79      3.33 o 
   6   8   9        0.01       -1.26      1.26 o 
   7   8   9        3.65        4.55      1.69 o 
   8   8   9       25.06       25.69      2.64 o 
 -10   9   9        7.63       11.52      2.22 o 
  -9   9   9        0.67        0.49      2.04 o 
  -8   9   9       19.68       21.41      2.82 o 
  -7   9   9       38.21       50.65      2.98 o 
  -6   9   9        0.05       -0.86      1.21 o 
  -5   9   9        0.13        1.52      1.31 o 
  -4   9   9       62.48       62.91      4.56 o 
  -3   9   9        5.33       10.60      1.92 o 
  -2   9   9      109.23      118.80      3.22 o 
  -1   9   9        9.31       12.40      1.51 o 
   0   9   9       30.51       29.05      1.68 o 
   1   9   9       82.78       80.21      2.62 o 
   2   9   9        3.36        2.17      1.26 o 
   3   9   9       81.25       78.33      7.86 o 
   4   9   9        2.97        4.40      2.34 o 
   5   9   9       38.88       39.79      5.89 o 
   6   9   9        7.85        5.99      1.74 o 
   7   9   9        0.39        0.57      1.95 o 
   8   9   9        0.39       -0.12      1.94 o 
  -9  10   9        3.32        6.18      2.04 o 
  -8  10   9        0.83        3.54      1.73 o 
  -7  10   9        0.31       -0.24      1.49 o 
  -6  10   9       23.27       22.53      2.34 o 
  -5  10   9       20.09       14.51      1.92 o 
  -4  10   9       70.65       80.03      3.48 o 
  -3  10   9       18.28       18.44      1.75 o 
  -2  10   9       12.21        8.62      1.45 o 
  -1  10   9       16.18       18.52      1.69 o 
   0  10   9       34.67       39.65      2.18 o 
   1  10   9       30.30       32.32      2.32 o 
   2  10   9       61.08       63.38      2.95 o 
   3  10   9        2.36        3.05      1.41 o 
   4  10   9       44.64       39.66      4.99 o 
   5  10   9       18.54       19.70      2.30 o 
   6  10   9        7.01        7.27      3.09 o 
   7  10   9        9.43       14.21      2.24 o 
  -8  11   9        2.50        4.04      1.96 o 
  -7  11   9       16.37       11.60      2.15 o 
  -6  11   9        1.92        1.06      1.52 o 
  -5  11   9        5.84        6.61      1.75 o 
  -4  11   9        1.48        4.43      1.67 o 
  -3  11   9        3.48        2.69      1.45 o 
  -2  11   9        0.76        1.58      1.18 o 
  -1  11   9       14.22        9.91      1.51 o 
   0  11   9       19.67       21.20      1.83 o 
   1  11   9       43.36       36.72      2.57 o 
   2  11   9        0.97        0.32      1.34 o 
   3  11   9       44.35       46.59      3.02 o 
   4  11   9       29.44       30.39      5.63 o 
   5  11   9       18.06       24.13      2.55 o 
   6  11   9        0.58        2.50      1.83 o 
  -6  12   9        4.73        4.97      1.99 o 
  -5  12   9        0.26        1.22      1.68 o 
  -4  12   9        4.90        6.56      2.30 o 
  -3  12   9        0.33        0.66      1.49 o 
  -2  12   9        3.88        2.02      1.35 o 
  -1  12   9        5.10        6.57      2.07 o 
   0  12   9       18.17       20.78      3.03 o 
   1  12   9       70.85       89.48      4.72 o 
   2  12   9       16.38       24.15      2.92 o 
   3  12   9        0.00        2.03      1.62 o 
   4  12   9        3.14        5.10      2.03 o 
   5  12   9        2.77        1.60      2.13 o 
  -5  13   9        3.22        4.03      2.32 o 
  -4  13   9        9.43       11.58      2.77 o 
  -3  13   9       23.16       31.81      6.16 o 
  -2  13   9       20.46       27.11      3.32 o 
  -1  13   9       10.29       16.57      3.82 o 
   0  13   9        0.32       -0.25      2.71 o 
   1  13   9        0.21        1.85      2.77 o 
   2  13   9       59.13       73.30     10.10 o 
   3  13   9       10.84        7.01      3.45 o 
 -12   0  10        1.07        2.12      2.77 o 
 -11   0  10       80.22       74.03      6.44 o 
 -10   0  10      117.66      126.18      7.61 o 
  -9   0  10      157.38      163.82      8.07 o 
  -8   0  10        6.36        3.03      1.40 o 
  -7   0  10       10.63       10.97      1.32 o 
  -6   0  10      379.89      379.46      6.39 o 
  -5   0  10       90.77       91.03      2.48 o 
  -4   0  10      763.61      788.09     11.23 o 
  -3   0  10     3117.06     3285.61     41.77 o 
  -2   0  10       58.55       44.45      1.67 o 
  -1   0  10        1.24        3.68      0.72 o 
   0   0  10     1092.20     1100.57     14.88 o 
   1   0  10      189.58      213.11      3.96 o 
   2   0  10      419.47      425.67      6.74 o 
   3   0  10     2595.33     2572.71     33.34 o 
   4   0  10      544.65      626.26      9.56 o 
   5   0  10      656.22      652.49     10.05 o 
   6   0  10        4.36        0.87      1.31 o 
   7   0  10        7.47        3.28      1.97 o 
   8   0  10        6.96        9.29      3.06 o 
   9   0  10       24.46       25.62      4.34 o 
  10   0  10       53.81       62.57      6.19 o 
 -12   1  10        2.69       -0.48      2.03 o 
 -11   1  10        1.89        3.07      2.08 o 
 -10   1  10      219.31      202.27     12.86 o 
  -9   1  10        2.37        2.18      1.73 o 
  -8   1  10      100.61       87.30      2.62 o 
  -7   1  10       44.31       46.76      1.41 o 
  -6   1  10       78.16       86.15      1.78 o 
  -5   1  10       80.35       88.32      1.72 o 
  -4   1  10      249.78      279.81      3.79 o 
  -3   1  10      784.71      805.83      8.01 o 
  -2   1  10       46.32       60.14      2.16 o 
  -1   1  10     5367.68     5263.42     46.65 o 
   0   1  10     1614.93     1514.65     14.13 o 
   1   1  10      937.36      956.63      9.33 o 
   2   1  10       62.24       59.85      1.41 o 
   3   1  10       43.95       46.17      1.31 o 
   4   1  10       59.89       57.02      1.52 o 
   5   1  10       21.04       19.00      1.25 o 
   6   1  10        4.52        4.37      0.91 o 
   7   1  10        7.65        6.41      1.24 o 
   8   1  10      159.34      167.28      4.80 o 
   9   1  10       59.79       53.16      3.94 o 
  10   1  10      242.26      256.99     11.29 o 
 -12   2  10        0.79        0.37      2.40 o 
 -11   2  10        0.67        1.83      2.00 o 
 -10   2  10       38.34       41.65      3.36 o 
  -9   2  10       93.11       94.65      2.87 o 
  -8   2  10      285.97      281.80      5.23 o 
  -7   2  10       55.13       59.93      1.83 o 
  -6   2  10        0.29        0.60      0.54 o 
  -5   2  10      609.49      641.59      7.39 o 
  -4   2  10      313.52      330.72      4.25 o 
  -3   2  10     2505.59     2625.37     23.85 o 
  -2   2  10     3692.90     3969.24     35.44 o 
  -1   2  10      195.25      195.64      2.58 o 
   0   2  10      518.30      512.50      5.41 o 
   1   2  10      207.52      224.43      2.90 o 
   2   2  10       15.01       12.30      0.86 o 
   3   2  10       34.14       39.77      1.24 o 
   4   2  10        0.02        1.25      0.64 o 
   5   2  10      174.30      175.48      3.21 o 
   6   2  10        0.62        0.29      0.64 o 
   7   2  10        0.01        1.84      1.25 o 
   8   2  10       13.70       15.95      1.98 o 
   9   2  10       29.65       33.24      3.02 o 
  10   2  10        0.01       -1.96      1.96 o 
 -12   3  10       51.13       62.71      4.53 o 
 -11   3  10       10.07        4.63      2.01 o 
 -10   3  10      107.25      110.54      5.59 o 
  -9   3  10       11.81       11.06      1.42 o 
  -8   3  10      318.52      326.64      6.96 o 
  -7   3  10       20.13       16.72      1.44 o 
  -6   3  10      267.37      283.00      4.20 o 
  -5   3  10        5.95       11.93      0.82 o 
  -4   3  10      639.99      678.08      7.01 o 
  -3   3  10     1126.77     1084.99     10.49 o 
  -2   3  10       20.56       12.61      0.93 o 
  -1   3  10       95.39       90.33      1.56 o 
   0   3  10      647.27      629.05      6.46 o 
   1   3  10       47.03       50.07      1.37 o 
   2   3  10      241.00      252.47      3.27 o 
   3   3  10        2.25        1.25      0.55 o 
   4   3  10        4.89        6.35      0.85 o 
   5   3  10     1077.04     1061.04     13.53 o 
   6   3  10       33.63       44.22      2.47 o 
   7   3  10      174.22      164.34      5.29 o 
   8   3  10        0.80        0.41      1.58 o 
   9   3  10        4.75        6.95      2.30 o 
  10   3  10        7.51       10.44      2.71 o 
 -12   4  10        1.77        6.56      3.88 o 
 -11   4  10        2.73        3.35      2.22 o 
 -10   4  10       17.57       16.53      1.75 o 
  -9   4  10       18.58       13.59      1.58 o 
  -8   4  10       14.20       14.98      1.57 o 
  -7   4  10       23.10       18.42      1.50 o 
  -6   4  10      328.62      329.73      4.87 o 
  -5   4  10      121.69      124.96      2.46 o 
  -4   4  10      182.51      204.69      2.82 o 
  -3   4  10      231.23      215.34      2.84 o 
  -2   4  10       31.20       42.52      1.38 o 
  -1   4  10        0.03       -0.21      0.52 o 
   0   4  10       18.87       17.22      0.76 o 
   1   4  10      160.81      182.25      2.79 o 
   2   4  10       84.15       88.22      1.75 o 
   3   4  10       15.42       20.85      1.03 o 
   4   4  10        0.09        0.09      0.55 o 
   5   4  10      325.02      333.00      4.95 o 
   6   4  10       48.12       53.91      2.34 o 
   7   4  10        5.05        6.31      1.32 o 
   8   4  10       96.89       99.30      4.31 o 
   9   4  10        9.77        5.93      3.11 o 
  10   4  10       32.80       30.64      4.87 o 
 -12   5  10        0.16        2.34      3.33 o 
 -11   5  10        0.45        1.24      2.02 o 
 -10   5  10        6.60        5.09      1.62 o 
  -9   5  10       10.16        9.09      2.24 o 
  -8   5  10        0.31       -0.51      1.25 o 
  -7   5  10       92.61       87.10      4.30 o 
  -6   5  10      197.51      178.08      4.44 o 
  -5   5  10        3.18        0.73      0.97 o 
  -4   5  10        5.74        4.64      0.79 o 
  -3   5  10       92.86       85.37      2.10 o 
  -2   5  10       36.52       27.82      1.22 o 
  -1   5  10       20.86       16.26      1.00 o 
   0   5  10      402.10      442.28      5.61 o 
   1   5  10        8.64        9.21      0.98 o 
   2   5  10        0.34       -0.56      0.56 o 
   3   5  10       11.33       10.47      1.12 o 
   4   5  10      112.90      108.00      2.82 o 
   5   5  10        8.51        7.22      1.52 o 
   6   5  10       21.20       25.04      2.16 o 
   7   5  10       73.30       78.97      3.40 o 
   8   5  10        4.06        3.91      2.05 o 
   9   5  10        8.63        5.71      2.37 o 
 -11   6  10       10.41        5.59      1.93 o 
 -10   6  10        8.49       15.31      2.13 o 
  -9   6  10       18.01       25.43      2.36 o 
  -8   6  10        0.76       -1.06      1.21 o 
  -7   6  10       21.96       14.68      1.82 o 
  -6   6  10       18.02       15.05      1.71 o 
  -5   6  10       53.70       58.26      2.15 o 
  -4   6  10      198.85      184.38      3.67 o 
  -3   6  10       75.70       68.65      1.81 o 
  -2   6  10        5.76        4.08      0.72 o 
  -1   6  10       19.85       13.94      1.18 o 
   0   6  10      403.07      399.01      5.33 o 
   1   6  10       10.01        9.94      1.04 o 
   2   6  10       22.19       24.69      1.62 o 
   3   6  10      285.13      290.81      6.00 o 
   4   6  10       56.40       48.83      2.54 o 
   5   6  10      190.47      178.18      4.78 o 
   6   6  10        0.19        0.87      1.30 o 
   7   6  10       20.42       20.79      3.16 o 
   8   6  10        7.16        6.92      1.82 o 
   9   6  10        3.74        2.17      2.20 o 
 -11   7  10        6.41        8.16      2.11 o 
 -10   7  10        7.11        5.15      2.44 o 
  -9   7  10        0.76       -0.18      1.44 o 
  -8   7  10        9.69       10.80      1.72 o 
  -7   7  10        4.71        3.32      1.71 o 
  -6   7  10       16.93       15.00      1.76 o 
  -5   7  10       84.40       78.67      3.15 o 
  -4   7  10      157.65      150.59      3.41 o 
  -3   7  10       96.73       89.44      2.59 o 
  -2   7  10      401.13      389.35      5.33 o 
  -1   7  10       13.86       11.09      1.03 o 
   0   7  10      300.71      319.69      4.69 o 
   1   7  10      242.10      247.87      4.69 o 
   2   7  10        0.01       -0.52      0.70 o 
   3   7  10        2.15        3.66      1.03 o 
   4   7  10       60.74       66.63      3.01 o 
   5   7  10       78.21       72.77      3.22 o 
   6   7  10       73.41       72.37      3.82 o 
   7   7  10       53.17       49.32      2.93 o 
   8   7  10        7.59       10.46      2.04 o 
   9   7  10       29.05       27.20      4.50 o 
 -10   8  10        8.96       13.68      2.26 o 
  -9   8  10       29.96       28.88      2.68 o 
  -8   8  10       32.98       27.48      2.55 o 
  -7   8  10       41.33       41.22      2.66 o 
  -6   8  10       52.10       46.88      2.74 o 
  -5   8  10        0.07       -0.11      1.13 o 
  -4   8  10      377.14      342.87      5.84 o 
  -3   8  10      613.03      590.81      8.55 o 
  -2   8  10      207.85      202.32      4.15 o 
  -1   8  10        8.56       12.23      1.21 o 
   0   8  10        1.24        1.17      0.84 o 
   1   8  10       43.96       48.00      2.04 o 
   2   8  10        1.08        0.89      0.81 o 
   3   8  10       18.57       16.49      1.88 o 
   4   8  10       35.05       37.24      2.55 o 
   5   8  10       41.72       39.15      2.65 o 
   6   8  10        0.57       -1.34      1.34 o 
   7   8  10       17.13       13.16      2.04 o 
   8   8  10        3.01        2.48      1.82 o 
  -9   9  10       21.13       30.36      2.86 o 
  -8   9  10        1.65        0.51      1.52 o 
  -7   9  10       33.93       37.28      2.80 o 
  -6   9  10        0.98        0.58      1.37 o 
  -5   9  10       30.31       30.58      2.92 o 
  -4   9  10       88.00       82.12      2.75 o 
  -3   9  10      196.72      191.56      4.70 o 
  -2   9  10       65.85       62.65      4.59 o 
  -1   9  10     1393.45     1375.80     17.12 o 
   0   9  10       36.18       35.09      2.25 o 
   1   9  10       84.85       80.90      4.83 o 
   2   9  10       55.24       56.31      3.82 o 
   3   9  10        0.35       -1.14      1.14 o 
   4   9  10        0.06        1.29      1.34 o 
   5   9  10        2.09        0.37      1.41 o 
   6   9  10        5.87        0.17      1.49 o 
   7   9  10        2.87        4.30      2.10 o 
  -9  10  10        0.33        1.10      2.14 o 
  -8  10  10        2.33        0.86      1.74 o 
  -7  10  10       14.89        8.95      1.94 o 
  -6  10  10        9.47       14.11      2.02 o 
  -5  10  10       11.78       13.41      1.92 o 
  -4  10  10       41.19       40.87      2.96 o 
  -3  10  10       17.10       19.60      1.80 o 
  -2  10  10       17.78       15.78      1.65 o 
  -1  10  10      149.59      157.42      5.50 o 
   0  10  10       50.97       56.22      2.20 o 
   1  10  10       23.59       22.63      1.90 o 
   2  10  10       12.14       17.03      3.56 o 
   3  10  10        1.96        2.56      1.63 o 
   4  10  10        0.46       -0.91      1.41 o 
   5  10  10        4.11        1.81      2.19 o 
   6  10  10        0.63        1.32      1.65 o 
   7  10  10       13.86       23.62      4.99 o 
  -8  11  10        4.64        3.95      3.23 o 
  -7  11  10        3.54        4.47      1.90 o 
  -6  11  10        1.38        1.02      1.59 o 
  -5  11  10        2.75        4.33      1.66 o 
  -4  11  10        3.17        4.15      1.68 o 
  -3  11  10       42.51       45.12      2.99 o 
  -2  11  10        1.00        0.63      1.24 o 
  -1  11  10       31.52       29.18      2.13 o 
   0  11  10        0.25        0.66      1.18 o 
   1  11  10        0.40       -0.40      1.28 o 
   2  11  10        1.33        2.49      1.70 o 
   3  11  10        0.23        0.90      1.57 o 
   4  11  10        1.07        0.29      1.60 o 
   5  11  10        0.15        3.03      1.75 o 
  -6  12  10       11.64       15.77      2.41 o 
  -5  12  10       41.74       49.49      3.31 o 
  -4  12  10        2.77        3.47      1.99 o 
  -3  12  10        5.74        5.26      1.82 o 
  -2  12  10        0.18       -0.72      1.24 o 
  -1  12  10        0.13       -0.28      1.27 o 
   0  12  10        3.77        2.90      2.01 o 
   1  12  10        4.98        3.27      1.97 o 
   2  12  10        0.00        0.69      1.62 o 
   3  12  10        1.00        0.37      1.69 o 
   4  12  10        1.80        1.01      1.68 o 
  -4  13  10       24.68       28.37      3.65 o 
  -3  13  10       96.02      119.12      4.73 o 
  -2  13  10       12.74        6.60      2.04 o 
  -1  13  10        3.75        1.05      2.03 o 
   0  13  10        8.79        7.64      3.11 o 
   1  13  10        0.04       -0.89      3.02 o 
   2  13  10       10.40       19.26      3.07 o 
 -12   1  11       19.45       19.57      3.11 o 
 -11   1  11       12.81       13.73      2.62 o 
 -10   1  11        4.84        4.09      1.98 o 
  -9   1  11       86.89       78.14      5.88 o 
  -8   1  11       85.52       99.02      3.78 o 
  -7   1  11      255.79      270.18      4.23 o 
  -6   1  11      100.02      103.77      2.01 o 
  -5   1  11      100.69       94.77      1.97 o 
  -4   1  11       39.09       52.79      1.49 o 
  -3   1  11     1304.48     1198.58     12.61 o 
  -2   1  11      672.01      736.68      7.43 o 
  -1   1  11     2422.17     2428.01     22.13 o 
   0   1  11      342.98      355.01      4.09 o 
   1   1  11      141.45      129.55      2.09 o 
   2   1  11      328.34      382.84      4.48 o 
   3   1  11      101.10      101.98      2.25 o 
   4   1  11       40.70       41.48      1.38 o 
   5   1  11      222.80      221.04      5.02 o 
   6   1  11       20.11       12.73      1.38 o 
   7   1  11       12.15       12.43      1.44 o 
   8   1  11        1.05        1.49      1.40 o 
   9   1  11        6.36       14.15      2.66 o 
  10   1  11        9.94       12.79      2.87 o 
 -12   2  11       23.32       24.44      3.37 o 
 -11   2  11        0.28       -1.85      1.87 o 
 -10   2  11        0.98       -1.67      1.67 o 
  -9   2  11       44.85       56.00      3.42 o 
  -8   2  11      470.88      442.82      6.92 o 
  -7   2  11        0.23        0.22      0.72 o 
  -6   2  11       62.27       59.09      2.47 o 
  -5   2  11       21.36       27.01      1.12 o 
  -4   2  11       40.59       24.88      1.07 o 
  -3   2  11     1508.51     1606.71     15.08 o 
  -2   2  11      390.33      379.42      4.31 o 
  -1   2  11       23.37       27.89      0.98 o 
   0   2  11       17.67       19.52      0.88 o 
   1   2  11       16.08       10.52      0.71 o 
   2   2  11      102.59      109.50      1.98 o 
   3   2  11       26.72       19.54      1.00 o 
   4   2  11       62.61       57.08      1.54 o 
   5   2  11      206.39      211.50      3.66 o 
   6   2  11      272.45      280.53      5.14 o 
   7   2  11       57.06       60.65      2.94 o 
   8   2  11       11.32       13.81      1.89 o 
   9   2  11        0.92        3.43      1.69 o 
  10   2  11       19.67       14.54      3.02 o 
 -12   3  11        9.96       10.63      2.77 o 
 -11   3  11        5.11        2.29      1.99 o 
 -10   3  11       18.99       16.16      2.50 o 
  -9   3  11       65.40       67.17      2.62 o 
  -8   3  11       12.46        8.88      1.35 o 
  -7   3  11       65.13       59.75      3.42 o 
  -6   3  11      240.24      234.98      3.78 o 
  -5   3  11       64.18       51.53      1.44 o 
  -4   3  11      315.57      314.41      3.87 o 
  -3   3  11       75.67       61.86      1.93 o 
  -2   3  11      105.57      110.61      2.57 o 
  -1   3  11      128.92      142.66      2.20 o 
   0   3  11        2.45        0.24      0.42 o 
   1   3  11       94.16       99.98      1.83 o 
   2   3  11      337.81      343.14      4.61 o 
   3   3  11      113.08      122.85      2.51 o 
   4   3  11       49.72       44.84      2.11 o 
   5   3  11      338.02      384.58      6.57 o 
   6   3  11        4.88        5.30      1.09 o 
   7   3  11        4.51        1.32      1.67 o 
   8   3  11        3.02        3.66      1.59 o 
   9   3  11        6.47        4.80      1.75 o 
  10   3  11        0.04        1.61      2.24 o 
 -12   4  11      125.16      147.82      9.67 o 
 -11   4  11       24.10       14.72      4.06 o 
 -10   4  11       11.78       14.10      2.10 o 
  -9   4  11      126.23      124.96      3.46 o 
  -8   4  11      692.81      759.81     18.80 o 
  -7   4  11       14.99       18.03      1.51 o 
  -6   4  11        0.41        0.68      0.76 o 
  -5   4  11        0.12       -0.65      1.39 o 
  -4   4  11       84.46       82.25      1.92 o 
  -3   4  11       12.01        9.60      0.84 o 
  -2   4  11      508.16      546.51      6.56 o 
  -1   4  11       27.45       20.23      1.08 o 
   0   4  11      120.61      111.69      2.84 o 
   1   4  11        4.92        5.41      0.77 o 
   2   4  11       74.03       72.25      2.40 o 
   3   4  11        8.94       13.62      0.96 o 
   4   4  11        5.83        3.91      0.87 o 
   5   4  11        2.94        2.19      0.92 o 
   6   4  11        0.03       -0.18      1.05 o 
   7   4  11        3.03        2.57      1.26 o 
   8   4  11       49.98       57.17      3.97 o 
   9   4  11        0.23       -1.86      1.86 o 
 -11   5  11       29.26       26.73      3.80 o 
 -10   5  11       14.20       15.74      2.13 o 
  -9   5  11       96.20       91.69      4.16 o 
  -8   5  11       19.68       24.20      3.29 o 
  -7   5  11      596.11      603.83     10.34 o 
  -6   5  11      182.95      156.88      3.47 o 
  -5   5  11      395.11      376.50      5.94 o 
  -4   5  11        1.43        6.05      0.87 o 
  -3   5  11      255.15      247.32      3.73 o 
  -2   5  11        5.62        7.78      0.82 o 
  -1   5  11       21.37       31.39      1.34 o 
   0   5  11       25.22       21.85      1.18 o 
   1   5  11      327.51      329.70      4.61 o 
   2   5  11       27.24       27.08      1.31 o 
   3   5  11        0.50       -0.75      0.75 o 
   4   5  11       11.06        9.34      1.28 o 
   5   5  11       29.81       33.67      2.38 o 
   6   5  11      163.98      167.65      6.29 o 
   7   5  11      410.62      395.31      8.13 o 
   8   5  11       33.65       38.07      3.65 o 
   9   5  11        7.54        7.66      4.34 o 
 -11   6  11        3.36        3.45      2.38 o 
 -10   6  11        4.47        6.12      2.10 o 
  -9   6  11       36.46       31.31      3.27 o 
  -8   6  11       14.72       13.45      1.90 o 
  -7   6  11       28.47       28.23      4.03 o 
  -6   6  11       52.73       46.20      2.50 o 
  -5   6  11        1.15        0.31      0.98 o 
  -4   6  11       33.05       33.44      1.74 o 
  -3   6  11       66.53       56.01      2.50 o 
  -2   6  11       23.11       27.87      1.32 o 
  -1   6  11       51.05       62.60      1.95 o 
   0   6  11      520.30      547.67      6.85 o 
   1   6  11      171.09      168.43      3.08 o 
   2   6  11      526.75      537.18      6.84 o 
   3   6  11        0.78       -0.37      0.84 o 
   4   6  11       51.39       50.28      2.88 o 
   5   6  11        2.06        3.83      1.46 o 
   6   6  11        0.09       -1.03      1.36 o 
   7   6  11       29.00       28.13      2.51 o 
   8   6  11        0.03        0.32      1.55 o 
   9   6  11        0.05       -1.96      1.96 o 
 -11   7  11        5.58        6.29      2.04 o 
 -10   7  11       11.01       18.27      2.33 o 
  -9   7  11        2.26        1.34      1.48 o 
  -8   7  11        6.45        8.45      1.71 o 
  -7   7  11      100.15      106.92      5.49 o 
  -6   7  11      134.65      131.39      4.11 o 
  -5   7  11       29.57       27.79      2.07 o 
  -4   7  11      439.05      438.87      6.82 o 
  -3   7  11       94.86      103.81      3.04 o 
  -2   7  11      190.59      182.92      3.29 o 
  -1   7  11       66.58       71.16      2.35 o 
   0   7  11      103.06       94.69      2.32 o 
   1   7  11      121.56      113.79      4.30 o 
   2   7  11      131.71      122.77      3.14 o 
   3   7  11      199.72      202.47      5.02 o 
   4   7  11        8.61        5.75      1.48 o 
   5   7  11      106.27      109.05      4.47 o 
   6   7  11        0.13       -0.16      1.32 o 
   7   7  11        9.97        7.40      1.84 o 
   8   7  11       21.86       30.04      2.79 o 
 -10   8  11       11.98       13.71      5.82 o 
  -9   8  11       17.32       22.82      2.49 o 
  -8   8  11        0.68        1.58      1.50 o 
  -7   8  11       13.93       13.74      1.92 o 
  -6   8  11       92.75       80.19      3.39 o 
  -5   8  11       49.41       48.45      3.86 o 
  -4   8  11       20.46       22.67      1.72 o 
  -3   8  11       30.06       26.98      1.81 o 
  -2   8  11       86.12       74.58      2.21 o 
  -1   8  11      781.90      763.05     12.08 o 
   0   8  11        1.79        0.60      0.89 o 
   1   8  11        4.72        5.21      0.95 o 
   2   8  11       19.79       18.06      1.55 o 
   3   8  11       67.17       62.44      2.92 o 
   4   8  11       60.52       49.63      2.77 o 
   5   8  11       17.13       14.22      1.95 o 
   6   8  11       12.56        6.58      1.97 o 
   7   8  11        4.03        6.98      1.90 o 
   8   8  11       23.50       22.99      2.61 o 
  -9   9  11        0.54        1.55      1.73 o 
  -8   9  11        4.25        3.95      1.68 o 
  -7   9  11       38.14       43.14      2.90 o 
  -6   9  11       34.90       34.45      3.36 o 
  -5   9  11       13.01       13.77      4.62 o 
  -4   9  11        3.69        3.11      1.28 o 
  -3   9  11       16.89       13.67      1.57 o 
  -2   9  11       45.85       46.93      2.30 o 
  -1   9  11       18.82       22.47      1.62 o 
   0   9  11        3.06        0.67      0.95 o 
   1   9  11       59.88       59.17      2.46 o 
   2   9  11        0.06       -1.17      1.17 o 
   3   9  11        2.09        1.11      1.28 o 
   4   9  11        4.41        3.80      2.32 o 
   5   9  11        0.01       -0.02      1.44 o 
   6   9  11       10.00        9.29      1.96 o 
   7   9  11        0.63        1.00      2.42 o 
  -8  10  11       10.52       12.45      5.45 o 
  -7  10  11        4.02        2.81      3.17 o 
  -6  10  11       34.50       33.81      2.72 o 
  -5  10  11       17.69        9.94      1.85 o 
  -4  10  11        0.62        0.61      1.40 o 
  -3  10  11       14.50       11.55      1.56 o 
  -2  10  11      112.95      107.85      3.36 o 
  -1  10  11       59.95       54.75      5.62 o 
   0  10  11       61.29       70.23      2.43 o 
   1  10  11        5.45        6.56      1.41 o 
   2  10  11       11.64       14.97      1.96 o 
   3  10  11       10.11       13.39      1.92 o 
   4  10  11       17.88       18.64      2.26 o 
   5  10  11        6.99        7.34      1.86 o 
   6  10  11       26.17       23.41      2.82 o 
  -7  11  11        4.04        3.99      1.86 o 
  -6  11  11        0.14       -0.21      1.57 o 
  -5  11  11        6.70        5.56      1.68 o 
  -4  11  11        2.51        2.14      1.54 o 
  -3  11  11       22.55       20.81      1.93 o 
  -2  11  11       52.60       55.86      2.71 o 
  -1  11  11        8.21       11.09      1.57 o 
   0  11  11        3.84        2.92      1.52 o 
   1  11  11        0.88        0.29      1.35 o 
   2  11  11       12.34       22.87      2.35 o 
   3  11  11       46.08       55.08      4.17 o 
   4  11  11       43.92       46.77      3.17 o 
   5  11  11       18.78       16.98      2.36 o 
  -6  12  11        1.64        2.32      1.85 o 
  -5  12  11        0.94        1.82      1.74 o 
  -4  12  11        2.93        0.47      2.07 o 
  -3  12  11       14.53       14.51      2.37 o 
  -2  12  11        4.12        1.23      1.28 o 
  -1  12  11       11.65       17.40      1.93 o 
   0  12  11        0.71        0.10      1.85 o 
   1  12  11        1.56        3.63      2.15 o 
   2  12  11       17.87       15.02      2.19 o 
   3  12  11        0.28        0.89      1.68 o 
   4  12  11        3.29        2.30      2.26 o 
  -4  13  11       36.82       48.37      4.68 o 
  -3  13  11        0.32       -1.75      1.81 o 
  -2  13  11        0.20        1.15      1.71 o 
  -1  13  11        0.02       -1.19      2.06 o 
   0  13  11        0.07       -1.63      1.92 o 
   1  13  11       12.95       12.53      2.77 o 
 -12   0  12       78.70       78.50      6.74 o 
 -11   0  12        6.26        4.77      3.11 o 
 -10   0  12        2.32        2.19      2.62 o 
  -9   0  12       83.27       90.66      6.07 o 
  -8   0  12      588.20      534.62     11.11 o 
  -7   0  12      150.62      157.63      4.91 o 
  -6   0  12        1.86        1.93      0.85 o 
  -5   0  12     1604.31     1620.12     21.84 o 
  -4   0  12      428.64      436.92      7.60 o 
  -3   0  12       69.71       75.46      2.24 o 
  -2   0  12      159.96      214.93      4.08 o 
  -1   0  12     5828.51     5630.67     70.72 o 
   0   0  12      438.30      429.96      6.87 o 
   1   0  12      123.94      122.20      2.97 o 
   2   0  12        1.03        2.04      0.83 o 
   3   0  12      266.95      246.38      4.97 o 
   4   0  12       10.73       10.04      1.66 o 
   5   0  12        4.18        4.28      1.15 o 
   6   0  12        0.02        1.00      3.29 o 
   7   0  12       12.98       12.84      2.13 o 
   8   0  12       43.72       46.18      3.36 o 
   9   0  12        3.15        9.30      3.54 o 
  10   0  12      119.98      125.99      8.50 o 
 -12   1  12        9.06        8.29      2.52 o 
 -11   1  12        2.84        4.25      2.16 o 
 -10   1  12        0.00       -1.19      1.56 o 
  -9   1  12        3.13        6.32      1.50 o 
  -8   1  12       27.82       28.81      1.58 o 
  -7   1  12      100.09       94.03      2.05 o 
  -6   1  12        3.50        2.75      0.64 o 
  -5   1  12      124.35      147.64      2.46 o 
  -4   1  12      145.08      149.33      2.61 o 
  -3   1  12       47.20       43.96      1.26 o 
  -2   1  12       11.10        1.74      0.50 o 
  -1   1  12      696.79      635.77      6.63 o 
   0   1  12       21.89       11.04      0.76 o 
   1   1  12      538.10      555.67      6.02 o 
   2   1  12      190.05      187.46      2.78 o 
   3   1  12       93.58       96.41      3.82 o 
   4   1  12        1.32        0.70      0.66 o 
   5   1  12       11.39       17.94      1.49 o 
   6   1  12       18.31       17.02      1.56 o 
   7   1  12        8.24        8.37      1.33 o 
   8   1  12        2.79        2.02      2.39 o 
   9   1  12       18.23       20.17      3.02 o 
  10   1  12        5.49       19.09      4.71 o 
 -12   2  12        1.56        1.36      2.21 o 
 -11   2  12       11.41       14.19      2.68 o 
 -10   2  12        1.23       -1.40      1.74 o 
  -9   2  12        4.00        3.76      1.18 o 
  -8   2  12       24.10       25.58      1.80 o 
  -7   2  12       81.79       76.68      2.14 o 
  -6   2  12      155.23      141.63      3.96 o 
  -5   2  12      381.81      373.10      4.52 o 
  -4   2  12      538.50      539.40      7.07 o 
  -3   2  12      638.16      655.20      8.72 o 
  -2   2  12      480.58      468.57      5.18 o 
  -1   2  12       83.98       61.83      1.43 o 
   0   2  12      349.36      353.05      4.18 o 
   1   2  12       28.92       31.00      1.12 o 
   2   2  12        4.37        2.62      0.60 o 
   3   2  12       12.33       10.06      0.83 o 
   4   2  12       35.10       27.33      1.28 o 
   5   2  12        1.29        4.89      1.00 o 
   6   2  12        2.26        3.23      0.98 o 
   7   2  12        1.67        1.85      1.63 o 
   8   2  12       27.63       32.72      2.95 o 
   9   2  12        3.41        2.73      1.69 o 
  10   2  12       24.04       34.32      3.93 o 
 -12   3  12        0.59       -2.13      2.13 o 
 -11   3  12        2.27        1.92      2.04 o 
 -10   3  12       40.46       48.80      3.17 o 
  -9   3  12       61.25       59.23      2.46 o 
  -8   3  12      112.79      118.66      3.21 o 
  -7   3  12        7.16        4.07      0.89 o 
  -6   3  12      219.98      209.29      3.55 o 
  -5   3  12       16.43       18.84      1.02 o 
  -4   3  12      250.78      254.67      3.38 o 
  -3   3  12        9.47       13.10      0.81 o 
  -2   3  12      251.96      270.19      3.88 o 
  -1   3  12      713.87      723.62      7.43 o 
   0   3  12      495.29      512.17      5.61 o 
   1   3  12       16.86       20.85      1.05 o 
   2   3  12       40.56       55.42      1.65 o 
   3   3  12        1.97        1.86      0.65 o 
   4   3  12        4.86        3.62      1.00 o 
   5   3  12       24.15       22.82      1.47 o 
   6   3  12      180.04      193.14      4.26 o 
   7   3  12        2.94        4.78      1.58 o 
   8   3  12       10.83        9.75      2.66 o 
   9   3  12        0.15       -0.95      1.58 o 
 -12   4  12        0.03        5.39      3.51 o 
 -11   4  12        3.29        5.02      3.20 o 
 -10   4  12        2.34        3.20      1.54 o 
  -9   4  12        0.37        0.06      1.38 o 
  -8   4  12        0.19        3.43      1.35 o 
  -7   4  12       72.95       75.84      3.04 o 
  -6   4  12      148.76      158.17      3.47 o 
  -5   4  12      200.10      202.08      4.41 o 
  -4   4  12        0.36        1.03      0.63 o 
  -3   4  12       25.75       22.29      1.22 o 
  -2   4  12       65.59       66.47      1.93 o 
  -1   4  12       19.16       20.58      1.15 o 
   0   4  12      870.81      863.32      9.74 o 
   1   4  12      345.57      368.52      5.00 o 
   2   4  12       18.08       16.07      1.09 o 
   3   4  12       44.09       42.95      2.07 o 
   4   4  12       35.41       32.42      2.11 o 
   5   4  12        0.81       -0.73      1.05 o 
   6   4  12       48.25       46.63      3.20 o 
   7   4  12      215.34      207.95      6.72 o 
   8   4  12       16.11       16.27      3.56 o 
   9   4  12       17.10       17.46      2.92 o 
 -11   5  12        4.64        6.34      2.45 o 
 -10   5  12       71.69       82.06      3.63 o 
  -9   5  12        1.85        2.34      1.48 o 
  -8   5  12        6.50        5.98      1.52 o 
  -7   5  12        6.32        5.74      1.41 o 
  -6   5  12       49.68       43.87      2.08 o 
  -5   5  12        0.79        2.16      1.23 o 
  -4   5  12       44.54       44.35      1.62 o 
  -3   5  12        0.06        1.15      0.67 o 
  -2   5  12       14.94       15.27      1.07 o 
  -1   5  12        4.81        4.61      0.78 o 
   0   5  12       11.77       10.06      0.92 o 
   1   5  12        8.53        8.27      1.17 o 
   2   5  12        0.01        0.01      0.72 o 
   3   5  12        5.07        6.03      1.08 o 
   4   5  12        5.36        7.79      1.22 o 
   5   5  12       56.12       53.88      2.91 o 
   6   5  12       50.96       51.53      3.40 o 
   7   5  12       13.48       20.70      2.29 o 
   8   5  12        2.66        5.60      2.18 o 
   9   5  12        0.03        0.25      3.08 o 
 -11   6  12       48.85       55.67      5.75 o 
 -10   6  12        2.56        1.61      1.67 o 
  -9   6  12        0.77        2.02      1.49 o 
  -8   6  12       14.61       10.40      1.73 o 
  -7   6  12       74.27       71.26      3.14 o 
  -6   6  12        1.71       -0.84      1.08 o 
  -5   6  12      139.11      141.47      3.36 o 
  -4   6  12       13.91       13.31      1.33 o 
  -3   6  12        0.09        0.37      0.69 o 
  -2   6  12       64.95       59.30      1.81 o 
  -1   6  12       25.03       20.36      2.00 o 
   0   6  12        9.91        7.88      0.95 o 
   1   6  12       19.23       25.79      2.47 o 
   2   6  12      375.15      341.54      5.01 o 
   3   6  12        0.68        1.00      1.00 o 
   4   6  12       25.28       22.45      2.05 o 
   5   6  12        2.26        2.94      1.40 o 
   6   6  12        7.82        7.35      1.73 o 
   7   6  12       14.51       18.99      2.24 o 
   8   6  12       45.39       50.02      3.99 o 
 -10   7  12        6.19        6.10      1.92 o 
  -9   7  12       13.67       13.07      2.05 o 
  -8   7  12        2.74        2.94      1.44 o 
  -7   7  12       33.85       27.33      2.36 o 
  -6   7  12      314.23      294.47      6.88 o 
  -5   7  12      213.34      202.32      4.25 o 
  -4   7  12        0.46       -0.04      0.96 o 
  -3   7  12       82.71       71.07      2.43 o 
  -2   7  12       16.63       15.36      1.20 o 
  -1   7  12      239.20      234.23      3.92 o 
   0   7  12      298.61      283.15      5.00 o 
   1   7  12       37.92       37.60      1.87 o 
   2   7  12      114.44       93.00      2.82 o 
   3   7  12      214.52      190.73      4.94 o 
   4   7  12        3.47        1.52      1.33 o 
   5   7  12       59.95       57.20      3.06 o 
   6   7  12       37.27       50.00      3.03 o 
   7   7  12        0.10       -0.55      1.50 o 
   8   7  12       66.57       72.25      3.84 o 
 -10   8  12        4.77        3.45      1.87 o 
  -9   8  12        5.13        1.98      1.71 o 
  -8   8  12        0.36       -0.50      1.46 o 
  -7   8  12       60.99       69.33      3.35 o 
  -6   8  12       18.90       14.37      1.91 o 
  -5   8  12       37.79       40.25      3.51 o 
  -4   8  12      100.29       97.77      3.69 o 
  -3   8  12       14.26       12.60      1.46 o 
  -2   8  12       32.08       32.78      1.73 o 
  -1   8  12        7.68       10.30      1.90 o 
   0   8  12        0.00       -0.48      0.87 o 
   1   8  12      125.78      117.30      3.54 o 
   2   8  12      126.25      120.49      3.56 o 
   3   8  12       21.89       20.46      2.10 o 
   4   8  12       16.70       16.97      2.36 o 
   5   8  12       35.97       35.04      2.72 o 
   6   8  12        5.32        7.64      2.95 o 
   7   8  12       16.13       20.43      2.48 o 
  -9   9  12       66.82       79.96      5.77 o 
  -8   9  12       50.74       51.09      3.20 o 
  -7   9  12       53.78       51.95      4.83 o 
  -6   9  12       55.74       56.78      3.09 o 
  -5   9  12       17.22       20.07      2.59 o 
  -4   9  12        1.23       -0.99      1.01 o 
  -3   9  12        1.92        2.25      1.16 o 
  -2   9  12       56.49       46.15      2.35 o 
  -1   9  12      334.86      340.33      6.07 o 
   0   9  12       64.45       79.34      3.51 o 
   1   9  12      189.24      196.24      4.36 o 
   2   9  12        0.15       -0.07      1.30 o 
   3   9  12      169.56      159.43     11.25 o 
   4   9  12        5.92        6.17      1.73 o 
   5   9  12        6.89        3.25      1.62 o 
   6   9  12       17.26       23.56      2.54 o 
   7   9  12        8.66        6.21      1.97 o 
  -8  10  12       33.53       35.57      3.15 o 
  -7  10  12        0.02        0.48      1.56 o 
  -6  10  12        9.84        7.74      2.60 o 
  -5  10  12        3.77        4.82      1.95 o 
  -4  10  12        0.29        0.27      1.30 o 
  -3  10  12       29.13       28.23      2.06 o 
  -2  10  12       24.27       23.08      1.94 o 
  -1  10  12        1.63        1.63      1.23 o 
   0  10  12       29.77       27.61      1.80 o 
   1  10  12       19.12       20.42      1.81 o 
   2  10  12        1.97        1.93      1.43 o 
   3  10  12        9.76       14.20      2.01 o 
   4  10  12       52.61       63.65      3.35 o 
   5  10  12        0.07       -1.37      1.49 o 
   6  10  12        2.05        0.37      1.72 o 
  -7  11  12        3.68        1.40      1.75 o 
  -6  11  12        0.14       -1.56      1.56 o 
  -5  11  12       24.59       27.77      2.65 o 
  -4  11  12       31.22       32.77      2.72 o 
  -3  11  12        1.89        1.55      1.23 o 
  -2  11  12        1.63        1.83      1.90 o 
  -1  11  12        8.19        9.43      1.91 o 
   0  11  12       12.56       16.58      2.73 o 
   1  11  12       49.32       61.69      3.33 o 
   2  11  12        0.01       -1.83      2.13 o 
   3  11  12        2.26        2.22      2.45 o 
   4  11  12        5.99       13.60      2.20 o 
   5  11  12        0.69       -0.92      2.79 o 
  -6  12  12        0.31       -0.22      3.14 o 
  -5  12  12        0.87        0.14      1.71 o 
  -4  12  12       41.93       54.53      3.49 o 
  -3  12  12        1.82       -0.82      1.63 o 
  -2  12  12       11.23       13.68      1.84 o 
  -1  12  12       47.77       45.60      2.64 o 
   0  12  12       48.71       51.60      4.14 o 
   1  12  12       16.12       27.89      3.37 o 
   2  12  12        1.44        3.44      1.76 o 
   3  12  12        5.02        5.91      2.05 o 
  -3  13  12        5.13        9.21      2.23 o 
  -2  13  12        4.12        4.31      1.99 o 
  -1  13  12       10.62       14.78      3.23 o 
   0  13  12        0.47        0.18      2.15 o 
 -12   1  13       16.47       12.90      2.85 o 
 -11   1  13        0.33        1.37      3.66 o 
 -10   1  13        0.25       -1.58      1.67 o 
  -9   1  13      131.83      127.36      3.97 o 
  -8   1  13      507.36      511.34      6.84 o 
  -7   1  13       90.80       87.96      2.58 o 
  -6   1  13       71.47       71.04      1.76 o 
  -5   1  13      113.72      100.92      2.50 o 
  -4   1  13      213.79      200.16      2.93 o 
  -3   1  13       32.41       25.07      1.07 o 
  -2   1  13      189.92      171.46      2.56 o 
  -1   1  13      288.52      269.04      3.48 o 
   0   1  13      821.27      827.32      8.43 o 
   1   1  13       81.22       85.03      1.80 o 
   2   1  13       27.04       27.96      1.22 o 
   3   1  13       68.28       59.80      1.62 o 
   4   1  13       19.13       15.76      1.09 o 
   5   1  13       68.76       70.43      2.15 o 
   6   1  13       26.64       24.65      1.77 o 
   7   1  13       16.57       21.94      1.84 o 
   8   1  13        0.10        0.64      1.46 o 
   9   1  13       21.02       27.77      6.10 o 
 -12   2  13        9.46        9.16      2.81 o 
 -11   2  13       34.71       39.02      3.65 o 
 -10   2  13       28.96       39.25      3.57 o 
  -9   2  13       60.83       53.78      2.40 o 
  -8   2  13        3.16        3.83      1.29 o 
  -7   2  13       13.70       10.08      1.09 o 
  -6   2  13       78.17       87.43      2.94 o 
  -5   2  13      190.19      202.41      3.08 o 
  -4   2  13      354.26      338.99      4.20 o 
  -3   2  13      350.54      364.65      4.38 o 
  -2   2  13      747.14      695.39      7.25 o 
  -1   2  13       46.34       42.91      1.43 o 
   0   2  13      394.15      407.32      4.75 o 
   1   2  13      111.10      124.63      2.21 o 
   2   2  13      287.68      295.52      3.88 o 
   3   2  13      191.89      193.39      3.61 o 
   4   2  13      142.91      135.02      2.55 o 
   5   2  13        2.17        0.80      0.90 o 
   6   2  13        5.45        6.58      1.40 o 
   7   2  13        3.23        2.84      1.45 o 
   8   2  13        1.43        0.73      1.51 o 
   9   2  13       17.87       16.60      3.11 o 
 -12   3  13        0.23        0.12      3.02 o 
 -11   3  13       35.37       42.74      5.39 o 
 -10   3  13       56.67       62.94      3.26 o 
  -9   3  13       29.35       25.00      1.91 o 
  -8   3  13        2.74        1.10      1.31 o 
  -7   3  13       56.73       61.60      2.02 o 
  -6   3  13      314.13      303.05      4.55 o 
  -5   3  13        0.69        0.78      0.63 o 
  -4   3  13        3.61        7.60      0.78 o 
  -3   3  13      137.88      122.51      2.15 o 
  -2   3  13       55.55       43.22      2.03 o 
  -1   3  13       17.09       16.86      0.91 o 
   0   3  13      195.66      191.57      2.79 o 
   1   3  13       19.75       21.34      1.06 o 
   2   3  13        8.15        5.06      0.72 o 
   3   3  13       55.16       51.21      1.64 o 
   4   3  13        4.67        3.03      0.91 o 
   5   3  13      259.64      249.01      4.26 o 
   6   3  13       26.64       34.63      1.86 o 
   7   3  13       71.79       59.65      3.15 o 
   8   3  13       41.94       43.37      3.02 o 
   9   3  13       11.61       12.23      2.27 o 
 -12   4  13        0.13        0.15      3.17 o 
 -11   4  13        0.32        4.56      3.26 o 
 -10   4  13        4.47        3.38      1.58 o 
  -9   4  13       69.66       68.47      3.12 o 
  -8   4  13      355.61      349.38      7.17 o 
  -7   4  13      115.94      118.66      3.73 o 
  -6   4  13      342.48      336.06      5.66 o 
  -5   4  13      125.54      127.83      3.45 o 
  -4   4  13       10.84       10.53      0.97 o 
  -3   4  13       57.95       68.05      1.85 o 
  -2   4  13       52.51       46.54      1.57 o 
  -1   4  13        7.21        7.43      1.05 o 
   0   4  13       18.05       26.13      1.58 o 
   1   4  13       42.49       46.80      1.66 o 
   2   4  13      208.17      206.62      5.11 o 
   3   4  13      243.69      249.30      3.98 o 
   4   4  13        7.75       14.63      1.52 o 
   5   4  13       11.33       10.63      1.36 o 
   6   4  13       48.25       46.81      2.77 o 
   7   4  13       39.57       36.87      3.55 o 
   8   4  13        3.57       -0.57      1.92 o 
   9   4  13       13.21       18.80      6.87 o 
 -11   5  13        3.40        6.47      2.42 o 
 -10   5  13       28.07       27.15      2.52 o 
  -9   5  13        0.52        2.26      1.43 o 
  -8   5  13       46.71       47.78      2.73 o 
  -7   5  13        1.22        0.53      1.22 o 
  -6   5  13      233.93      233.46      6.28 o 
  -5   5  13      133.25      122.60      3.13 o 
  -4   5  13      598.38      569.45      7.11 o 
  -3   5  13       24.69       31.95      1.43 o 
  -2   5  13      269.08      261.52      4.02 o 
  -1   5  13        9.84        9.34      0.94 o 
   0   5  13        5.03        6.10      0.86 o 
   1   5  13      379.52      358.26      5.69 o 
   2   5  13      180.05      193.14      3.43 o 
   3   5  13      270.72      247.75      4.68 o 
   4   5  13       35.64       39.68      2.35 o 
   5   5  13       13.97       14.61      2.33 o 
   6   5  13       22.99       23.83      3.26 o 
   7   5  13      122.81      123.80      5.46 o 
   8   5  13       17.61       10.44      2.60 o 
   9   5  13        0.01        1.85      2.99 o 
 -11   6  13        0.42        0.23      1.84 o 
 -10   6  13        8.87        9.90      1.99 o 
  -9   6  13        3.81        0.13      1.47 o 
  -8   6  13       69.75       76.90      3.41 o 
  -7   6  13        1.42        1.39      1.31 o 
  -6   6  13      246.66      235.90      5.61 o 
  -5   6  13        0.29        0.44      0.96 o 
  -4   6  13        0.03       -0.17      0.94 o 
  -3   6  13       41.62       41.17      1.68 o 
  -2   6  13      172.70      164.66      3.12 o 
  -1   6  13        0.28       -0.79      0.79 o 
   0   6  13       82.88       70.12      2.06 o 
   1   6  13      115.53      108.79      2.52 o 
   2   6  13       24.44       24.18      1.69 o 
   3   6  13      314.59      320.38      5.65 o 
   4   6  13      292.08      297.97      6.58 o 
   5   6  13        2.14        2.06      1.36 o 
   6   6  13       26.88       38.44      2.81 o 
   7   6  13        0.05        0.88      1.51 o 
   8   6  13       31.03       50.01      6.22 o 
 -10   7  13        0.23       -1.62      1.62 o 
  -9   7  13        2.09        4.29      1.69 o 
  -8   7  13        7.55        8.04      1.72 o 
  -7   7  13        0.48        0.04      1.40 o 
  -6   7  13       14.38       13.31      1.83 o 
  -5   7  13        0.03       -0.45      0.98 o 
  -4   7  13       33.54       30.83      1.95 o 
  -3   7  13        0.37        1.11      1.00 o 
  -2   7  13       27.69       24.74      1.48 o 
  -1   7  13        0.01       -0.76      0.76 o 
   0   7  13       64.61       61.37      2.01 o 
   1   7  13      218.41      196.74      5.99 o 
   2   7  13       60.55       72.78      2.57 o 
   3   7  13       56.44       64.82      2.78 o 
   4   7  13        7.51       11.97      3.13 o 
   5   7  13        7.43       16.34      2.06 o 
   6   7  13        0.28        2.28      1.55 o 
   7   7  13        0.22       -1.56      1.56 o 
   8   7  13       49.23       64.67      3.80 o 
 -10   8  13        1.78        1.92      1.81 o 
  -9   8  13        0.69        1.80      1.61 o 
  -8   8  13       23.77       23.67      2.42 o 
  -7   8  13        5.39        9.64      1.77 o 
  -6   8  13      219.03      208.19      9.04 o 
  -5   8  13        7.48        9.37      1.69 o 
  -4   8  13       12.53       11.48      1.44 o 
  -3   8  13        9.13        6.29      1.26 o 
  -2   8  13     1045.06      991.81     11.58 o 
  -1   8  13       23.31       21.19      1.52 o 
   0   8  13       18.26       12.97      1.49 o 
   1   8  13      108.15      108.11      3.15 o 
   2   8  13        0.05        0.22      1.04 o 
   3   8  13       72.25       64.47      3.13 o 
   4   8  13       29.92       25.56      2.42 o 
   5   8  13        2.18        0.46      1.45 o 
   6   8  13        0.02        0.92      1.50 o 
   7   8  13        4.11        4.57      1.84 o 
  -9   9  13        8.07       11.97      2.22 o 
  -8   9  13        8.21        7.42      1.95 o 
  -7   9  13       36.93       38.75      2.86 o 
  -6   9  13        6.64        6.51      1.70 o 
  -5   9  13        0.94       -1.16      1.27 o 
  -4   9  13        0.86        0.62      1.36 o 
  -3   9  13       38.93       39.80      2.20 o 
  -2   9  13      192.00      185.60      4.26 o 
  -1   9  13        7.04        7.10      1.22 o 
   0   9  13        1.09        2.44      1.18 o 
   1   9  13       16.20       18.73      1.71 o 
   2   9  13        4.24        3.72      2.02 o 
   3   9  13       18.96       20.04      3.25 o 
   4   9  13        0.04        0.70      1.47 o 
   5   9  13       12.40       12.58      2.81 o 
   6   9  13        4.69        5.93      1.94 o 
  -8  10  13       16.50       14.66      2.33 o 
  -7  10  13        1.58        1.87      1.71 o 
  -6  10  13        1.00        0.37      1.45 o 
  -5  10  13        3.06        5.80      2.06 o 
  -4  10  13       23.46       23.25      2.36 o 
  -3  10  13        2.49        2.38      1.28 o 
  -2  10  13       60.91       63.82      2.71 o 
  -1  10  13       20.49       27.79      2.09 o 
   0  10  13       49.36       53.37      2.30 o 
   1  10  13        0.76        1.11      1.48 o 
   2  10  13        1.28       -0.66      1.41 o 
   3  10  13        3.70        4.37      1.81 o 
   4  10  13        3.03        1.11      1.67 o 
   5  10  13        7.51        9.26      2.01 o 
  -7  11  13       27.89       30.26      2.95 o 
  -6  11  13        8.31       10.17      2.65 o 
  -5  11  13        3.74        2.43      1.99 o 
  -4  11  13        5.35        4.23      2.27 o 
  -3  11  13       10.81       12.63      1.69 o 
  -2  11  13       28.38       29.88      2.24 o 
  -1  11  13       49.80       49.96      2.68 o 
   0  11  13        5.10        6.55      1.78 o 
   1  11  13        3.30        2.99      1.64 o 
   2  11  13        2.35        6.40      1.85 o 
   3  11  13       21.97       27.75      2.71 o 
   4  11  13        3.44        4.64      1.83 o 
  -5  12  13       17.81       18.96      2.54 o 
  -4  12  13       44.04       52.46      3.50 o 
  -3  12  13       38.38       37.00      3.06 o 
  -2  12  13        4.39        1.76      1.43 o 
  -1  12  13        0.40        0.31      1.99 o 
   0  12  13       37.78       39.91      4.06 o 
   1  12  13        0.32        2.81      2.35 o 
   2  12  13        0.61        2.37      1.75 o 
 -12   0  14       15.09       11.89      3.91 o 
 -11   0  14       47.84       46.16      5.30 o 
 -10   0  14       22.56       25.22      4.22 o 
  -9   0  14      156.88      148.26      5.57 o 
  -8   0  14       46.48       52.64      3.85 o 
  -7   0  14      146.16      149.73      3.88 o 
  -6   0  14        7.35        2.50      1.08 o 
  -5   0  14      258.02      289.76      5.53 o 
  -4   0  14       14.71       13.64      1.56 o 
  -3   0  14       87.64       97.53      2.95 o 
  -2   0  14     1438.04     1333.38     18.24 o 
  -1   0  14     1972.98     1950.92     25.85 o 
   0   0  14        7.83       13.75      1.32 o 
   1   0  14      250.13      275.95      6.05 o 
   2   0  14        4.79        6.78      1.16 o 
   3   0  14      378.06      359.19      6.57 o 
   4   0  14        5.39        3.43      1.17 o 
   5   0  14        0.47       -1.27      1.27 o 
   6   0  14       15.32       21.33      4.31 o 
   7   0  14       53.51       56.39      3.61 o 
   8   0  14        5.98       10.43      2.33 o 
   9   0  14       67.79       66.58      6.44 o 
 -12   1  14        8.05        8.21      2.58 o 
 -11   1  14        7.75       10.07      2.48 o 
 -10   1  14        1.78       -1.62      1.72 o 
  -9   1  14       14.07       13.18      1.79 o 
  -8   1  14       74.92       69.86      2.24 o 
  -7   1  14      504.13      507.48      6.07 o 
  -6   1  14      143.80      140.03      2.56 o 
  -5   1  14      665.06      676.56      8.06 o 
  -4   1  14       32.64       36.01      1.40 o 
  -3   1  14       98.13       91.27      1.87 o 
  -2   1  14       79.10       84.23      2.04 o 
  -1   1  14      169.45      163.35      2.57 o 
   0   1  14      557.18      550.80      6.11 o 
   1   1  14      365.63      352.05      4.40 o 
   2   1  14       13.56       16.52      1.31 o 
   3   1  14       49.03       50.41      1.70 o 
   4   1  14       82.38       74.95      2.52 o 
   5   1  14        8.57        9.38      1.22 o 
   6   1  14       51.54       46.35      2.40 o 
   7   1  14        0.82        2.41      1.27 o 
   8   1  14        0.05        0.00      1.47 o 
   9   1  14        0.38       -0.13      2.60 o 
 -12   2  14        6.17        6.31      2.62 o 
 -11   2  14        3.42        3.61      2.57 o 
 -10   2  14        1.48        1.45      1.81 o 
  -9   2  14        7.23        6.90      1.36 o 
  -8   2  14        0.32        0.08      1.08 o 
  -7   2  14       10.87       12.66      1.18 o 
  -6   2  14       37.83       34.40      1.42 o 
  -5   2  14        1.61        3.09      0.72 o 
  -4   2  14       76.58       72.53      1.73 o 
  -3   2  14       41.04       48.81      1.64 o 
  -2   2  14       32.30       34.55      1.24 o 
  -1   2  14       57.85       61.27      1.53 o 
   0   2  14      229.93      233.46      3.26 o 
   1   2  14      544.99      523.86      5.95 o 
   2   2  14       20.93       21.36      1.37 o 
   3   2  14       17.82       11.34      1.11 o 
   4   2  14       83.05       86.24      2.40 o 
   5   2  14       21.53       16.23      1.37 o 
   6   2  14        1.78        3.04      1.24 o 
   7   2  14        8.75       12.17      1.89 o 
   8   2  14       20.67       21.75      2.44 o 
   9   2  14        2.63        2.47      1.83 o 
 -12   3  14        5.56        7.05      3.79 o 
 -11   3  14        4.56       10.32      3.97 o 
 -10   3  14        9.20        5.05      1.98 o 
  -9   3  14        0.98       -0.51      1.36 o 
  -8   3  14       14.39        6.51      1.48 o 
  -7   3  14       75.08       87.60      2.70 o 
  -6   3  14       84.71       82.67      2.74 o 
  -5   3  14       81.47       80.14      2.29 o 
  -4   3  14       21.09       24.61      1.30 o 
  -3   3  14      250.54      267.99      4.03 o 
  -2   3  14        2.46        5.99      0.83 o 
  -1   3  14       46.06       51.88      1.66 o 
   0   3  14      310.66      305.60      4.44 o 
   1   3  14       41.17       33.36      1.48 o 
   2   3  14      161.09      156.32      2.99 o 
   3   3  14        2.43        1.44      0.71 o 
   4   3  14        6.46        8.40      1.16 o 
   5   3  14       25.44       19.42      1.50 o 
   6   3  14      192.56      197.34      4.36 o 
   7   3  14        0.06        2.92      1.98 o 
   8   3  14        2.92        1.67      2.23 o 
   9   3  14       14.70       13.37      3.59 o 
 -11   4  14        1.49        5.36      3.63 o 
 -10   4  14       41.04       44.25      2.92 o 
  -9   4  14       33.42       37.02      3.88 o 
  -8   4  14        4.98        5.59      1.50 o 
  -7   4  14       23.68       22.02      1.67 o 
  -6   4  14       81.49       84.82      4.21 o 
  -5   4  14        0.22       -0.42      0.97 o 
  -4   4  14       81.51      105.79      2.45 o 
  -3   4  14       20.24       24.62      1.32 o 
  -2   4  14      104.24       97.28      2.26 o 
  -1   4  14       21.25       12.24      1.22 o 
   0   4  14        8.56        8.60      0.94 o 
   1   4  14       38.28       37.93      1.68 o 
   2   4  14       63.21       57.30      2.19 o 
   3   4  14      398.83      358.41      5.97 o 
   4   4  14       14.01       10.55      1.36 o 
   5   4  14      136.12      124.42      3.44 o 
   6   4  14        1.87        1.89      1.49 o 
   7   4  14       20.68       24.99      4.30 o 
   8   4  14       12.46       18.55      2.91 o 
 -11   5  14        2.38        5.58      2.45 o 
 -10   5  14       17.14       23.18      2.45 o 
  -9   5  14        0.00       -0.11      1.33 o 
  -8   5  14        1.74        4.38      1.53 o 
  -7   5  14       36.65       34.09      2.37 o 
  -6   5  14       18.81       12.52      1.41 o 
  -5   5  14        6.18        3.41      1.69 o 
  -4   5  14      174.90      160.44      3.10 o 
  -3   5  14        5.59        4.98      0.97 o 
  -2   5  14        2.42        0.95      0.73 o 
  -1   5  14       93.75       95.24      2.29 o 
   0   5  14       30.69       22.32      1.33 o 
   1   5  14       78.80       68.81      2.04 o 
   2   5  14      160.03      145.61      3.47 o 
   3   5  14       85.24       71.12      2.54 o 
   4   5  14      110.65       89.28      2.89 o 
   5   5  14       11.62       10.60      1.74 o 
   6   5  14        5.04        4.52      1.60 o 
   7   5  14       10.92       16.66      2.19 o 
   8   5  14        0.86        1.82      3.05 o 
 -11   6  14        0.10        0.64      1.78 o 
 -10   6  14       52.59       49.68      4.07 o 
  -9   6  14        3.26        2.11      1.55 o 
  -8   6  14        2.93        4.51      1.98 o 
  -7   6  14       29.16       26.88      2.29 o 
  -6   6  14      163.44      162.90      6.10 o 
  -5   6  14       61.65       57.30      2.34 o 
  -4   6  14        9.35       11.10      1.37 o 
  -3   6  14        3.19        1.34      0.85 o 
  -2   6  14       79.65       69.04      2.10 o 
  -1   6  14       45.76       44.66      1.79 o 
   0   6  14       28.48       30.84      1.57 o 
   1   6  14        8.24        6.01      0.97 o 
   2   6  14      228.85      207.70      4.62 o 
   3   6  14      190.47      193.56      5.35 o 
   4   6  14      130.32      130.23      5.13 o 
   5   6  14       19.89       20.96      2.91 o 
   6   6  14       17.72       23.21      2.94 o 
   7   6  14        0.03        0.87      1.67 o 
   8   6  14       65.31       77.22      4.98 o 
 -10   7  14        1.01        1.40      1.70 o 
  -9   7  14        0.19       -0.09      1.69 o 
  -8   7  14        8.57        7.13      1.76 o 
  -7   7  14       96.64       94.52      3.71 o 
  -6   7  14       25.11       20.20      2.14 o 
  -5   7  14       83.79       76.58      2.74 o 
  -4   7  14       13.59       14.01      1.49 o 
  -3   7  14       14.27       13.14      1.42 o 
  -2   7  14       40.59       41.67      1.79 o 
  -1   7  14      320.30      290.62      4.65 o 
   0   7  14       21.58       19.27      1.41 o 
   1   7  14       94.69       90.86      2.47 o 
   2   7  14      171.89      154.98      7.21 o 
   3   7  14        7.27        4.76      1.41 o 
   4   7  14       10.46       12.90      1.88 o 
   5   7  14       10.64       14.53      3.32 o 
   6   7  14        4.84        4.48      1.77 o 
   7   7  14        4.34        3.38      2.23 o 
  -9   8  14        0.63       -1.18      1.58 o 
  -8   8  14        2.26        3.30      1.57 o 
  -7   8  14        0.16        1.98      2.04 o 
  -6   8  14       20.05       23.28      2.29 o 
  -5   8  14       95.05      101.76      3.18 o 
  -4   8  14      132.37      129.77      3.51 o 
  -3   8  14       17.99       17.78      1.86 o 
  -2   8  14       33.20       36.09      1.86 o 
  -1   8  14       43.10       44.19      2.04 o 
   0   8  14      160.86      150.56      3.60 o 
   1   8  14        5.90        5.23      1.23 o 
   2   8  14        0.04       -0.99      0.99 o 
   3   8  14       59.60       55.91      3.00 o 
   4   8  14        3.83        2.25      1.51 o 
   5   8  14        1.95       -1.44      1.44 o 
   6   8  14       41.08       58.32      3.38 o 
   7   8  14        0.06       -1.55      1.55 o 
  -9   9  14        3.42        3.32      1.94 o 
  -8   9  14        6.15        5.54      1.93 o 
  -7   9  14       13.32       18.54      2.30 o 
  -6   9  14        0.16        1.01      1.45 o 
  -5   9  14       82.05       76.85      3.47 o 
  -4   9  14        3.06        0.41      1.08 o 
  -3   9  14        0.16        1.28      1.14 o 
  -2   9  14       33.01       33.31      2.23 o 
  -1   9  14       89.13       90.91      2.64 o 
   0   9  14        0.39        1.36      1.03 o 
   1   9  14       11.13       11.06      1.88 o 
   2   9  14       33.64       22.27      2.26 o 
   3   9  14       84.04       87.56      3.67 o 
   4   9  14        3.64        3.86      2.44 o 
   5   9  14       57.90       64.59      4.26 o 
   6   9  14        0.79        3.13      1.81 o 
  -8  10  14       22.24       30.90      3.02 o 
  -7  10  14       14.70       18.51      2.43 o 
  -6  10  14        3.38        4.64      2.51 o 
  -5  10  14       13.16       12.16      1.98 o 
  -4  10  14        1.67        0.62      2.36 o 
  -3  10  14       11.78        7.64      1.51 o 
  -2  10  14      189.75      180.39      4.94 o 
  -1  10  14       24.52       27.12      2.30 o 
   0  10  14       16.65       17.02      1.76 o 
   1  10  14        0.81        1.35      1.53 o 
   2  10  14        2.15       -0.14      1.95 o 
   3  10  14       40.98       44.01      3.02 o 
   4  10  14       12.93       24.32      2.58 o 
   5  10  14        6.50        7.97      2.41 o 
  -6  11  14       12.12       19.26      2.53 o 
  -5  11  14        2.36        2.05      2.01 o 
  -4  11  14        5.08       10.31      2.64 o 
  -3  11  14       14.27       15.70      1.87 o 
  -2  11  14       44.96       47.32      2.65 o 
  -1  11  14       64.24       76.86      3.17 o 
   0  11  14      198.59      222.30      6.05 o 
   1  11  14        8.52        8.20      1.96 o 
   2  11  14        3.88        3.29      1.78 o 
   3  11  14       23.09       24.11      2.88 o 
  -4  12  14        3.02        1.74      1.94 o 
  -3  12  14       17.13       15.25      2.36 o 
  -2  12  14       26.02       25.98      2.29 o 
  -1  12  14        6.16        8.58      2.02 o 
   0  12  14       41.38       54.98      4.99 o 
   1  12  14       46.78       57.91      4.41 o 
 -12   1  15        0.35        1.40      2.25 o 
 -11   1  15        2.16        3.07      2.13 o 
 -10   1  15        4.38        5.06      2.36 o 
  -9   1  15        0.57       -1.17      1.17 o 
  -8   1  15       13.78       12.44      1.24 o 
  -7   1  15       20.67       20.39      1.28 o 
  -6   1  15        0.21       -0.14      0.70 o 
  -5   1  15       71.03       75.07      2.05 o 
  -4   1  15        0.08       -0.35      0.58 o 
  -3   1  15       91.85       87.90      1.90 o 
  -2   1  15      180.83      191.40      3.17 o 
  -1   1  15       73.39       81.40      1.83 o 
   0   1  15      172.51      181.60      2.85 o 
   1   1  15      480.51      460.78      5.48 o 
   2   1  15      109.36      114.85      2.33 o 
   3   1  15      126.46      127.78      2.68 o 
   4   1  15       23.78       26.40      1.54 o 
   5   1  15        9.83       11.46      1.29 o 
   6   1  15       46.35       40.37      2.25 o 
   7   1  15       47.51       51.18      2.55 o 
   8   1  15        0.13       -1.48      1.48 o 
   9   1  15        2.78        1.05      3.05 o 
 -12   2  15        6.40        4.10      3.29 o 
 -11   2  15       38.79       40.26      3.63 o 
 -10   2  15       30.23       29.08      2.51 o 
  -9   2  15        0.06       -0.41      1.09 o 
  -8   2  15      120.68      123.65      2.95 o 
  -7   2  15      164.97      155.06      3.57 o 
  -6   2  15      262.98      268.67      3.88 o 
  -5   2  15      236.86      266.17      5.93 o 
  -4   2  15      111.37      111.24      3.00 o 
  -3   2  15       40.66       45.49      2.16 o 
  -2   2  15       92.97       88.35      3.41 o 
  -1   2  15       89.85       67.85      1.68 o 
   0   2  15      456.68      461.91      5.42 o 
   1   2  15       42.29       46.84      1.55 o 
   2   2  15        2.78        4.15      0.79 o 
   3   2  15        0.57       -0.12      0.71 o 
   4   2  15      612.67      625.97      8.06 o 
   5   2  15      131.06      129.43      3.09 o 
   6   2  15       34.08       33.12      2.30 o 
   7   2  15       93.17       96.67      3.92 o 
   8   2  15        0.19        1.74      1.61 o 
   9   2  15       26.83       36.50      3.08 o 
 -11   3  15        5.04        9.95      3.76 o 
 -10   3  15       28.25       28.95      3.11 o 
  -9   3  15       41.52       41.68      4.02 o 
  -8   3  15      160.36      184.20      4.87 o 
  -7   3  15       52.73       35.94      1.95 o 
  -6   3  15        0.33       -0.87      0.87 o 
  -5   3  15       77.18       71.92      2.39 o 
  -4   3  15        8.29        4.20      1.03 o 
  -3   3  15       56.29       60.28      1.83 o 
  -2   3  15       66.16       65.93      1.95 o 
  -1   3  15        1.60        0.95      0.70 o 
   0   3  15      210.66      216.47      3.61 o 
   1   3  15       21.77       25.29      1.39 o 
   2   3  15      112.80      107.44      2.53 o 
   3   3  15       89.80       82.62      2.29 o 
   4   3  15      149.74      134.41      3.44 o 
   5   3  15       48.87       46.99      2.32 o 
   6   3  15       19.94       15.46      1.70 o 
   7   3  15       27.35       29.91      3.30 o 
   8   3  15        0.47        2.87      2.25 o 
 -11   4  15        6.02        9.85      3.97 o 
 -10   4  15       21.19       19.50      3.39 o 
  -9   4  15        3.02        4.04      1.50 o 
  -8   4  15       49.86       59.81      3.56 o 
  -7   4  15        4.27        7.11      1.27 o 
  -6   4  15       16.56       17.63      1.54 o 
  -5   4  15       55.99       48.60      2.11 o 
  -4   4  15       96.03      111.21      2.63 o 
  -3   4  15       19.07       18.92      1.27 o 
  -2   4  15       25.30       37.58      1.61 o 
  -1   4  15       53.87       54.08      1.83 o 
   0   4  15       44.21       47.09      1.71 o 
   1   4  15        9.28        6.25      0.95 o 
   2   4  15        7.22        9.44      1.08 o 
   3   4  15        3.38        2.42      1.10 o 
   4   4  15       44.71       32.31      2.18 o 
   5   4  15        0.52       -1.11      1.11 o 
   6   4  15       96.18      117.94      4.47 o 
   7   4  15        0.49        1.29      1.98 o 
   8   4  15        5.56        4.24      2.41 o 
 -11   5  15       15.58       18.19      2.97 o 
 -10   5  15       73.23       70.12      3.63 o 
  -9   5  15       33.21       36.84      2.72 o 
  -8   5  15      147.43      160.24      8.64 o 
  -7   5  15      176.91      196.91     12.38 o 
  -6   5  15      134.08      118.65      3.90 o 
  -5   5  15       10.23        6.31      1.22 o 
  -4   5  15      591.22      540.28      7.02 o 
  -3   5  15      135.85      132.78      2.89 o 
  -2   5  15      248.24      244.53      4.03 o 
  -1   5  15       20.03       17.28      1.26 o 
   0   5  15       28.80       21.51      1.38 o 
   1   5  15      296.14      257.90      4.22 o 
   2   5  15      181.32      155.85      5.12 o 
   3   5  15       31.91       34.14      2.05 o 
   4   5  15        4.04        2.40      1.20 o 
   5   5  15       27.02       24.60      2.32 o 
   6   5  15        0.76        0.83      1.48 o 
   7   5  15        0.73        0.49      2.02 o 
   8   5  15        8.75       16.56      3.01 o 
 -10   6  15        0.52        1.92      1.77 o 
  -9   6  15        6.56        6.38      1.99 o 
  -8   6  15       13.99       13.60      1.98 o 
  -7   6  15        6.33        1.94      1.86 o 
  -6   6  15        0.72        3.84      1.21 o 
  -5   6  15      100.87      102.67      3.45 o 
  -4   6  15      252.30      240.50      4.72 o 
  -3   6  15      222.20      201.97      4.29 o 
  -2   6  15       24.61       28.42      1.56 o 
  -1   6  15       98.87       93.93      2.44 o 
   0   6  15        4.80        5.77      1.01 o 
   1   6  15       47.37       53.47      2.57 o 
   2   6  15      115.27      113.33      3.19 o 
   3   6  15      178.58      160.56      3.90 o 
   4   6  15       48.78       50.23      2.80 o 
   5   6  15        5.24        1.73      1.47 o 
   6   6  15        2.79        2.20      1.70 o 
   7   6  15        0.10        0.10      2.38 o 
 -10   7  15        2.57        1.89      1.86 o 
  -9   7  15        0.03       -1.40      1.40 o 
  -8   7  15        0.00       -0.68      1.35 o 
  -7   7  15       53.17       55.21      3.06 o 
  -6   7  15        0.05       -0.41      1.31 o 
  -5   7  15       12.15       13.77      1.54 o 
  -4   7  15      209.87      196.64      4.28 o 
  -3   7  15       26.29       31.52      1.94 o 
  -2   7  15       30.04       25.70      1.58 o 
  -1   7  15       95.38       87.82      2.49 o 
   0   7  15      118.61      122.27      2.89 o 
   1   7  15       10.84       16.31      1.44 o 
   2   7  15        0.13        1.10      1.07 o 
   3   7  15       11.47       14.09      1.57 o 
   4   7  15        0.37       -0.42      1.41 o 
   5   7  15        3.59        1.89      1.47 o 
   6   7  15       16.79       17.29      2.29 o 
   7   7  15        3.84        7.16      2.01 o 
  -9   8  15        6.71       10.51      2.16 o 
  -8   8  15        1.76        2.31      1.62 o 
  -7   8  15       20.35       19.73      2.29 o 
  -6   8  15        2.50        0.97      1.44 o 
  -5   8  15       69.51       67.56      2.74 o 
  -4   8  15       75.95       82.54      2.96 o 
  -3   8  15      189.78      182.20      4.24 o 
  -2   8  15       89.96       99.13      3.84 o 
  -1   8  15      124.21      120.73      3.99 o 
   0   8  15       16.89       16.37      1.42 o 
   1   8  15        0.02        0.49      1.11 o 
   2   8  15        1.14        1.88      1.18 o 
   3   8  15        3.64        3.87      1.93 o 
   4   8  15       24.49       17.21      2.68 o 
   5   8  15       35.03       31.15      5.27 o 
   6   8  15        0.13       -0.08      2.91 o 
  -8   9  15       38.31       41.59      3.20 o 
  -7   9  15        8.17        6.31      2.08 o 
  -6   9  15        3.58        1.68      1.66 o 
  -5   9  15        1.33       -1.30      1.30 o 
  -4   9  15        0.98        1.55      1.18 o 
  -3   9  15        0.28        1.04      1.13 o 
  -2   9  15        1.01        3.07      1.27 o 
  -1   9  15       88.98       94.89      2.76 o 
   0   9  15       42.86       54.38      2.26 o 
   1   9  15       20.11       17.34      1.76 o 
   2   9  15        9.40       11.36      2.62 o 
   3   9  15        8.33       10.90      2.36 o 
   4   9  15       33.47       36.85      3.26 o 
   5   9  15        9.69       15.34      2.32 o 
  -7  10  15       10.08        7.60      2.03 o 
  -6  10  15        0.02        0.53      1.81 o 
  -5  10  15        4.22        3.29      1.69 o 
  -4  10  15        5.26        5.53      1.47 o 
  -3  10  15        0.91        1.98      1.33 o 
  -2  10  15        2.38        5.89      1.47 o 
  -1  10  15       59.80       69.48      2.97 o 
   0  10  15       40.17       37.53      2.39 o 
   1  10  15        6.75        4.17      1.72 o 
   2  10  15       25.59       25.22      3.12 o 
   3  10  15        5.67        6.12      1.94 o 
   4  10  15        0.22        0.34      1.72 o 
  -6  11  15       25.30       26.89      2.83 o 
  -5  11  15       10.33       12.19      2.36 o 
  -4  11  15       25.99       25.79      2.60 o 
  -3  11  15        0.55        2.75      1.42 o 
  -2  11  15        3.39        3.71      1.49 o 
  -1  11  15       24.59       28.54      2.28 o 
   0  11  15        0.00        1.46      1.68 o 
   1  11  15       26.03       29.28      2.69 o 
   2  11  15       14.78       21.61      3.21 o 
   3  11  15        1.41        6.14      1.91 o 
  -3  12  15        2.00       -0.01      1.65 o 
  -2  12  15        1.03        0.54      1.48 o 
  -1  12  15        0.02        1.43      1.76 o 
   0  12  15        3.48        3.64      2.38 o 
 -12   0  16        0.07       -1.45      3.08 o 
 -11   0  16       27.35       30.52      4.99 o 
 -10   0  16        6.19        0.62      2.71 o 
  -9   0  16       20.15       33.77      6.39 o 
  -8   0  16       26.41       25.81      2.59 o 
  -7   0  16        0.46       -0.50      1.06 o 
  -6   0  16      375.07      372.56      6.95 o 
  -5   0  16       32.71       21.03      1.71 o 
  -4   0  16        0.52        2.97      0.99 o 
  -3   0  16       65.76       78.68      3.03 o 
  -2   0  16       37.92       32.67      2.30 o 
  -1   0  16      689.23      690.98     10.62 o 
   0   0  16     2650.86     2547.97     33.55 o 
   1   0  16      692.54      631.61     10.04 o 
   2   0  16       76.25       79.73      3.61 o 
   3   0  16      164.07      175.24      4.33 o 
   4   0  16      312.11      283.92      5.97 o 
   5   0  16        5.10        0.46      1.68 o 
   6   0  16       73.11       67.68      3.86 o 
   7   0  16       31.45       45.93      3.68 o 
   8   0  16        4.94        8.75      3.63 o 
 -12   1  16       10.68       10.61      2.76 o 
 -11   1  16        2.29        1.68      2.08 o 
 -10   1  16        0.42       -1.71      1.71 o 
  -9   1  16        0.08       -1.21      1.21 o 
  -8   1  16       31.74       35.26      1.79 o 
  -7   1  16      191.68      187.89      4.36 o 
  -6   1  16       37.24       35.87      1.57 o 
  -5   1  16       18.21       21.68      1.30 o 
  -4   1  16      151.50      157.16      2.71 o 
  -3   1  16      343.50      307.04      4.07 o 
  -2   1  16       40.87       38.37      1.41 o 
  -1   1  16      242.11      227.29      3.35 o 
   0   1  16      438.28      442.90      5.37 o 
   1   1  16        8.68        9.77      0.98 o 
   2   1  16      276.13      284.55      4.06 o 
   3   1  16        5.21        5.64      0.93 o 
   4   1  16        3.96        6.14      1.25 o 
   5   1  16        5.67        5.26      1.49 o 
   6   1  16       26.40       24.38      1.99 o 
   7   1  16       44.75       48.30      2.67 o 
   8   1  16        8.47       18.01      2.37 o 
 -11   2  16        0.80       -0.18      3.05 o 
 -10   2  16        0.05       -1.34      1.72 o 
  -9   2  16        6.05        8.30      2.31 o 
  -8   2  16        0.54        0.19      1.05 o 
  -7   2  16        1.99        3.24      1.67 o 
  -6   2  16       34.79       45.87      2.56 o 
  -5   2  16       79.44       85.20      2.55 o 
  -4   2  16      696.51      663.48      8.09 o 
  -3   2  16      278.48      269.12      4.18 o 
  -2   2  16      863.84      837.69      9.74 o 
  -1   2  16       41.33       42.15      2.58 o 
   0   2  16       74.00       63.57      2.03 o 
   1   2  16      104.84      102.20      2.43 o 
   2   2  16       40.98       42.13      2.55 o 
   3   2  16      259.30      268.58      4.00 o 
   4   2  16      404.26      399.64      5.92 o 
   5   2  16        1.55        4.05      1.11 o 
   6   2  16        4.20        1.38      1.73 o 
   7   2  16        5.21        5.72      2.23 o 
   8   2  16        1.55        0.90      2.10 o 
 -11   3  16        2.06        0.86      3.08 o 
 -10   3  16        5.60        3.26      1.97 o 
  -9   3  16       52.25       53.74      2.89 o 
  -8   3  16        1.59       -0.84      1.58 o 
  -7   3  16        2.22        4.00      1.12 o 
  -6   3  16       13.08       13.53      1.41 o 
  -5   3  16      122.97      128.67      3.34 o 
  -4   3  16      188.90      177.96      3.43 o 
  -3   3  16       52.52       55.64      1.98 o 
  -2   3  16      140.12      121.95      2.81 o 
  -1   3  16       13.94       12.36      1.13 o 
   0   3  16        0.14       -0.23      0.74 o 
   1   3  16      108.68      102.28      2.50 o 
   2   3  16      152.01      136.39      2.95 o 
   3   3  16      161.22      163.05      3.84 o 
   4   3  16        0.46        0.32      1.11 o 
   5   3  16      125.02      120.87      4.04 o 
   6   3  16       38.11       33.20      2.79 o 
   7   3  16        8.87        5.34      3.56 o 
   8   3  16        0.06        0.87      2.10 o 
 -11   4  16        1.00       -2.71      2.71 o 
 -10   4  16        4.00        3.14      1.71 o 
  -9   4  16        8.80        8.39      1.82 o 
  -8   4  16       46.45       47.90      2.82 o 
  -7   4  16       33.00       38.62      2.16 o 
  -6   4  16       10.66        9.99      1.33 o 
  -5   4  16       10.06       12.33      1.38 o 
  -4   4  16        0.43       -0.16      1.16 o 
  -3   4  16      301.77      271.33      6.02 o 
  -2   4  16      288.20      268.76      4.28 o 
  -1   4  16       62.41       59.08      1.96 o 
   0   4  16        0.33        0.99      0.88 o 
   1   4  16       86.02       80.84      2.27 o 
   2   4  16       10.74       14.81      1.27 o 
   3   4  16      284.54      276.46      6.38 o 
   4   4  16       75.71       72.40      2.76 o 
   5   4  16       92.31       91.58      4.21 o 
   6   4  16        1.49        2.47      1.63 o 
   7   4  16       15.89       17.56      2.96 o 
   8   4  16        7.98       10.44      3.94 o 
 -11   5  16        0.06        1.49      2.23 o 
 -10   5  16        4.64        4.28      1.84 o 
  -9   5  16       12.85       15.54      2.15 o 
  -8   5  16       42.73       43.68      3.23 o 
  -7   5  16        0.15        0.52      1.26 o 
  -6   5  16      104.98      111.71      4.04 o 
  -5   5  16       73.72       64.49      2.98 o 
  -4   5  16        0.00        0.59      0.90 o 
  -3   5  16       16.95       16.65      1.33 o 
  -2   5  16       21.50       22.42      1.43 o 
  -1   5  16       42.79       40.77      1.72 o 
   0   5  16        1.64        2.19      0.85 o 
   1   5  16       52.03       50.69      1.91 o 
   2   5  16       16.43       15.61      1.44 o 
   3   5  16       69.57       69.61      2.61 o 
   4   5  16        3.15        4.56      1.27 o 
   5   5  16        6.07        8.51      2.67 o 
   6   5  16       21.14       28.00      3.56 o 
   7   5  16        2.10        7.48      2.86 o 
 -10   6  16        0.24        1.19      1.70 o 
  -9   6  16       17.17       19.41      2.31 o 
  -8   6  16       31.50       29.84      2.56 o 
  -7   6  16        0.30        2.74      1.44 o 
  -6   6  16       19.67       13.71      1.69 o 
  -5   6  16       47.31       46.17      2.32 o 
  -4   6  16      244.26      220.51      5.06 o 
  -3   6  16        0.01       -1.00      1.00 o 
  -2   6  16        2.41       -0.84      0.84 o 
  -1   6  16       26.24       23.95      1.99 o 
   0   6  16        0.12       -0.74      0.74 o 
   1   6  16       81.79       71.20      2.40 o 
   2   6  16        1.10        0.23      1.05 o 
   3   6  16        9.37        8.42      1.38 o 
   4   6  16        8.29        8.85      1.76 o 
   5   6  16        2.87        4.38      1.68 o 
   6   6  16       22.75       19.37      2.38 o 
   7   6  16       52.43       69.13      4.58 o 
 -10   7  16        0.87       -1.27      1.96 o 
  -9   7  16        0.20        2.87      1.69 o 
  -8   7  16        0.58        0.83      1.66 o 
  -7   7  16       33.78       32.73      2.63 o 
  -6   7  16        8.00        5.86      1.59 o 
  -5   7  16       65.74       65.70      2.64 o 
  -4   7  16       35.93       40.44      2.18 o 
  -3   7  16        0.16       -1.04      1.29 o 
  -2   7  16       17.27       13.77      1.33 o 
  -1   7  16       30.30       25.99      1.62 o 
   0   7  16        7.03        6.01      1.06 o 
   1   7  16      101.82      103.93      2.78 o 
   2   7  16       14.04       12.28      1.55 o 
   3   7  16       51.57       52.44      3.51 o 
   4   7  16       11.29       16.82      2.16 o 
   5   7  16        1.94        1.56      1.52 o 
   6   7  16        5.46        4.42      1.83 o 
  -9   8  16        1.46       -0.31      1.66 o 
  -8   8  16        2.64       -0.05      1.54 o 
  -7   8  16       17.39       17.23      2.24 o 
  -6   8  16       74.74       64.55      3.27 o 
  -5   8  16        0.00        0.98      1.13 o 
  -4   8  16       25.32       21.81      1.90 o 
  -3   8  16       12.05       12.88      1.53 o 
  -2   8  16       14.53       14.06      2.12 o 
  -1   8  16       22.57       23.57      1.65 o 
   0   8  16        0.09        1.53      1.05 o 
   1   8  16       64.83       69.54      3.05 o 
   2   8  16        1.90        1.75      1.39 o 
   3   8  16       34.70       38.79      2.73 o 
   4   8  16       11.51        9.80      1.95 o 
   5   8  16       18.47       21.69      2.49 o 
   6   8  16        0.03       -1.02      2.71 o 
  -8   9  16        1.99        2.88      1.81 o 
  -7   9  16        0.01       -0.39      2.48 o 
  -6   9  16        3.84        8.02      1.89 o 
  -5   9  16        2.79        1.29      1.42 o 
  -4   9  16       69.39       66.61      2.79 o 
  -3   9  16        4.06        5.82      1.37 o 
  -2   9  16        2.32        5.33      1.36 o 
  -1   9  16       35.13       44.10      2.17 o 
   0   9  16       17.57       24.85      2.01 o 
   1   9  16        0.36       -0.34      1.20 o 
   2   9  16        1.09        1.16      1.60 o 
   3   9  16       18.94       18.74      2.34 o 
   4   9  16        0.02       -1.38      1.51 o 
   5   9  16        2.11        3.85      1.84 o 
  -7  10  16       12.11       12.74      2.31 o 
  -6  10  16        7.61        8.63      1.96 o 
  -5  10  16        0.55        0.23      2.20 o 
  -4  10  16        5.21        2.95      1.34 o 
  -3  10  16        8.34        8.16      1.53 o 
  -2  10  16        0.94        4.09      1.43 o 
  -1  10  16       20.00       21.09      2.03 o 
   0  10  16      132.15      132.56      4.09 o 
   1  10  16       38.84       45.74      3.08 o 
   2  10  16       18.99       19.17      2.33 o 
   3  10  16        1.37        3.03      1.76 o 
   4  10  16       18.23        8.71      3.82 o 
  -5  11  16        7.24        9.60      2.57 o 
  -4  11  16        0.77       -0.58      1.61 o 
  -3  11  16        0.29       -0.13      1.32 o 
  -2  11  16        7.72        8.89      2.21 o 
  -1  11  16       22.17       27.07      2.65 o 
   0  11  16        4.43        6.20      1.88 o 
   1  11  16        1.10        1.19      1.76 o 
   2  11  16       14.61       15.00      2.31 o 
 -11   1  17        9.27        9.68      2.59 o 
 -10   1  17        6.87        6.75      2.26 o 
  -9   1  17        7.99        5.52      2.26 o 
  -8   1  17        1.30       -0.13      0.90 o 
  -7   1  17       17.46       14.46      1.31 o 
  -6   1  17      417.62      391.01      7.09 o 
  -5   1  17       98.28       86.48      3.38 o 
  -4   1  17        0.01        1.01      0.80 o 
  -3   1  17       39.07       45.19      1.57 o 
  -2   1  17      393.19      355.95      5.85 o 
  -1   1  17      598.21      552.57      6.39 o 
   0   1  17      827.88      835.15      8.94 o 
   1   1  17        5.47        3.93      0.88 o 
   2   1  17      141.19      135.45      3.37 o 
   3   1  17        7.90       13.25      1.17 o 
   4   1  17       21.20       21.61      1.67 o 
   5   1  17       24.45       17.90      1.76 o 
   6   1  17        0.36        0.78      1.32 o 
   7   1  17        0.25        0.55      1.39 o 
   8   1  17        0.00        0.57      2.06 o 
 -11   2  17        8.25       12.72      4.10 o 
 -10   2  17        7.48        7.87      2.16 o 
  -9   2  17        3.88        2.32      1.48 o 
  -8   2  17       19.97       15.44      2.00 o 
  -7   2  17       42.06       47.34      2.42 o 
  -6   2  17      149.22      166.21      3.35 o 
  -5   2  17      106.36      100.56      2.49 o 
  -4   2  17        0.32        0.80      0.80 o 
  -3   2  17       64.91       75.71      2.90 o 
  -2   2  17      453.37      444.17      6.03 o 
  -1   2  17        6.67        5.21      0.98 o 
   0   2  17       71.14       53.65      1.95 o 
   1   2  17        0.15       -0.33      0.81 o 
   2   2  17        0.33       -0.87      0.93 o 
   3   2  17      113.78      112.72      2.81 o 
   4   2  17       60.46       62.80      2.59 o 
   5   2  17        0.35        0.97      1.21 o 
   6   2  17      199.16      228.03      5.97 o 
   7   2  17       24.33       29.07      3.34 o 
   8   2  17       40.16       41.14      5.62 o 
 -11   3  17        2.82        7.57      3.45 o 
 -10   3  17       16.51       15.64      2.69 o 
  -9   3  17        0.28       -0.34      1.39 o 
  -8   3  17       11.79       17.65      2.06 o 
  -7   3  17        3.61        7.90      1.37 o 
  -6   3  17        0.31        1.38      0.98 o 
  -5   3  17       22.45       20.22      1.38 o 
  -4   3  17       69.90       66.45      2.10 o 
  -3   3  17      249.40      218.85      3.83 o 
  -2   3  17       17.56       17.25      1.30 o 
  -1   3  17      440.42      437.27      6.03 o 
   0   3  17      393.25      391.55      5.60 o 
   1   3  17        1.50        1.79      0.88 o 
   2   3  17       68.59       68.88      2.20 o 
   3   3  17      106.41       96.26      3.01 o 
   4   3  17       46.40       59.86      2.58 o 
   5   3  17        1.28       -0.60      1.23 o 
   6   3  17       10.86       11.20      2.49 o 
   7   3  17       20.11       16.47      4.11 o 
 -11   4  17        3.60        9.68      4.31 o 
 -10   4  17       30.47       28.57      2.62 o 
  -9   4  17       71.25       90.33      3.74 o 
  -8   4  17        0.81       -0.69      1.26 o 
  -7   4  17       64.20       70.12      2.68 o 
  -6   4  17       21.57       23.52      1.79 o 
  -5   4  17       11.84       10.97      1.38 o 
  -4   4  17      243.48      216.41      4.67 o 
  -3   4  17       15.96       17.85      1.36 o 
  -2   4  17      187.56      183.58      3.48 o 
  -1   4  17       23.15       18.19      1.33 o 
   0   4  17        8.08        7.73      1.21 o 
   1   4  17       21.84       23.52      1.52 o 
   2   4  17       35.15       35.21      1.77 o 
   3   4  17        1.64        0.01      1.37 o 
   4   4  17       86.80       80.08      2.91 o 
   5   4  17      117.79      112.39      3.47 o 
   6   4  17       89.99       95.08      4.02 o 
   7   4  17        9.18        7.65      2.52 o 
 -10   5  17        0.17        1.44      1.74 o 
  -9   5  17       43.66       51.22      3.08 o 
  -8   5  17      169.56      204.13      7.70 o 
  -7   5  17       28.62       36.38      3.36 o 
  -6   5  17        8.19       11.30      1.48 o 
  -5   5  17        5.14        6.10      1.23 o 
  -4   5  17       55.80       54.08      2.06 o 
  -3   5  17      311.40      314.58      4.95 o 
  -2   5  17        3.87        3.66      0.97 o 
  -1   5  17        7.19        7.27      1.06 o 
   0   5  17       31.34       29.04      1.61 o 
   1   5  17       16.05       13.97      1.28 o 
   2   5  17      139.19      138.29      3.12 o 
   3   5  17        8.03        6.90      1.32 o 
   4   5  17       19.17       18.14      1.77 o 
   5   5  17       22.17       24.31      3.20 o 
   6   5  17       70.58       75.10      4.11 o 
   7   5  17       13.45       15.08      2.99 o 
 -10   6  17        0.02        0.39      1.71 o 
  -9   6  17        3.61        5.58      1.83 o 
  -8   6  17        3.79        5.54      1.67 o 
  -7   6  17       10.83        9.66      1.81 o 
  -6   6  17       30.24       32.07      2.14 o 
  -5   6  17        1.70        3.18      1.20 o 
  -4   6  17       45.35       46.22      2.25 o 
  -3   6  17       42.34       46.55      1.94 o 
  -2   6  17       51.26       52.14      1.96 o 
  -1   6  17       65.21       59.95      2.11 o 
   0   6  17        9.00        7.91      1.12 o 
   1   6  17        2.18        0.76      0.93 o 
   2   6  17       51.81       52.64      2.39 o 
   3   6  17        0.25        1.26      1.20 o 
   4   6  17       20.87       28.94      2.59 o 
   5   6  17        7.02        4.45      1.73 o 
   6   6  17        0.00        2.30      1.69 o 
  -9   7  17        7.64        9.08      2.07 o 
  -8   7  17        3.76        4.00      1.68 o 
  -7   7  17        2.40        8.05      1.84 o 
  -6   7  17       10.87        6.98      2.02 o 
  -5   7  17        3.64        6.47      1.37 o 
  -4   7  17       11.14       15.74      1.64 o 
  -3   7  17       74.10       76.12      2.76 o 
  -2   7  17       13.90        9.94      1.24 o 
  -1   7  17       18.06       17.07      1.47 o 
   0   7  17       34.80       28.43      1.74 o 
   1   7  17       11.58       12.48      2.00 o 
   2   7  17       63.96       57.29      2.60 o 
   3   7  17        0.71        2.02      1.25 o 
   4   7  17        8.97        9.48      1.92 o 
   5   7  17       87.59       91.87      4.07 o 
   6   7  17        1.01        1.26      1.77 o 
  -9   8  17        1.24       -0.70      1.94 o 
  -8   8  17        6.82        9.55      2.01 o 
  -7   8  17        3.15        1.95      2.10 o 
  -6   8  17        3.08        3.39      2.04 o 
  -5   8  17        0.01       -0.73      1.07 o 
  -4   8  17        0.01        0.23      1.18 o 
  -3   8  17       26.89       32.06      2.15 o 
  -2   8  17       28.75       24.17      1.90 o 
  -1   8  17       16.72       15.56      1.45 o 
   0   8  17       11.70       14.66      1.45 o 
   1   8  17        4.16        4.75      1.53 o 
   2   8  17       11.56       13.10      1.78 o 
   3   8  17        4.45        6.44      1.80 o 
   4   8  17       19.56       16.10      2.32 o 
   5   8  17        1.23        1.80      1.69 o 
  -8   9  17       20.90       21.38      2.63 o 
  -7   9  17        1.64        0.02      1.85 o 
  -6   9  17       13.58       15.07      2.20 o 
  -5   9  17        4.65        4.62      1.67 o 
  -4   9  17        3.65        2.25      1.33 o 
  -3   9  17        0.94        1.02      1.21 o 
  -2   9  17        0.00        1.21      1.24 o 
  -1   9  17      158.75      143.30      3.48 o 
   0   9  17       77.35       84.41      3.13 o 
   1   9  17        5.29        3.78      1.99 o 
   2   9  17        0.54        0.48      1.55 o 
   3   9  17        0.68        2.91      1.68 o 
   4   9  17        0.74        0.70      1.65 o 
  -6  10  17        0.13        1.87      1.79 o 
  -5  10  17        0.04        0.58      1.54 o 
  -4  10  17        8.56        5.50      1.52 o 
  -3  10  17        0.30        0.39      1.48 o 
  -2  10  17       25.46       26.87      2.16 o 
  -1  10  17        1.16        0.73      1.36 o 
   0  10  17        0.22        1.71      1.73 o 
   1  10  17       10.33       13.10      2.16 o 
   2  10  17        9.10       12.72      2.23 o 
   3  10  17        2.45        1.60      1.83 o 
  -4  11  17        6.62        6.81      1.98 o 
  -3  11  17        0.96       -1.29      1.36 o 
  -2  11  17        5.15        3.62      1.56 o 
  -1  11  17        9.51       12.25      2.17 o 
   0  11  17        7.22        5.06      1.88 o 
   1  11  17       12.57       12.16      2.24 o 
 -11   0  18       30.00       35.17      5.27 o 
 -10   0  18        0.82        0.89      2.65 o 
  -9   0  18        8.90       11.17      2.23 o 
  -8   0  18        0.37       -0.95      1.39 o 
  -7   0  18       55.66       54.06      4.27 o 
  -6   0  18      835.17      806.60     18.48 o 
  -5   0  18      154.78      151.43      6.04 o 
  -4   0  18      610.98      675.62     10.75 o 
  -3   0  18      138.14      145.66      3.82 o 
  -2   0  18      265.02      275.38      5.56 o 
  -1   0  18      322.24      328.40      7.08 o 
   0   0  18       41.69       49.78      2.53 o 
   1   0  18      272.39      272.12     10.14 o 
   2   0  18        0.01       -1.11      1.11 o 
   3   0  18        0.11        0.53      1.60 o 
   4   0  18        8.87        9.05      1.65 o 
   5   0  18       40.01       36.18      3.15 o 
   6   0  18       96.79      115.62      5.21 o 
   7   0  18       13.55       17.09      2.92 o 
 -11   1  18       19.56       28.67      4.99 o 
 -10   1  18        1.59        4.10      3.02 o 
  -9   1  18        8.49       11.92      1.80 o 
  -8   1  18        1.99        0.56      1.05 o 
  -7   1  18        1.34        0.84      0.95 o 
  -6   1  18        1.73        1.20      0.98 o 
  -5   1  18        3.82        2.79      0.96 o 
  -4   1  18        2.91        1.53      0.86 o 
  -3   1  18      110.19       98.28      2.22 o 
  -2   1  18        0.31        0.53      0.73 o 
  -1   1  18      131.93      127.25      2.53 o 
   0   1  18       26.04       22.64      1.71 o 
   1   1  18       62.97       60.54      1.94 o 
   2   1  18        4.57        2.46      0.90 o 
   3   1  18        3.73        4.20      0.98 o 
   4   1  18        9.38        8.96      1.31 o 
   5   1  18       23.30       25.54      2.01 o 
   6   1  18       41.71       43.75      2.55 o 
   7   1  18        0.12       -1.71      1.88 o 
 -11   2  18        1.69        2.93      3.29 o 
 -10   2  18        2.19        3.60      2.00 o 
  -9   2  18        1.69        1.08      1.75 o 
  -8   2  18       22.51       15.50      1.60 o 
  -7   2  18        4.76        0.96      1.04 o 
  -6   2  18       45.83       52.52      2.00 o 
  -5   2  18       96.36       79.29      2.46 o 
  -4   2  18       41.55       27.15      1.56 o 
  -3   2  18      145.47      149.29      3.10 o 
  -2   2  18        2.99        2.49      0.90 o 
  -1   2  18      114.51       98.37      2.51 o 
   0   2  18       18.21       15.05      1.33 o 
   1   2  18      129.39      141.14      3.10 o 
   2   2  18      156.74      146.85      3.22 o 
   3   2  18       41.90       39.69      1.94 o 
   4   2  18        1.67        0.18      1.15 o 
   5   2  18       14.19       10.75      1.63 o 
   6   2  18        0.21        2.00      1.84 o 
   7   2  18        1.84        2.61      2.45 o 
 -11   3  18        3.80        2.59      3.14 o 
 -10   3  18        0.16        2.18      3.63 o 
  -9   3  18       42.29       41.92      2.77 o 
  -8   3  18        0.41       -0.73      1.10 o 
  -7   3  18       33.01       34.87      2.56 o 
  -6   3  18      131.03      115.59      3.24 o 
  -5   3  18        1.03        1.02      1.25 o 
  -4   3  18       58.43       64.55      2.12 o 
  -3   3  18       26.05       16.97      1.35 o 
  -2   3  18      128.80      115.47      2.74 o 
  -1   3  18        3.11        4.72      0.97 o 
   0   3  18       51.80       50.94      2.51 o 
   1   3  18       26.45       23.19      1.54 o 
   2   3  18       73.46       80.95      2.44 o 
   3   3  18        1.83        2.59      1.21 o 
   4   3  18       45.04       45.50      2.62 o 
   5   3  18        9.63       10.00      1.66 o 
   6   3  18       32.88       35.04      3.58 o 
   7   3  18        2.29        2.33      2.21 o 
 -10   4  18       19.65       19.57      2.42 o 
  -9   4  18        2.83        0.96      1.48 o 
  -8   4  18       14.90       19.87      2.17 o 
  -7   4  18        4.65        4.27      1.29 o 
  -6   4  18      169.79      187.69      6.74 o 
  -5   4  18      153.64      132.68      3.44 o 
  -4   4  18       48.58       36.81      1.79 o 
  -3   4  18       92.11       81.94      2.42 o 
  -2   4  18      149.37      133.25      3.26 o 
  -1   4  18       35.37       42.82      2.90 o 
   0   4  18       99.78      102.19      2.92 o 
   1   4  18        0.16        0.72      0.90 o 
   2   4  18       72.00       71.48      2.33 o 
   3   4  18       11.00       12.28      2.03 o 
   4   4  18        0.16        0.57      1.25 o 
   5   4  18       27.31       29.56      2.27 o 
   6   4  18       10.57       13.19      3.07 o 
   7   4  18        5.62        5.81      2.52 o 
 -10   5  18        0.00       -0.66      1.71 o 
  -9   5  18        0.00        1.23      1.56 o 
  -8   5  18        0.16        1.53      1.50 o 
  -7   5  18        0.01        0.10      1.17 o 
  -6   5  18       93.68       94.72      5.63 o 
  -5   5  18        0.03        0.78      1.09 o 
  -4   5  18        1.78        2.81      1.03 o 
  -3   5  18       21.23       24.82      1.57 o 
  -2   5  18       98.93       81.43      2.40 o 
  -1   5  18       45.33       42.71      1.88 o 
   0   5  18       13.38       15.66      1.34 o 
   1   5  18       51.14       55.88      2.08 o 
   2   5  18       49.71       47.26      2.39 o 
   3   5  18        0.05        0.62      1.18 o 
   4   5  18        0.08        0.88      1.26 o 
   5   5  18      142.56      149.29      4.95 o 
   6   5  18        1.24        0.83      1.81 o 
 -10   6  18       17.28       16.99      2.42 o 
  -9   6  18        0.50        1.39      1.58 o 
  -8   6  18        0.46       -1.44      1.44 o 
  -7   6  18        0.02        0.13      1.80 o 
  -6   6  18       18.11       21.32      2.13 o 
  -5   6  18        3.60        2.69      1.44 o 
  -4   6  18        0.51        0.43      1.13 o 
  -3   6  18       50.37       49.59      2.03 o 
  -2   6  18      149.85      133.42      3.78 o 
  -1   6  18       36.28       32.64      1.76 o 
   0   6  18       62.91       55.33      2.11 o 
   1   6  18        4.04        5.89      1.12 o 
   2   6  18       15.88       12.10      1.56 o 
   3   6  18       26.26       21.07      2.37 o 
   4   6  18       15.27       13.56      2.69 o 
   5   6  18        2.16        6.05      1.85 o 
   6   6  18        4.13        2.60      2.99 o 
  -9   7  18        1.26        0.62      1.85 o 
  -8   7  18        3.15        1.78      1.66 o 
  -7   7  18        2.62        2.90      1.68 o 
  -6   7  18        1.14       -0.44      1.36 o 
  -5   7  18       18.02       20.46      1.84 o 
  -4   7  18       38.71       44.64      2.61 o 
  -3   7  18      103.54       96.33      3.76 o 
  -2   7  18        0.02       -0.76      0.93 o 
  -1   7  18        0.28       -0.25      1.02 o 
   0   7  18        0.27        0.25      0.95 o 
   1   7  18       61.66       59.90      2.72 o 
   2   7  18       26.71       22.15      1.92 o 
   3   7  18       29.01       27.56      2.17 o 
   4   7  18       17.44       18.88      2.34 o 
   5   7  18        0.85       -0.35      1.96 o 
  -8   8  18        5.91        7.65      2.01 o 
  -7   8  18        3.43        0.88      1.61 o 
  -6   8  18        1.82        0.77      1.74 o 
  -5   8  18        0.96        0.51      1.24 o 
  -4   8  18       21.07       19.08      1.86 o 
  -3   8  18        2.51        2.36      1.20 o 
  -2   8  18       14.33       14.88      2.32 o 
  -1   8  18       20.73       23.58      1.72 o 
   0   8  18        0.78       -0.23      1.04 o 
   1   8  18       41.90       42.22      2.45 o 
   2   8  18       61.98       68.58      2.94 o 
   3   8  18       46.70       56.82      3.32 o 
   4   8  18        4.35       -0.83      1.59 o 
  -7   9  18        0.21       -1.55      1.55 o 
  -6   9  18        3.25        2.84      2.08 o 
  -5   9  18       15.27       20.39      2.36 o 
  -4   9  18        0.11        0.48      1.23 o 
  -3   9  18        0.27       -0.84      1.19 o 
  -2   9  18       10.33       11.84      1.64 o 
  -1   9  18       52.98       64.31      2.52 o 
   0   9  18       84.60       95.31      3.37 o 
   1   9  18       39.93       40.19      2.53 o 
   2   9  18       44.99       41.54      2.99 o 
   3   9  18       11.66       13.75      2.79 o 
  -6  10  18       26.10       23.88      2.73 o 
  -5  10  18        0.36        0.40      1.64 o 
  -4  10  18        0.38       -1.26      1.26 o 
  -3  10  18        5.67        5.60      1.78 o 
  -2  10  18        5.23        2.75      1.42 o 
  -1  10  18       30.04       35.12      2.47 o 
   0  10  18        0.13        1.50      1.44 o 
   1  10  18       18.05       25.42      2.70 o 
   2  10  18        6.20        5.25      1.93 o 
  -3  11  18        0.15        0.48      1.42 o 
  -2  11  18        9.37        5.02      1.62 o 
  -1  11  18        0.39       -0.01      1.66 o 
 -11   1  19       19.66       27.68      5.05 o 
 -10   1  19        2.39        3.80      2.19 o 
  -9   1  19       11.91       21.19      3.26 o 
  -8   1  19       72.63       88.09      2.95 o 
  -7   1  19        5.18        6.23      1.26 o 
  -6   1  19        0.11       -0.74      0.88 o 
  -5   1  19        0.13        1.56      1.07 o 
  -4   1  19       79.51       84.74      2.39 o 
  -3   1  19      130.69      111.91      2.70 o 
  -2   1  19        0.80        0.00      0.84 o 
  -1   1  19       21.36       15.90      1.35 o 
   0   1  19      481.46      460.57      6.44 o 
   1   1  19      153.39      133.74      3.57 o 
   2   1  19       31.54       28.73      1.75 o 
   3   1  19       83.26       74.46      2.47 o 
   4   1  19        0.97        0.24      1.20 o 
   5   1  19        3.69        4.65      1.66 o 
   6   1  19        5.44        4.58      1.81 o 
   7   1  19        0.22       -2.31      2.36 o 
 -11   2  19        0.49       -2.83      2.86 o 
 -10   2  19        0.00        0.58      1.84 o 
  -9   2  19        0.49       -1.42      1.73 o 
  -8   2  19       51.29       54.47      2.53 o 
  -7   2  19       44.88       50.44      2.42 o 
  -6   2  19       20.01       22.44      1.57 o 
  -5   2  19        7.99        6.09      1.07 o 
  -4   2  19      109.83      100.25      2.59 o 
  -3   2  19       50.58       48.26      2.22 o 
  -2   2  19       25.59       17.32      1.36 o 
  -1   2  19       54.08       55.74      2.06 o 
   0   2  19      244.68      226.22      4.05 o 
   1   2  19       30.54       32.91      1.81 o 
   2   2  19      252.80      248.79      4.42 o 
   3   2  19        0.08       -0.16      1.03 o 
   4   2  19        9.87       15.70      1.75 o 
   5   2  19        5.29        4.46      1.45 o 
   6   2  19        4.71        4.86      1.84 o 
   7   2  19        0.41        1.44      2.13 o 
 -10   3  19       12.74        8.88      2.48 o 
  -9   3  19       10.77       11.39      1.91 o 
  -8   3  19        0.31       -1.12      1.12 o 
  -7   3  19       18.46       24.83      1.91 o 
  -6   3  19       42.67       42.34      2.26 o 
  -5   3  19       67.60       60.66      2.15 o 
  -4   3  19      144.64      142.68      4.28 o 
  -3   3  19       22.77       30.79      1.72 o 
  -2   3  19      278.60      269.18      4.51 o 
  -1   3  19       71.75       66.51      2.20 o 
   0   3  19       44.61       47.01      1.96 o 
   1   3  19       29.75       32.08      1.75 o 
   2   3  19        6.79        6.33      1.20 o 
   3   3  19       10.01       10.18      1.56 o 
   4   3  19       43.97       55.31      3.40 o 
   5   3  19       94.63      104.07      3.74 o 
   6   3  19       25.54       23.45      3.22 o 
 -10   4  19       10.69        8.17      2.05 o 
  -9   4  19       40.70       37.78      2.82 o 
  -8   4  19      112.69      138.44      5.25 o 
  -7   4  19       25.70       33.97      3.24 o 
  -6   4  19        0.52       -0.95      1.04 o 
  -5   4  19       13.32       13.16      1.50 o 
  -4   4  19        3.58       -0.44      0.89 o 
  -3   4  19       80.46       76.38      2.38 o 
  -2   4  19      247.88      235.53      4.21 o 
  -1   4  19       10.62        9.65      1.18 o 
   0   4  19       17.16       18.84      1.46 o 
   1   4  19      166.93      164.24      3.48 o 
   2   4  19        7.77        8.47      1.26 o 
   3   4  19        0.43        0.18      1.16 o 
   4   4  19      173.17      185.42      4.59 o 
   5   4  19      104.91      113.53      3.83 o 
   6   4  19       10.79       13.92      2.87 o 
 -10   5  19       11.12       13.77      2.25 o 
  -9   5  19        0.01        0.39      1.55 o 
  -8   5  19       16.96       17.19      2.22 o 
  -7   5  19       10.47       14.40      1.70 o 
  -6   5  19        0.01       -0.15      1.31 o 
  -5   5  19        8.34       10.70      1.49 o 
  -4   5  19        1.41       -0.58      0.91 o 
  -3   5  19        1.74        0.34      0.95 o 
  -2   5  19       56.14       67.89      2.28 o 
  -1   5  19       10.60        9.93      1.35 o 
   0   5  19        3.79        4.98      1.06 o 
   1   5  19       71.16       67.89      2.34 o 
   2   5  19        5.79        4.90      1.33 o 
   3   5  19       47.39       44.83      2.40 o 
   4   5  19       16.90       16.27      1.85 o 
   5   5  19        9.46       17.12      2.39 o 
   6   5  19       28.41       31.98      2.94 o 
  -9   6  19       19.39       18.42      2.44 o 
  -8   6  19        8.28        9.40      1.96 o 
  -7   6  19       16.74       23.54      2.39 o 
  -6   6  19        0.14        0.13      1.41 o 
  -5   6  19        1.93        0.93      1.18 o 
  -4   6  19        1.08        3.19      1.22 o 
  -3   6  19       28.19       25.74      1.72 o 
  -2   6  19       17.80       17.59      1.91 o 
  -1   6  19       43.59       40.05      2.19 o 
   0   6  19        0.53        0.09      0.95 o 
   1   6  19        3.84        5.51      1.28 o 
   2   6  19        1.44       -1.14      1.14 o 
   3   6  19        8.19        6.60      1.50 o 
   4   6  19        8.30       10.66      2.05 o 
   5   6  19        0.93       -0.47      1.74 o 
  -9   7  19        0.61        1.59      2.09 o 
  -8   7  19        1.75        3.71      1.80 o 
  -7   7  19        4.84        7.11      2.38 o 
  -6   7  19        0.01       -1.36      1.36 o 
  -5   7  19       31.82       33.06      2.24 o 
  -4   7  19       23.67       19.68      1.87 o 
  -3   7  19        0.01        0.32      1.21 o 
  -2   7  19       34.00       30.89      1.89 o 
  -1   7  19       14.22       15.87      1.51 o 
   0   7  19       16.02       20.18      1.63 o 
   1   7  19       10.71        7.08      1.48 o 
   2   7  19        0.09        0.20      1.28 o 
   3   7  19       37.74       39.42      2.47 o 
   4   7  19        0.26        0.99      1.63 o 
   5   7  19        0.11        4.19      2.39 o 
  -8   8  19        0.39        2.02      1.79 o 
  -7   8  19        5.50        8.28      1.98 o 
  -6   8  19       28.19       30.36      3.29 o 
  -5   8  19        0.00       -1.19      1.19 o 
  -4   8  19        3.95        1.50      1.29 o 
  -3   8  19        0.47        0.95      1.32 o 
  -2   8  19       26.51       25.62      2.05 o 
  -1   8  19       19.53       23.61      1.77 o 
   0   8  19        3.56        3.19      1.21 o 
   1   8  19       37.09       45.97      2.59 o 
   2   8  19       37.60       40.24      2.64 o 
   3   8  19       29.82       35.65      2.90 o 
   4   8  19       12.98       11.19      2.23 o 
  -6   9  19        2.48        3.16      2.09 o 
  -5   9  19        5.99        6.97      1.63 o 
  -4   9  19        0.69        1.16      1.35 o 
  -3   9  19       13.23       15.64      2.00 o 
  -2   9  19        0.30        1.09      1.40 o 
  -1   9  19        5.64        3.96      1.41 o 
   0   9  19       28.07       31.13      2.35 o 
   1   9  19        6.32        6.87      1.67 o 
   2   9  19       22.01       20.64      2.48 o 
   3   9  19        1.66       -0.52      2.86 o 
  -5  10  19       17.24       19.25      2.51 o 
  -4  10  19        0.52       -0.11      1.44 o 
  -3  10  19        5.04        8.97      1.73 o 
  -2  10  19       26.09       32.85      2.46 o 
  -1  10  19        0.42        0.43      1.61 o 
   0  10  19        1.23        2.29      1.48 o 
   1  10  19        9.07       11.06      2.12 o 
  -9   0  20        5.81        6.62      2.80 o 
  -8   0  20       34.13       37.01      7.73 o 
  -7   0  20        0.17       -1.17      1.21 o 
  -6   0  20        1.44       -1.10      1.10 o 
  -5   0  20        6.75        6.26      1.39 o 
  -4   0  20       52.66       59.83      2.70 o 
  -3   0  20       17.18        8.68      1.43 o 
  -2   0  20       41.92       37.06      2.31 o 
  -1   0  20      154.59      164.27      4.31 o 
   0   0  20      714.37      709.08     11.52 o 
   1   0  20       31.70       32.12      2.28 o 
   2   0  20        0.01        0.19      1.27 o 
   3   0  20       30.95       31.70      2.48 o 
   4   0  20       50.39       57.57      3.93 o 
   5   0  20        7.39        4.06      4.31 o 
   6   0  20        9.43       16.78      4.03 o 
 -10   1  20        2.91        0.90      1.98 o 
  -9   1  20       20.81       25.74      2.40 o 
  -8   1  20        1.58        0.90      1.15 o 
  -7   1  20       32.95       29.37      1.99 o 
  -6   1  20        4.36        6.56      1.15 o 
  -5   1  20       20.98       27.51      1.88 o 
  -4   1  20       61.78       52.95      2.05 o 
  -3   1  20      120.53      125.68      3.14 o 
  -2   1  20       32.97       29.53      2.40 o 
  -1   1  20      191.20      183.13      3.64 o 
   0   1  20       33.97       41.96      2.22 o 
   1   1  20        2.24        3.78      1.13 o 
   2   1  20       18.15       23.71      1.68 o 
   3   1  20        1.59        1.14      1.08 o 
   4   1  20       32.05       27.79      2.13 o 
   5   1  20        3.12        0.36      1.60 o 
   6   1  20        1.47        2.14      1.83 o 
 -10   2  20        0.28        0.67      2.02 o 
  -9   2  20        1.68        0.15      1.73 o 
  -8   2  20        1.53        2.94      1.26 o 
  -7   2  20        0.52        0.02      1.14 o 
  -6   2  20       36.75       33.13      1.83 o 
  -5   2  20       81.88       65.37      2.82 o 
  -4   2  20        0.45        0.20      0.89 o 
  -3   2  20       25.61       25.33      1.62 o 
  -2   2  20      169.99      139.10      3.11 o 
  -1   2  20       63.57       68.47      2.29 o 
   0   2  20        0.12        0.27      0.96 o 
   1   2  20        0.94        0.36      0.98 o 
   2   2  20       13.51       12.52      1.40 o 
   3   2  20       46.47       50.05      2.59 o 
   4   2  20       19.82       10.54      1.70 o 
   5   2  20        3.91        4.91      1.86 o 
   6   2  20       66.56       73.22      3.76 o 
 -10   3  20        4.99        3.61      2.12 o 
  -9   3  20        0.84        1.08      1.52 o 
  -8   3  20        0.97        0.51      1.22 o 
  -7   3  20       23.02       24.09      1.95 o 
  -6   3  20        8.15        4.37      1.26 o 
  -5   3  20       32.66       28.60      1.77 o 
  -4   3  20        3.19        2.63      1.02 o 
  -3   3  20       56.65       46.98      1.97 o 
  -2   3  20       20.58       17.97      1.44 o 
  -1   3  20        2.37        3.52      1.04 o 
   0   3  20        3.48        3.73      1.08 o 
   1   3  20        0.06       -0.65      0.93 o 
   2   3  20       37.37       40.06      2.03 o 
   3   3  20        2.06        1.86      1.29 o 
   4   3  20       10.08       10.15      1.67 o 
   5   3  20        6.65       10.63      1.83 o 
   6   3  20        5.69        6.05      2.48 o 
 -10   4  20       12.11       13.63      4.00 o 
  -9   4  20        6.11        2.96      2.00 o 
  -8   4  20       27.46       22.43      2.52 o 
  -7   4  20       17.37       16.05      1.77 o 
  -6   4  20       11.85       20.96      1.85 o 
  -5   4  20       39.75       33.77      2.07 o 
  -4   4  20       40.20       45.81      1.98 o 
  -3   4  20       59.42       49.76      2.03 o 
  -2   4  20       18.73       23.38      1.63 o 
  -1   4  20       57.17       61.73      2.24 o 
   0   4  20       61.84       61.56      2.25 o 
   1   4  20        0.49        1.47      1.18 o 
   2   4  20       18.06       17.15      1.75 o 
   3   4  20       16.00       18.66      1.90 o 
   4   4  20      117.47      131.74      4.12 o 
   5   4  20       23.81       29.81      2.43 o 
   6   4  20        4.95       10.35      2.71 o 
  -9   5  20        3.46        4.62      1.86 o 
  -8   5  20        2.81        1.59      1.54 o 
  -7   5  20        0.03       -0.19      1.26 o 
  -6   5  20        0.24        2.00      1.44 o 
  -5   5  20        0.05        0.08      1.08 o 
  -4   5  20        7.14        3.54      1.27 o 
  -3   5  20       18.86       16.23      1.45 o 
  -2   5  20       65.92       60.01      2.24 o 
  -1   5  20       13.31       12.33      1.50 o 
   0   5  20        7.74        9.76      1.29 o 
   1   5  20        3.62        6.24      1.19 o 
   2   5  20        2.47        1.51      1.21 o 
   3   5  20        4.74        7.08      1.50 o 
   4   5  20       20.14       22.43      3.02 o 
   5   5  20        3.60        2.93      2.19 o 
  -9   6  20        3.95        6.29      2.09 o 
  -8   6  20        0.70        2.13      1.92 o 
  -7   6  20       55.07       54.00      3.29 o 
  -6   6  20       26.55       31.72      2.56 o 
  -5   6  20      134.79      142.50      3.89 o 
  -4   6  20       80.10       78.64      2.91 o 
  -3   6  20       35.67       32.52      1.87 o 
  -2   6  20        2.44        0.90      1.10 o 
  -1   6  20       36.46       29.37      1.80 o 
   0   6  20        1.94        2.29      1.09 o 
   1   6  20       32.26       34.03      2.21 o 
   2   6  20        0.12       -1.38      1.38 o 
   3   6  20        3.52        4.11      1.46 o 
   4   6  20       57.44       59.88      3.40 o 
   5   6  20       17.82       28.64      3.55 o 
  -8   7  20        9.59        5.67      1.93 o 
  -7   7  20        4.60        4.36      1.78 o 
  -6   7  20        2.91        2.03      2.04 o 
  -5   7  20       18.08       20.54      1.92 o 
  -4   7  20       18.43       21.30      1.97 o 
  -3   7  20       50.59       42.19      2.54 o 
  -2   7  20        2.07        3.20      1.17 o 
  -1   7  20       45.37       42.49      2.10 o 
   0   7  20       46.01       46.25      2.26 o 
   1   7  20        1.05       -0.79      1.60 o 
   2   7  20       11.51       12.85      2.14 o 
   3   7  20       17.15       21.53      2.07 o 
   4   7  20        4.83        2.26      1.78 o 
  -7   8  20        1.51        1.38      1.75 o 
  -6   8  20        1.01        1.88      2.01 o 
  -5   8  20        0.09        0.67      1.35 o 
  -4   8  20        0.21        2.13      1.31 o 
  -3   8  20       18.75       20.48      2.28 o 
  -2   8  20        2.02        2.13      1.34 o 
  -1   8  20       76.68       95.42      2.97 o 
   0   8  20       28.04       29.98      2.26 o 
   1   8  20       22.34       25.83      2.17 o 
   2   8  20        0.70        1.50      1.45 o 
   3   8  20        7.99        9.87      2.15 o 
  -6   9  20        2.49        0.82      2.10 o 
  -5   9  20        0.85       -1.07      1.36 o 
  -4   9  20        0.32        0.04      1.56 o 
  -3   9  20        1.40        1.35      1.36 o 
  -2   9  20        0.31        0.84      1.36 o 
  -1   9  20        0.00        2.13      1.45 o 
   0   9  20       57.60       63.19      4.07 o 
   1   9  20        1.56        1.03      1.46 o 
   2   9  20       25.53       28.11      4.90 o 
  -3  10  20        8.01        9.67      1.82 o 
  -2  10  20        2.82        4.81      1.57 o 
  -1  10  20        1.65        4.33      1.84 o 
 -10   1  21       20.23       31.59      3.82 o 
  -9   1  21       14.06       19.17      2.25 o 
  -8   1  21        0.15       -0.52      1.20 o 
  -7   1  21       32.62       37.99      2.25 o 
  -6   1  21        3.31        1.03      1.02 o 
  -5   1  21        1.18       -0.02      1.06 o 
  -4   1  21        1.20        0.24      0.90 o 
  -3   1  21       57.23       58.98      2.24 o 
  -2   1  21        4.64        4.91      1.10 o 
  -1   1  21       50.45       48.87      2.03 o 
   0   1  21       14.56       15.18      1.44 o 
   1   1  21       36.56       37.37      1.98 o 
   2   1  21      232.63      254.64      4.65 o 
   3   1  21      111.52      112.77      3.13 o 
   4   1  21        4.87        7.62      1.65 o 
   5   1  21       17.08       21.58      2.63 o 
   6   1  21        7.52        8.61      2.12 o 
 -10   2  21        5.12        1.49      2.22 o 
  -9   2  21        0.01       -1.36      3.00 o 
  -8   2  21        0.92       -0.74      1.15 o 
  -7   2  21       24.29       21.06      1.89 o 
  -6   2  21       22.68       24.86      1.71 o 
  -5   2  21       87.45       96.52      2.74 o 
  -4   2  21      175.25      155.31      3.40 o 
  -3   2  21        1.40        1.23      0.95 o 
  -2   2  21       65.57       58.67      2.76 o 
  -1   2  21        7.45        6.15      1.14 o 
   0   2  21       68.54       60.51      2.27 o 
   1   2  21       44.14       47.85      2.13 o 
   2   2  21      200.01      205.16      4.19 o 
   3   2  21       46.48       51.19      3.74 o 
   4   2  21        1.00       -1.38      1.38 o 
   5   2  21        0.34       -0.57      1.67 o 
   6   2  21        1.74        4.83      3.29 o 
 -10   3  21       29.26       37.03      3.80 o 
  -9   3  21        1.95        0.47      1.53 o 
  -8   3  21       11.68       12.54      2.13 o 
  -7   3  21       25.47       34.92      2.27 o 
  -6   3  21       10.98       12.17      2.28 o 
  -5   3  21       26.10       25.23      1.68 o 
  -4   3  21       49.27       52.53      3.06 o 
  -3   3  21        0.08        1.27      1.02 o 
  -2   3  21        0.15        1.37      1.09 o 
  -1   3  21       84.05       82.55      2.54 o 
   0   3  21       38.51       42.84      2.03 o 
   1   3  21       55.04       53.96      3.06 o 
   2   3  21        4.26        5.70      1.26 o 
   3   3  21       26.69       26.01      2.14 o 
   4   3  21        9.66        8.08      1.66 o 
   5   3  21       88.71      107.11      3.79 o 
  -9   4  21        4.95        5.06      1.77 o 
  -8   4  21       16.91       30.34      2.70 o 
  -7   4  21       51.37       65.35      3.43 o 
  -6   4  21       31.48       30.02      2.49 o 
  -5   4  21        2.39        4.18      1.26 o 
  -4   4  21       25.38       25.44      1.70 o 
  -3   4  21       48.20       54.67      2.20 o 
  -2   4  21        9.98       10.33      1.28 o 
  -1   4  21        0.11        1.12      1.03 o 
   0   4  21        0.25        0.19      0.99 o 
   1   4  21        1.84        2.21      1.10 o 
   2   4  21        7.06        7.08      1.51 o 
   3   4  21       15.77       19.85      2.04 o 
   4   4  21        0.45        0.96      1.41 o 
   5   4  21        4.29        8.76      1.76 o 
  -9   5  21       53.46       76.73      4.24 o 
  -8   5  21       29.82       46.98      3.12 o 
  -7   5  21        2.83        0.73      1.31 o 
  -6   5  21        0.06       -1.31      1.31 o 
  -5   5  21        2.15        2.14      1.24 o 
  -4   5  21        5.64       11.08      1.52 o 
  -3   5  21        8.73        9.13      1.53 o 
  -2   5  21       33.52       27.14      2.16 o 
  -1   5  21       73.38       66.62      2.42 o 
   0   5  21        2.78        1.81      1.06 o 
   1   5  21       45.75       44.65      2.18 o 
   2   5  21        5.20        1.98      1.33 o 
   3   5  21       15.11       19.39      2.02 o 
   4   5  21        9.34       10.74      1.83 o 
  -8   6  21        0.05        0.98      1.64 o 
  -7   6  21       18.67       32.48      2.94 o 
  -6   6  21       21.57       17.31      2.17 o 
  -5   6  21       17.54       22.36      2.00 o 
  -4   6  21        3.68        3.07      1.33 o 
  -3   6  21       20.34       23.39      1.72 o 
  -2   6  21       13.58       16.18      1.76 o 
  -1   6  21       37.63       34.99      1.99 o 
   0   6  21       40.21       45.67      2.16 o 
   1   6  21        0.02       -0.96      1.16 o 
   2   6  21        3.34        4.86      1.44 o 
   3   6  21        1.98        1.79      1.45 o 
   4   6  21        5.20        6.00      2.04 o 
  -7   7  21        6.05        7.78      2.00 o 
  -6   7  21        6.23        7.35      1.59 o 
  -5   7  21        0.96        1.11      1.33 o 
  -4   7  21        0.00        0.28      1.27 o 
  -3   7  21        4.46        2.69      1.36 o 
  -2   7  21       10.82        7.68      1.37 o 
  -1   7  21        7.65        6.22      1.32 o 
   0   7  21        0.08       -0.26      1.13 o 
   1   7  21        0.60       -0.87      1.36 o 
   2   7  21        0.02       -1.22      1.32 o 
   3   7  21        0.01        0.02      2.46 o 
  -6   8  21       12.91       17.37      3.23 o 
  -5   8  21       64.74       71.20      3.13 o 
  -4   8  21       18.75       16.05      1.90 o 
  -3   8  21        8.61       11.29      1.73 o 
  -2   8  21        8.75        7.77      1.58 o 
  -1   8  21       20.31       16.63      1.69 o 
   0   8  21        7.17        7.30      1.58 o 
   1   8  21       12.44       10.20      1.89 o 
   2   8  21        9.64       14.97      1.97 o 
  -5   9  21        1.15        3.77      2.06 o 
  -4   9  21       14.26       14.22      3.61 o 
  -3   9  21        6.35        2.57      1.47 o 
  -2   9  21        2.44        5.02      1.54 o 
  -1   9  21        0.52        2.41      1.48 o 
   0   9  21        0.03        1.76      2.16 o 
  -9   0  22        0.71       -0.43      2.56 o 
  -8   0  22        0.13        1.69      2.62 o 
  -7   0  22       19.06       20.97      2.66 o 
  -6   0  22        0.03       -0.16      1.50 o 
  -5   0  22       10.67        5.37      1.88 o 
  -4   0  22       12.47       15.23      3.20 o 
  -3   0  22        8.76       10.90      2.31 o 
  -2   0  22       56.85       65.71      3.72 o 
  -1   0  22        0.01        0.75      1.82 o 
   0   0  22       86.66       95.22      4.42 o 
   1   0  22        4.26        4.22      1.95 o 
   2   0  22       16.23       17.78      3.57 o 
   3   0  22       11.73       14.22      3.14 o 
   4   0  22      106.51      118.50      7.98 o 
   5   0  22       40.49       61.99      6.13 o 
 -10   1  22        4.47        6.07      3.17 o 
  -9   1  22        1.61        4.03      1.97 o 
  -8   1  22        4.57        2.58      1.54 o 
  -7   1  22        1.22        0.61      1.20 o 
  -6   1  22       28.28       23.67      1.68 o 
  -5   1  22       31.01       30.46      2.05 o 
  -4   1  22       33.33       35.12      1.90 o 
  -3   1  22       16.15       16.71      1.45 o 
  -2   1  22      105.16      113.64      2.95 o 
  -1   1  22       10.33       13.83      1.40 o 
   0   1  22        4.27        1.30      1.05 o 
   1   1  22       17.23       22.30      1.75 o 
   2   1  22       22.97       22.13      1.77 o 
   3   1  22        4.70        6.35      1.38 o 
   4   1  22        1.38        1.47      1.72 o 
   5   1  22        0.09       -0.40      1.75 o 
  -9   2  22        0.19        2.80      2.10 o 
  -8   2  22       22.31       20.87      1.95 o 
  -7   2  22       26.62       41.27      2.42 o 
  -6   2  22       12.90       14.76      1.48 o 
  -5   2  22        0.11       -0.92      0.92 o 
  -4   2  22        8.98        4.69      1.26 o 
  -3   2  22        1.49       -0.71      0.95 o 
  -2   2  22       58.80       46.25      2.03 o 
  -1   2  22       32.93       25.39      1.71 o 
   0   2  22        5.33        8.69      1.31 o 
   1   2  22       15.74       15.04      1.62 o 
   2   2  22        9.48       12.84      1.49 o 
   3   2  22        0.58        1.87      1.37 o 
   4   2  22       37.53       46.78      2.77 o 
   5   2  22       18.69       26.02      2.80 o 
  -9   3  22       25.76       26.76      2.70 o 
  -8   3  22       14.64       23.32      2.12 o 
  -7   3  22        8.68        6.44      1.82 o 
  -6   3  22       26.16       20.11      2.47 o 
  -5   3  22        4.26        1.71      1.08 o 
  -4   3  22        2.25        0.50      0.99 o 
  -3   3  22       33.44       30.76      1.84 o 
  -2   3  22        7.13        9.57      1.42 o 
  -1   3  22       50.52       48.95      2.15 o 
   0   3  22        4.70        6.81      1.23 o 
   1   3  22        5.01        6.24      1.25 o 
   2   3  22       20.15       23.09      1.79 o 
   3   3  22        0.03       -1.27      1.27 o 
   4   3  22        0.01       -0.45      1.37 o 
   5   3  22        0.67        4.77      1.92 o 
  -9   4  22        4.52        8.34      2.02 o 
  -8   4  22       32.70       47.06      3.36 o 
  -7   4  22       14.64       19.92      3.20 o 
  -6   4  22       16.17       21.21      2.20 o 
  -5   4  22       22.13       13.39      1.64 o 
  -4   4  22        0.32       -0.81      0.98 o 
  -3   4  22        1.74        2.34      1.12 o 
  -2   4  22        3.17        2.80      1.09 o 
  -1   4  22       15.90       17.62      1.57 o 
   0   4  22        0.26       -0.85      1.01 o 
   1   4  22       10.69        6.88      1.29 o 
   2   4  22        0.00       -1.16      1.16 o 
   3   4  22       13.08       13.69      2.14 o 
   4   4  22       20.95       20.86      2.13 o 
  -8   5  22        2.03        2.63      1.73 o 
  -7   5  22        4.51        5.54      1.55 o 
  -6   5  22        1.08        1.61      1.80 o 
  -5   5  22        3.11        1.50      1.26 o 
  -4   5  22       10.82       12.37      1.68 o 
  -3   5  22       15.60       17.59      1.60 o 
  -2   5  22        4.29        1.66      1.13 o 
  -1   5  22        8.09        6.47      1.59 o 
   0   5  22        8.94        9.31      1.35 o 
   1   5  22        0.43        0.21      1.27 o 
   2   5  22        2.30        3.35      1.45 o 
   3   5  22        0.61       -1.11      1.85 o 
   4   5  22        1.70        1.66      1.54 o 
  -8   6  22        0.22        0.38      1.73 o 
  -7   6  22        0.75        0.47      1.65 o 
  -6   6  22        0.80        2.44      1.58 o 
  -5   6  22        7.57        5.77      1.53 o 
  -4   6  22        4.79        3.75      1.42 o 
  -3   6  22        0.79       -0.44      1.14 o 
  -2   6  22       18.65       15.33      1.57 o 
  -1   6  22        0.22       -0.22      1.08 o 
   0   6  22       17.21       17.80      1.81 o 
   1   6  22       12.91        8.69      1.67 o 
   2   6  22        3.25        3.58      1.76 o 
   3   6  22        5.90        5.54      1.69 o 
  -7   7  22       17.11       17.70      2.48 o 
  -6   7  22        3.21        3.12      1.47 o 
  -5   7  22        0.88       -0.49      1.58 o 
  -4   7  22        0.56       -0.72      1.24 o 
  -3   7  22        8.06        7.49      1.55 o 
  -2   7  22       14.55       18.08      1.68 o 
  -1   7  22      113.05      122.35      3.44 o 
   0   7  22       14.63       18.29      2.14 o 
   1   7  22        7.61        6.83      1.67 o 
   2   7  22        0.74        1.16      1.44 o 
  -5   8  22        7.46        7.06      1.71 o 
  -4   8  22        0.02       -0.12      1.38 o 
  -3   8  22        8.36        6.41      1.76 o 
  -2   8  22       11.77       13.39      1.86 o 
  -1   8  22        7.51       10.96      1.59 o 
   0   8  22        6.73        6.15      1.65 o 
   1   8  22        0.02       -0.39      1.49 o 
  -9   1  23        0.94        1.95      2.18 o 
  -8   1  23        2.94        2.48      2.31 o 
  -7   1  23       11.50       13.04      1.98 o 
  -6   1  23        0.72        0.91      1.20 o 
  -5   1  23        2.33        1.93      1.21 o 
  -4   1  23        0.32       -1.10      1.10 o 
  -3   1  23      134.49      126.29      3.58 o 
  -2   1  23        0.72        3.40      1.27 o 
  -1   1  23       55.86       55.15      2.57 o 
   0   1  23      101.04      125.84      3.70 o 
   1   1  23       62.88       74.90      5.23 o 
   2   1  23        0.52       -0.52      1.32 o 
   3   1  23       68.50       79.26      5.79 o 
   4   1  23       41.67       42.67      4.01 o 
  -9   2  23        8.52        9.04      2.42 o 
  -8   2  23        3.99        6.30      1.55 o 
  -7   2  23        7.89        9.65      1.59 o 
  -6   2  23       19.46       16.35      1.86 o 
  -5   2  23        4.91        6.72      1.30 o 
  -4   2  23        9.66        9.46      1.38 o 
  -3   2  23        0.02       -0.97      0.97 o 
  -2   2  23        5.76        5.45      1.19 o 
  -1   2  23       12.00        9.40      1.32 o 
   0   2  23       25.46       22.20      1.71 o 
   1   2  23       60.65       78.67      2.75 o 
   2   2  23       99.63      111.36      3.18 o 
   3   2  23        0.32        0.15      1.34 o 
   4   2  23        7.94        7.19      1.89 o 
  -9   3  23        6.97       12.22      2.29 o 
  -8   3  23        0.03        2.49      1.41 o 
  -7   3  23        0.06        0.89      1.32 o 
  -6   3  23        9.84        5.99      2.32 o 
  -5   3  23       10.92        7.43      1.29 o 
  -4   3  23        2.10       -0.27      1.01 o 
  -3   3  23        0.05        0.06      1.01 o 
  -2   3  23        3.08        2.24      1.11 o 
  -1   3  23       19.70       22.15      1.68 o 
   0   3  23        0.04       -0.22      1.07 o 
   1   3  23        4.96        2.65      1.47 o 
   2   3  23        0.02       -1.23      1.23 o 
   3   3  23       17.58       14.99      1.93 o 
   4   3  23        6.96        5.37      1.71 o 
  -8   4  23        3.14        4.80      2.04 o 
  -7   4  23       11.38       13.16      1.83 o 
  -6   4  23        8.15        7.36      1.76 o 
  -5   4  23        0.82        1.02      1.25 o 
  -4   4  23        5.01        4.44      1.69 o 
  -3   4  23       27.18       27.59      1.85 o 
  -2   4  23        6.32        3.32      1.19 o 
  -1   4  23        2.29        2.36      1.11 o 
   0   4  23       43.38       36.71      2.12 o 
   1   4  23       12.47        9.55      1.44 o 
   2   4  23        2.70        2.29      1.44 o 
   3   4  23        9.76        7.42      2.04 o 
  -8   5  23       14.80       21.21      2.62 o 
  -7   5  23       52.33       70.46      3.36 o 
  -6   5  23        0.00        0.88      1.62 o 
  -5   5  23       29.20       39.07      2.87 o 
  -4   5  23       11.89       10.71      1.67 o 
  -3   5  23        0.01       -0.02      1.07 o 
  -2   5  23        3.58        4.48      1.25 o 
  -1   5  23       10.63        7.08      1.38 o 
   0   5  23       16.24       17.49      1.69 o 
   1   5  23        8.86        9.06      1.65 o 
   2   5  23        4.23        6.32      1.62 o 
   3   5  23        0.02        3.35      1.57 o 
  -7   6  23       27.22       27.46      2.38 o 
  -6   6  23       30.98       44.90      2.69 o 
  -5   6  23       30.82       42.46      3.50 o 
  -4   6  23        7.94        5.50      1.53 o 
  -3   6  23        5.53        4.44      2.04 o 
  -2   6  23        0.32       -0.19      1.14 o 
  -1   6  23       41.03       40.76      2.20 o 
   0   6  23        5.23        9.62      1.50 o 
   1   6  23        3.31        1.74      1.48 o 
   2   6  23        0.09       -1.30      1.30 o 
  -6   7  23        1.09        1.93      1.49 o 
  -5   7  23        8.17        8.34      1.69 o 
  -4   7  23        0.05        0.81      1.36 o 
  -3   7  23        2.25       -0.60      1.49 o 
  -2   7  23        0.06        1.06      1.22 o 
  -1   7  23       12.09       11.02      1.57 o 
   0   7  23        1.43        2.57      1.46 o 
   1   7  23        4.65        4.14      1.61 o 
  -4   8  23        1.34        1.64      1.95 o 
  -3   8  23        1.75        4.80      1.61 o 
  -2   8  23       33.79       43.36      3.47 o 
  -1   8  23       13.15       16.08      1.79 o 
  -8   0  24       25.87       23.68      4.34 o 
  -7   0  24        3.30        2.48      3.68 o 
  -6   0  24       33.32       37.48      3.70 o 
  -5   0  24       17.30       24.64      2.81 o 
  -4   0  24        0.62       -1.54      1.54 o 
  -3   0  24       17.54       14.84      4.74 o 
  -2   0  24        1.06        3.18      1.82 o 
  -1   0  24        0.10        0.56      1.71 o 
   0   0  24        1.31       -1.13      1.88 o 
   1   0  24       25.18       21.66      2.97 o 
   2   0  24       42.16       42.06      3.73 o 
   3   0  24       15.22       18.66      2.96 o 
  -8   1  24        1.65        1.61      2.69 o 
  -7   1  24        3.44        2.42      1.63 o 
  -6   1  24        4.66        2.21      1.36 o 
  -5   1  24        0.00       -1.04      1.04 o 
  -4   1  24        9.37        9.72      1.53 o 
  -3   1  24        0.35        0.21      1.19 o 
  -2   1  24       65.38       73.38      2.94 o 
  -1   1  24        0.15        0.84      1.28 o 
   0   1  24        5.96        9.82      1.66 o 
   1   1  24       11.38        9.57      1.65 o 
   2   1  24        6.97        9.51      1.71 o 
   3   1  24        1.50        2.08      1.79 o 
  -8   2  24        6.66        6.80      1.94 o 
  -7   2  24        0.21       -0.42      1.56 o 
  -6   2  24        1.35        2.69      1.40 o 
  -5   2  24        1.28        0.84      1.09 o 
  -4   2  24        0.05       -0.91      1.04 o 
  -3   2  24        0.29       -1.22      1.22 o 
  -2   2  24       21.13       20.24      1.66 o 
  -1   2  24        6.79       10.46      1.45 o 
   0   2  24        9.51       13.26      1.57 o 
   1   2  24        5.59        5.66      1.35 o 
   2   2  24        5.60        6.65      1.48 o 
   3   2  24        0.08        0.18      1.45 o 
  -8   3  24       17.07       19.14      2.15 o 
  -7   3  24        3.75        3.86      1.56 o 
  -6   3  24       15.89        9.96      1.73 o 
  -5   3  24        0.42        0.33      1.14 o 
  -4   3  24        7.93        4.87      1.22 o 
  -3   3  24        1.75        3.18      1.19 o 
  -2   3  24        0.07       -0.99      0.99 o 
  -1   3  24        3.70        0.84      1.12 o 
   0   3  24       41.15       41.86      2.24 o 
   1   3  24        0.85       -0.42      1.18 o 
   2   3  24        0.55       -0.68      1.42 o 
   3   3  24        3.81        2.29      1.54 o 
  -8   4  24        4.15        3.94      3.54 o 
  -7   4  24        1.59        5.22      1.58 o 
  -6   4  24        0.00        0.97      1.67 o 
  -5   4  24        0.48        1.48      1.34 o 
  -4   4  24       18.11       16.38      1.71 o 
  -3   4  24        0.33        1.21      1.15 o 
  -2   4  24       12.20       12.65      1.55 o 
  -1   4  24       22.14       18.86      1.70 o 
   0   4  24       56.39       60.80      2.59 o 
   1   4  24       12.02       11.24      1.58 o 
   2   4  24        0.06       -0.85      1.98 o 
  -7   5  24       13.38       18.33      2.11 o 
  -6   5  24        0.10        1.27      1.73 o 
  -5   5  24        1.20        1.30      1.35 o 
  -4   5  24        4.40        2.11      1.45 o 
  -3   5  24       10.46       11.78      1.53 o 
  -2   5  24        4.44        5.51      1.33 o 
  -1   5  24        0.49        0.65      1.17 o 
   0   5  24        4.45        1.39      1.22 o 
   1   5  24        0.30        0.41      1.43 o 
   2   5  24        1.38        4.06      2.55 o 
  -6   6  24        0.76        1.05      1.72 o 
  -5   6  24        1.16       -0.37      1.31 o 
  -4   6  24        8.52        9.95      1.73 o 
  -3   6  24        6.80        6.33      1.98 o 
  -2   6  24       14.29       19.82      1.78 o 
  -1   6  24       21.18       25.07      2.00 o 
   0   6  24       21.24       22.17      1.90 o 
   1   6  24        0.04        0.25      1.47 o 
  -4   7  24        4.02        2.73      1.52 o 
  -3   7  24       15.40       14.94      1.98 o 
  -2   7  24        1.98        2.88      1.38 o 
  -1   7  24        0.18        0.09      1.28 o 
  -8   1  25       14.40       21.79      3.16 o 
  -7   1  25        1.58        0.14      1.59 o 
  -6   1  25        8.90        5.17      2.13 o 
  -5   1  25        9.11       11.12      1.65 o 
  -4   1  25       14.77       19.40      2.34 o 
  -3   1  25        2.41        0.44      1.27 o 
  -2   1  25      102.62      106.25      4.84 o 
  -1   1  25        0.01       -1.22      1.22 o 
   0   1  25        1.95        3.19      1.42 o 
   1   1  25       69.47       67.07      3.03 o 
   2   1  25       32.90       39.57      2.81 o 
  -7   2  25        0.36       -0.29      1.99 o 
  -6   2  25        4.17        1.28      1.53 o 
  -5   2  25        0.45       -0.89      1.27 o 
  -4   2  25        4.71        2.70      1.34 o 
  -3   2  25        0.93        1.17      1.37 o 
  -2   2  25        0.87        1.96      1.33 o 
  -1   2  25        0.07        1.38      1.37 o 
   0   2  25        9.63        4.78      1.58 o 
   1   2  25        7.36       10.56      1.75 o 
   2   2  25        5.00        3.42      3.45 o 
  -7   3  25        1.90        3.63      1.61 o 
  -6   3  25        0.01        0.23      1.36 o 
  -5   3  25       16.32       26.36      1.94 o 
  -4   3  25       22.76       24.14      1.89 o 
  -3   3  25        0.15       -0.20      1.13 o 
  -2   3  25       20.91       30.15      1.99 o 
  -1   3  25       22.04       23.77      1.85 o 
   0   3  25        0.98       -0.07      1.19 o 
   1   3  25        3.31        3.90      1.33 o 
   2   3  25        3.26        3.86      1.62 o 
  -7   4  25        3.89        1.24      2.12 o 
  -6   4  25        2.52        0.92      1.68 o 
  -5   4  25        2.90        3.59      1.45 o 
  -4   4  25        0.13        1.41      1.22 o 
  -3   4  25        6.15        5.10      1.35 o 
  -2   4  25        0.26       -0.52      1.15 o 
  -1   4  25        0.44       -1.12      1.12 o 
   0   4  25       11.99       10.07      1.59 o 
   1   4  25        0.08       -1.39      1.39 o 
  -6   5  25        7.82        5.26      2.42 o 
  -5   5  25        0.55       -0.64      1.40 o 
  -4   5  25       11.28       19.29      2.05 o 
  -3   5  25        0.16       -1.14      1.14 o 
  -2   5  25        0.10        1.30      1.23 o 
  -1   5  25        1.32        1.14      1.26 o 
   0   5  25       10.50       14.92      1.73 o 
   1   5  25       13.88       18.94      4.31 o 
  -4   6  25        0.86       -0.99      1.88 o 
  -3   6  25        2.53        1.10      1.80 o 
  -2   6  25        1.06        2.03      1.30 o 
  -1   6  25        1.07        0.28      1.27 o 
  -7   0  26       13.40       14.66      3.99 o 
  -6   0  26        2.02        3.19      1.99 o 
  -5   0  26        0.00        2.46      1.89 o 
  -4   0  26       31.56       51.16      3.86 o 
  -3   0  26        1.61       -1.52      1.81 o 
  -2   0  26       22.83       32.75      3.37 o 
  -1   0  26       59.72       54.66      3.93 o 
   0   0  26        7.00        5.43      2.20 o 
   1   0  26       27.37       25.84      3.31 o 
  -7   1  26        0.01       -1.59      1.59 o 
  -6   1  26        0.92       -1.40      1.40 o 
  -5   1  26        0.41       -1.29      1.29 o 
  -4   1  26        0.00       -0.06      1.37 o 
  -3   1  26        1.08        0.45      1.38 o 
  -2   1  26       14.91       15.86      1.91 o 
  -1   1  26        7.13        7.34      2.05 o 
   0   1  26        0.40        1.42      1.47 o 
   1   1  26        7.82        8.12      2.88 o 
  -7   2  26        4.18        5.60      3.33 o 
  -6   2  26        0.75       -0.14      1.61 o 
  -5   2  26        8.97       17.59      1.98 o 
  -4   2  26       24.76       25.77      2.21 o 
  -3   2  26        8.69        6.97      1.65 o 
  -2   2  26       21.29       30.43      2.50 o 
  -1   2  26        0.47       -0.07      1.36 o 
   0   2  26        0.08       -1.29      1.29 o 
   1   2  26        0.25       -0.92      1.45 o 
  -6   3  26        0.16        1.80      1.53 o 
  -5   3  26       12.60        6.63      2.43 o 
  -4   3  26        6.09        5.63      1.43 o 
  -3   3  26        0.40        1.01      1.20 o 
  -2   3  26        0.16       -0.19      1.17 o 
  -1   3  26        1.70        2.51      1.28 o 
   0   3  26        0.32       -1.27      1.27 o 
   1   3  26        0.30       -0.02      1.43 o 
  -5   4  26       70.70       68.88      3.24 o 
  -4   4  26       16.50       24.07      2.01 o 
  -3   4  26        1.14        1.19      1.26 o 
  -2   4  26        3.12        5.99      1.44 o 
  -1   4  26        0.12       -1.22      1.22 o 
   0   4  26        0.83       -1.27      1.27 o 
  -4   5  26        1.19        2.46      1.82 o 
  -3   5  26        1.88        2.44      1.49 o 
  -2   5  26        0.51        1.54      1.45 o 
  -5   1  27        1.90       -0.47      1.91 o 
  -4   1  27        8.01        8.92      1.70 o 
  -3   1  27       28.66       30.98      3.20 o 
  -2   1  27        0.08        0.17      1.41 o 
  -1   1  27       13.27       13.49      1.93 o 
   0   1  27        1.88        1.44      1.56 o 
  -5   2  27        1.49       -0.30      1.46 o 
  -4   2  27       18.76       11.61      1.85 o 
  -3   2  27        5.70        3.65      1.56 o 
  -2   2  27        1.72       -0.43      1.40 o 
  -1   2  27        3.19        4.30      1.64 o 
  -4   3  27        8.95       10.80      1.85 o 
  -3   3  27       16.27       23.36      2.25 o 
  -2   3  27       12.52       11.74      1.88 o 
  -1   3  27        3.26        4.96      3.63 o 
                                                 
